# Supplementary material for: Orchid NAC Transcription Factors: A Focused Analysis of CUPULIFORMIS Genes
Source: Genes (Basel). 2022 Dec 5;13(12):2293. doi: 10.3390/genes13122293 (PMC9777940; doi:10.3390/genes13122293)
Supplement: Supplementary file 1 [file genes-13-02293-s001.zip]

Archive with 6 entries (5 files):
- genes-2067628-supplementary - There is no Figure S1 here, please add/
- genes-2067628-supplementary - There is no Figure S1 here, please add/Supplementary data_S1.xlsx
- genes-2067628-supplementary - There is no Figure S1 here, please add/Supplementary data_S2.xlsx
- genes-2067628-supplementary - There is no Figure S1 here, please add/Supplementary data_S3.xlsx
- genes-2067628-supplementary - There is no Figure S1 here, please add/Supplementary data_S4.xlsx
- genes-2067628-supplementary - There is no Figure S1 here, please add/Supplementary Table S1.docx
