# Supplementary material for: Orchid NAC Transcription Factors: A Focused Analysis of CUPULIFORMIS Genes
Source: Genes (Basel). 2022 Dec 5;13(12):2293. doi: 10.3390/genes13122293 (PMC9777940; doi:10.3390/genes13122293)
Supplement: Supplementary file 1 [file genes-13-02293-s001.zip › genes-2067628-supplementary - There is no Figure S1 here, please add/Supplementary data_S1.xlsx]

## Sheet: NAM
Family	Species	NAC Subfamiy	Accession number	Annotation ncbi	Conserved motif							Accession number Database	NCBI accession number	Protein accession number	Accession scaffold ncbi	CDS	exon1	intron1	exon2	intron2	exon3	intron3	exon4	intron4	exon5
					A	B	C	D	E	TARs 1	TARs 2
Brassicaceae	Arabidopsis thaliana	NAM	At1g76420.1	ANAC031; Arabidopsis NAC domain containing protein 31; CUP SHAPED COTYLEDON 3	LPPGFRFHPTDEELITFYLASKIFHG	ISEVDLNRCEPWELPEMAK	GEREWYFYSLRDRKYPTGLRTNRATTAGYWKATGKDKEV	GGQLVGMKKTLVFYKGRAPRGLKTKWVMHEYRLEND	TCKEEWVICRVFNKTGDRK			AT1G76420.1	NM_106292.3	NP_177768.1	OMOL01000009.1	1005	204	131	276	668	525
		NAM	At2g24430.1	NAC domain containing protein 38 [Arabidopsis thaliana]	LPPGFRFHPTDEELISYYLVNKIADQ	IADVDLNKSEPWELPEKAK	GGKEWYFFSLRDRKYPTGVRTNRATNTGYWKTTGKDKEI	TSELVGMKKTLVFYRGRAPRGEKTCWVMHEYRLHSK	SKQDEWVVCRVFKKTEATK	GTDFNPSLLPSLTDSSPYN		AT2G24430.1	NM_128004.4	NP_180019.1	OFEF01000003.1	951	186	1745	273	173	492
		NAM	At2g24430.2	NAC domain containing protein 38 [Arabidopsis thaliana]	LPPGFRFHPTDEELISYYLVNKIADQ	IADVDLNKSEPWELPEKAK	GGKEWYFFSLRDRKYPTGVRTNRATNTGYWKTTGKDKEI	TSELVGMKKTLVFYRGRAPRGEKTCWVMHEYRLHSK	SKQDEWVVCRVFKKTEATK			AT2G24430.2	NM_128004.4	NP_180019.1	OFEF01000003.1	951	186	1745	273	173	492
		NAM	At3g04060.1	NAC domain containing protein 46 [Arabidopsis thaliana]	LPPGFRFHPTDEEIITHYLKEKVFNI	IGQADLNKNEPWDLPKIAK	GEKEFYFFCQRDRKYPTGMRTNRATVSGYWKATGKDKEI	KGCLVGMKKTLVFYTGRAPKGEKTNWVMHEYRLDGK	TARDEWVVCRVFHKNAPST	DHLLDFSSLPPLIDPGFLG		AT3G04060.1	NM_111277.2	NP_187056.1	OMOL01000001.1	1017	198	82	285	222	534
		NAM	At3g15170.1	Arabidopsis NAC domain containing protein 54; ATNAC1; CUPSHAPED COTYLEDON1	MPPGFRFHPTDEELITYYLLKKVLDS	ISQVDLNKSEPWELPEKAK	GEKEWYFFTLRDRKYPTGLRTNRATEAGYWKATGKDREI	TKSLLGMKKTLVFYKGRAPKGEKSCWVMHEYRLDGK	SAKDEWVLCKVCLKSGVVS		FATEHVSCFSNNSAAHTDA	AT3G15170.1	NM_112380.3	NP_188135.1	OMOL01000001.1	933	207	506	276	76	450
		NAM	At3g18400.1	NAC domain containing protein 58 [Arabidopsis thaliana]	LPPGFRFHPTDEELITHYLCRKVSDI	VVDVDLNKCEPWDLPAKAS	GEKEWYFFSQRDRKYPTGLRTNRATEAGYWKTTGKDKEI	SGVLVGMKKTLVFYKGRAPKGEKSNWVMHEYRLESK	TNKEEWVVCRVFEKSTAAK			AT3G18400.1	NM_112725.2	NP_188469.1	OFEF01000012.1	945	153	634	270	266	522
		NAM	At3g29035.1	NAC domain containing protein 3 [Arabidopsis thaliana]	LPPGFRFHPTDEELITHYLRPKVVNS	IGEVDLNKVEPWDLPWKAK	GEKEWYFFCVRDRKYPTGLRTNRATKAGYWKATGKDKEI	GKSLVGMKKTLVFYKGRAPKGVKTNWVMHEYRLEGK	TAKNECVISRVFHTRTDGT		GLLSHVTYFSDQTTDDKSL	AT3G29035.1	NM_113825.4	NP_189546.1	OFEF01000012.1	957	216	75	273	131	468
		NAM	At5g07680.1	NAC domain containing protein 80 [Arabidopsis thaliana]	LPPGFRFHPTDEELITHYLHKKVLDL	IGEVDLNKAEPWELPYKAK	GEKEWYFFCVRDRKYPTGLRTNRATQAGYWKATGKDKEI	GKSLVGMKKTLVFYRGRAPKGQKTNWVMHEYRLDGK	TAKNEWVICRVFHKTAGGK	GSYGTGSSLPPLTDSSPYN	TEPVYVPCFSNQAETRGTI	AT5G07680.1	NM_120850.4	NP_568182.2	OMOL01000007.1	990	189	2884	279	122	522
		NAM	At5g07680.2	NAC domain containing protein 80 [Arabidopsis thaliana]	LPPGFRFHPTDEELITHYLHKKVLDL	IGEVDLNKAEPWELPYKAK	GEKEWYFFCVRDRKYPTGLRTNRATQAGYWKATGKDKEI	GKSLVGMKKTLVFYRGRAPKGQKTNWVMHEYRLDGK	TAKNEWVICRVFHKTAGGK	GSYGTGSSLPPLTDSSPYN	TEPVYVPCFSNQAETRGTI	AT5G07680.2	NM_120850.4	NP_568182.2	OMOL01000007.1	948	147	116	279	122	522
		NAM	At5g18270.2	NAC domain containing protein 87 [Arabidopsis thaliana]	LPPGFRFHPTDEEIITCYLKEKVLNS	MGEADLNKCEPWDLPKRAK	GEKEFYFFCQRDRKYPTGMRTNRATESGYWKATGKDKEI	KGCLVGMKKTLVFYRGRAPKGEKTNWVMHEYRLEGK	SARDEWVVCRVFHKNNPST	DHLLDFSSLPPLIDPSFMS		AT5G18270.2	NM_121832.4	NP_197328.3	OMOL01000007.1	1008	201	243	282	255	525
		NAM	At5g39610.1	NAC domain containing protein 6 [Arabidopsis thaliana]	LPPGFRFHPTDEELITHYLKPKVFNT	IGEVDLNKIEPWDLPWKAK	GEKEWYFFCVRDRKYPTGLRTNRATEAGYWKATGKDKEI	GKSLVGMKKTLVFYKGRAPKGVKTNWVMHEYRLEGK	TAKNEWVICRVFQKRADGT	INRMEPAGLPSLMDCSQRD	GSSSHVTCFSDQETEDKRL	AT5G39610.1	NM_123323.3	NP_198777.1	OMOL01000005.1	858	204	106	273	91	381
		NAM	At5g53950.1	Arabidopsis NAC domain containing protein 98; ATCUC2; CUPSHAPED COTYLEDON 2	LPPGFRFHPTDEELITHYLLRKVLDG	IAEVDLNKCEPWQLPGRAK	GEKEWYFFSLRDRKYPTGLRTNRATEAGYWKATGKDREI	TCALVGMKKTLVFYKGRAPKGEKSNWVMHEYRLEGK	SSKDEWVISRVFQKTTLAS	PSSPSSVSLPPLLDPTTTL	AITEHVSCFSTVPTTTTAL	AT5G53950.1	NM_124774.3	NP_200206.1	OFEF01000024.1	1128	189	79	285	620	654
		NAM	At5g61430.1	NAC domain containing protein 100 [Arabidopsis thaliana]	LPPGFRFHPTDEELITHYLHKKVLDT	IGEVDLNKSEPWELPWMAK	GEKEWYFFCVRDRKYPTGLRTNRATEAGYWKATGKDKEI	GKSLVGMKKTLVFYRGRAPKGQKTNWVMHEYRLEGK	TAKNEWVICRVFQKSAGGK		TEPVYVPCFSNQTDQNQGT	AT5G61430.1	NM_125536.4	NP_200951.1	OFEF01000016.1	1011	192	126	273	84	546
Orchidaceae	Apostasia shenzenica	NAM	As019569	NAC domaincontaining protein 100 [Apostasia shenzhenica]	LPPGFRFHPTDEEIITHYLSPKVLNH	VAEVDLRKNEPWDLPSKAK	GEEEWYFFCQRDRKYPTGTRKNRATESGYWKATGRDREI	TELLVGMRKTLVFYLGRAPRGEKTNWIMHEFRLEGE	SAMDEWVVCRVFHKNAGGI			Ash019569		PKA65597.1	PEFY01000724.1(ASH160606 Ash_724)	801	173	70	267	1934	364
		NAM	As004264	NAC domaincontaining protein 100 [Apostasia shenzhenica]	LPPGFRFHPTDEEIITHYLCPKLLHH	MGEVDLNKCEPWDLPSKAK	GEKEWYFFYSKDRKYPTGTRTNRATECGYWKATGKDKEI	KGILIGMKKTLVFYRGRAPKGEKTNWVMHEFRVEGK	PTKEEWVVCRVFHKSFGLK	SDLPDSPTLPPLTDQTPSA		Ash004264		PKA66962.1	PEFY01000011.1(ASH160606 Ash_11)	1059	338	114	282	548	443
		NAM	As010197	NAC domaincontaining protein 100 [Apostasia shenzhenica]	LPPGFRFHPTDEEIITHYLSNKIVDP	IGEASFNDFEPWDLPGKAK	GEKEWYFFCRKDRKYPTGMRTNRATGAGYWKATGKDKEV	KRVLVGMKKTLVFYEGRAPRGKKSNWVMHEYRLLSS	QMKDEWVVCRVYNKKKETP	DFLVENPSLPPLMDSPFLS		Ash010197		PKA51175.1	PEFY01007288.1(ASH160606 Ash_7288)	792	164	99	261	383	349
		NAM	As001107	Protein cupshaped cotyledon 2 [Apostasia shenzhenica]	LPPGFRFHPTDEELITHYLLKKVLDS	IAEIDLNKCEPWELPVKAK	GEKEWYFFSLRDRKYPTGLRTNRATDAGYWKATGKDREI	TGSLVGMKKTLVFYRGRAPKGEKSNWVMHEYRLEGK	ASKDEWVISRVFQKNGGLK		VGRDHVPCFSTLENAGFAG	Ash001107		PKA59076.1	PEFY01003463.1(ASH160606 Ash_3463)	846	183	81	285	108	309	105	69
		NAM	As017296	PREDICTED: protein CUPSHAPED COTYLEDON 1like	LPPGFRFHPSDEELITYYLTRKVINI	IAEVDLNKCEPWDLPGKAS	GENEWYFFSLKDRKYPTGMRTNRATNAGYWKTTGKDKEI	GHVLVGMKKTLVFYKGRAPKGEKTNWVMHEYRLHSQ	PSKEEWVVCRVFKKISTNI			Ash017296		PKA54120.1	PEFY01005521.1(ASH160606 Ash_5521)	897	161	405	273	950	470
		NAM	As003175	NAC domaincontaining protein 100 [Apostasia shenzhenica]	LPPGFRFHPTDEELITHYLSNKLLDS	ISDVDLNKCEPWELPSTTP	GEKEWYFFCVRDRKYPTGLRTNRATDAGYWKATGKDREI	GKLLVGMKKTLVFYRGRAPRGEKTNWVMHEYRLEGK	AAKNEWVICRVFKKSSVGN	GGRPPPPTLPPLMDIPCAG		Ash003175		PKA66655.1	PEFY01000300.1(ASH160606 Ash_300)	897	567	67	201	249	132
		NAM	As016451	Protein cupshaped cotyledon 2 [Apostasia shenzhenica]	LPPGFRFHPTDEELITHYLVKKVLDS	IAEIDLNKCEPWELPDGTE	GEKEWYFFSLRDRKYPTGLRTNRATEAGYWKATGKDREI	TGSLVGMKKTLVFYRGRAPKGEKSSWVMHEYRLDGK	PSKDEWVISRVFQKNGGLK		LERDHVPCFSTFSCGGVQS	Ash016451		PKA47273.1	PEFY01010464.1(ASH160606 Ash_10464)	978	184	78	296	615	503
		NAM	As010103	Protein cupshaped cotyledon 3 [Apostasia shenzhenica]	LPPGFRFHPTDEELVTFYLASKVFNGG	SGVDIVEVDLNRCEPWELP	GEREWYFFSLRDRKYPTGLRTNRATVAGYWKATGKDRE	TGALVGMKKTLVFYKGRAPRGEKTRWVLHEYRLHGE	ACKEEWVICRIFHKGGGEK			Ash010103		PKA51076.1	PEFY01007256.1 (ASH160606 Ash_7256)	732	265	103	470
		NAM	As016567	NAC domaincontaining protein 100 [Apostasia shenzhenica]			GEKEWYYFSIKDRKYPTGVRTNRATKAGYWKTTGKDKEI	RFELIGMKKTLVFYKGRAPRGEKTNWVMHEYRLQPK	KHQDEWVVCRVFQKSSAAG			Ash016567		PKA65812.1	PEFY01000593.1 (ASH160606 Ash_593)	951	179	2133	278	557	497
Orchidaceae	Cypripedium formosanum	NAM	Cf018396	NAC domaincontaining protein 100like	LPPGFRFHPTDEEIITHYLSPKVLNH	MGEVDFNKCEPWDLPSKAN	GEKEWYFFCQRDRKYPTGTRTNRATESGYWKATGKDKEI	GGVLFGMKKTLVFYRGRAPKGLKTNWVMHEYRLEGK	SSKNEWVVCRVFHKNTGGS	DELVDSPSLPRLMDAPYFS		CFTC002788				1044
		NAM	Cf012747	protein CUPSHAPED COTYLEDON 2like	LPPGFRFHPTDEELITHYLLKKVLDS	IAEIDLNKCEPWELPVKAK	GEKEWYFFSLRDRKYPTGLRTNRATEAGYWKATGKDREI	TGSLVGMKKTLVFYRGRAPKGEKSNWVMHEYRLEGK	SSKDEWVISRVFQKTAGTK		VARDHVPCFSTAAASALTG	CFTC012747				817
		NAM	Cf004824	NAC domaincontaining protein 100like		MGAVDLNKCEPWDLPGKAK	DEKEWYFFCQRDRKYPTGMRTNRATESGYWKATGKDREI	RGAVVGMKKTLVFYAGRAPKGEKTNWVMHEFRIEGR	YKKDEWVVCRVFHKNGSPM			CFTC004824				675
		NAM	Cf020547	NAC domaincontaining protein 100 (Dendrobium catenatum)	LPPGFRFHPTDEEIITHYLLEKIADR	IGEANFNDCEPWDLPSKAK	GEKEWYFFCEKDRKYPTGMRTNRATESGYWKATGKDKEI	KRVLIGMKKTLVFYKGRAPKGQKTNWVMHEYRLQGK	YPKDKWVVCKVRHKLKDTK	ALFVENPAYPPLLDFPYFN		CFTC020547				957
		NAM	Cf011357	NAC domaincontaining protein 100 (Dendrobium catenatum)	LPPGFRFHPTDEEIITHYLLEKIADR	ITEANFNDCEPWDLPGKAK	GEREWFFFCQKDRKYPTGMRTNRATESGYWKATGKDKEI	KGMLVGSKKILVFYKGRAPRGQKTNWVMHEYRLEGK	SPQNEWVVCKVYNKIKDTE			CFTC11357				544
		NAM	Cf000662	NAC domaincontaining protein 100like				GKVLIGMKKTLVFYRGRAPRGEKTDWVMHEYRLEGY	AAKNEWVLCRVFKKKSIVN	GGFPSFPTLPPLMDIPCDG	GLPPHVTCFSNAIEGPKAH	CFTC00662				762
		NAM	Cf018398	Similar to XP_009399923, PREDICTED: NAC domaincontaining protein 100like [Musa acuminata subsp. malaccensis]	LPPGFRFHPTDEEIITHYLSPKVLNH	MGEVDFNKCEPWDLPSKAN	GEKEWYFFCQRDRKYPTGTRTNRATESGYWKATGKDKEI	GGVLFGMKKTLVFYRGRAPKGLKTNWVMHEYRLEGK	SSKNEWVVCRVFHKNTGGS	DELVDSPSLPRLMDAPYFS		CFTC18398				1044
		NAM	Cf002788	NAC domaincontaining protein 100like	LPPGFRFHPTDEELITHYLSKKVLDE	IGEVDLNKCEPWDLPRRAK	GEKEWYFFCVRDRKYPTGLRTNRATDAGYWKATGKDKEI	GKLLVGMKKTLVFYTGRAPRGGKSDWVMHEYRLEGK	AKLNEWVICRVFKKSSVGN	SFGPPPPTLPSLMDIPAHV		CFTC2788				1152
Orchidaceae	Dendrobium catenatum	NAM	Dc007996	NAC domaincontaining protein 87 [Dendrobium catenatum]	LPPGFRFHPTDEEIITHYLTPKVVNH	IGEVDLNKCEPWDLPSKAK	GEKEWYFFCQRDRKYPTGMRTNRATESGYWKATGKDREI	GRLLIGMKKTLVFYRGRAPKGVKTNWVMHEFRLEGK	SAKDEWVVSRVFHKNSPAL	DELMDSPKLPPLTDSPYFN		Dca007996		XP_020695081.1	JSDN02000753.1 (Dcat_753)	948	174	73	273	848	501
		NAM	Dc002587	NAC domaincontaining protein 92 [Dendrobium catenatum]	LPPGFRFHPTDEELITHYLSNKFLDA	IGEADLNKCEPWDLPKQAK	GDKEWYFFCVKDRKYPTGLRTNRATEAGYWKATGKDKEI	GKLLVGMKKTLVFYTGRAPRGEKTSWVMHEYRLEGK	AAKNEWVICRVFKKSSLGN	DSPPPPKTLPPLMDIPSHV		Dca002587	XM_020843775.2	XP_020699434.1	JSDN02003665.1 (Dcat_3665)	927	213	72	276	114	438
		NAM	Dc015602	NAC domaincontaining protein 92 [Dendrobium catenatum]	LPPGFRFHPSDEEIITHYLSPKVLNH	MGEIDLNKCEPWDLPSKAK	GEKEWYFFYRKDRKYPTGMRTNRATESGYWKATGKDKEI	RVVLVGMKKTLVFYTGRAPKGEKTNWVMHEYRLDGK	SAKDEWVVCRVLDKNTGLK	DELLDSPKLPPLMDTAFIN		Dca015602	XM_020836812.2	XP_020692471.1	JSDN02024624.1 (Dcat_24624)	1110	171	116	288	441	651
		NAM	Dc017666	NAC domaincontaining protein 92 [Dendrobium catenatum]	LPPGFRFHPTDEEIITHYLTPKILNH	MGVVDLNKCEPWDLPSKAK	GEKEWYFYCQRDRKYPTGTRTNRATESGYWKATGKDKEI	SEVLIGMKKTLVFYTGRAPKGEKTNWVIHEYRLQGN	PSKDEWVVCRVFHKNNNGA	ELLNSSNTLPLLMDPPYFN		Dca017666	XM_020843353.2	XP_020699012.1	JSDN02021386.1 (Dcat_21386)	1038	174	93	285	91	579
		NAM	Dc017524	NAC domaincontaining protein 100 [Dendrobium catenatum]	LLPGFRFHPTDEEIITHYLLEKVIDQ	IGEGSFNECEPWDLPGKAN	GEKEWYFFCKRDRKYPTGMRTNRATSSGYWKATGKDKEI	KGVLVGMKKTLVFYSGRAPRGMKTKWVMHEYRLEGK	PHQDEWVVCKVYNKKDTKI	LLVDNPDQLPPLTNSPFFY		Dca017524		PKU79797.1	JSDN02008577.1 (Dcat_8577)	966	162	214	285	446	519
		NAM	Dc018396	NAC domaincontaining protein 87 [Dendrobium catenatum]	LPPGFRFHPTDEEIITHYLSEKIIDQ	IAEANFNDCEPWDLPSKAK	GEKEWFFFCQKDRKYPTGMRTNRATESGYWKATGKDKEI	KGVLVGMKKTLVFYIGRAPRGQKSNWVMHEYRLEGK	GRQDEWVVYKVYHKAKDTK	DFLVETPYLPSLMDSSFNS		Dca018396	XM_020839025.2	XP_020694684.1	JSDN02022412.1 (Dcat_22412)	936	165	137	282	736	489
		NAM	Dc004517	NAC domaincontaining protein 87 [Dendrobium catenatum]	LPPGFRFHPTDEEIITQYLMKKIADQ	ISQANFNDCEPWDLPRKAK	GDKEWYFFCQTDRKYPTGMRTNRATKAGYWKTTGKDKEI	GKRVLGKKKTLVFYKGRAPKGQRTNWVMHEYRLEGK	SPKEEWVVCKAYQNTKDKK	DILSENPKMPPLLNSPCFN		Dca004517	XM_020832958.2	XP_020688617.1	JSDN02013301.1 (Dcat_13301)	894	165	89	279	440	450
		NAM	Dc004643	NAC domaincontaining protein 100 [Dendrobium catenatum]	LPPGFRFHPTDEELITHYLSKKVIDS	IGVADLNKCEPWDLPSKHS	GEKEWYFFCIRDRKYPTGLRTNRATDTGYWKATGKDKEI	GKQIVGMKKTLVFYRGRAPRGEKSNWVMHEFRLEGK	FCQSEWVICRVMKKNLIVN	ELPNPTPTPPPLMDIPAHV		Dca004643		PKU74764.1	JSDN02013430.1 (Dcat_13430)	1161	1161
		NAM	Dc010615	NAC domaincontaining protein 87like [Dendrobium catenatum]	LPPGFRFHPTDEEIITHYLFQKIADR	IGEASFNESEPWDLPGKAK	GEKEWYFFCQKDRKYPTGMRTNRATATGYWKATGKDKKI	KGVHVGMKKTLVFYRGRALRGQKTNWVMHEYRLEGT	YYTDEWVVCKVYHKKNSEI			Dca010615	XM_028695821.1	XP_028551654.1	JSDN02010825.1 (Dcat_10825)	843	165	239	276	534	402
		NAM	Dc012217	protein CUPSHAPED COTYLEDON 1 [Dendrobium catenatum]	LPPGFRFHPSDEELINYYLTHKISNF	IVDVDLNKCEPWDLPGKAS	GEKEWYFFSLKDRKYPTGMRTNRATHAGYWKTTGKDKEI	YGSLVGMKKTLVFYKGRAPKGEKTSWVMHEYRQQTK	PSKEEWVVCRVFKKSNNFN			Dca012217	XM_020837411.2	XP_020693070.1	JSDN02000209.1 (Dcat_209)	981	162	286	270	244	549
		NAM	Dc012493	protein CUPSHAPED COTYLEDON 1like [Dendrobium catenatum]	LPPGFRFHPTDEELITYYLTHKITKA	IAEVDLNKCEPWDLPGKAK	GEKEWYFFSLRDRKYPTGMRTNRATNSGYWKTTGKDKEI	SSELAGMKKTLVFYKGRAPRGEKTNWVMHEYRLQPK	LMVDEWVVCRVILKSNSSS			Dca012493	XM_020836943.2	XP_020692602.1	JSDN02024895.1 (Dcat_24895)	975	210	1944	273	3854	492
		NAM	Dc003988	Protein CUPSHAPED COTYLEDON 2 [Dendrobium catenatum]	LPPGFRFHPTDEELITHYLLKKVLDC	IAEIDLNKCEPWELPAKSK			SCKDEWVISRVFHKIAGVK		IERDHVPCFSTYATSTLAG	Dca003988		PKU71394.1	JSDN02016579.1 (Dcat_16579)	642	183	302	72	229	387
		NAM	Dc002266	protein CUPSHAPED COTYLEDON 3like [Dendrobium catenatum]	LPPGFRFHPTDEELVTFYLASKVFNG	IVEVDLNRCEPWELPEAAK	GERLHGDFSFRHACKEEWVICRIFHKGGGDHKKNAYLPN	LVGMKKTLVFYKGRAPRGEKTRWVLHEYRLHGDFSF	VSLQEEWVICRIFHKGGGDHKKNAYL			Dca002266	XM_020829073.2	XP_020684732.1	JSDN02018887.1 (Dcat_18887)	780	207	1235	60	1565	513
		NAM	Dc004236	Protein CUPSHAPED COTYLEDON 2like [Dendrobium catenatum]
Orchidaceae	Orchis italica	NAM	Oita60445	NAC domaincontaining protein 100like isoform X2	LPPGFRFHPTDEELITHYLSKKVVDA	IGEVDLNKSEPWELPRRAK	GEKEWYFFCLRDRKYLTGLRTNRATGAGYWKATGKDKEI	GRQLIGMKKTLVFYRGRAPRGEKSNWVMHEYRLEGK	GIKNEWVICRVIKKSLIMN			comp60445				651
		NAM	Oita16155	Protein CUPSHAPED COTYLEDON 1	LPPGFRFHPTDEELITHYLLKKVLDC	IAEIDLNKCEPWELPVKAK	GEKEWYFFSLRDRKYPTGLRTNRATEAGYWKATGKDREI	TGSLVGMKKTLVFYRGRAPKGEKSNWVMHEYRLEGK	SSKDEWVISRVFRKTGGLK		MERHHAPCFSTLAGGHFPV	comp16155	OP752214		OP752215	999	267	1259	285	397	447
		NAM	Oita59038	NAC transcription factor	LPPGFRFYPTDEEIITHYLFPKILNH	IGDVDLNKCEPWDLPNKAK	GEKDWYFFCQRDRKYPTGMRTNRATESGYWKATGKDKEI	RGVLIGMKKTLVFYKGRAPKGEKTNWVMHEFRLENH	SSKDEWVVSKVFFKNTGLK	DLVMNTPTLPPLMDPLHFN		comp59038				945
		NAM	Oita35504	Protein CUPSHAPED COTYLEDON 2	LPPGFRFHPTDEELTVHYLLKKVVNS	IAEVDLNKCEPWELPAKAK	GENEWYFFSLRDRKYPTGLRTNRATEGGYWKATGKDREI	SRFIVGMKKTLVFYTGRAPRGEKTNWVMHEYRLEAK	SSTDEWVISRVFQKTSGPK		IETDHMPCFSTFASSSFNG	comp35504	OP752216		OP752217	689	186	103	279	86	224
		NAM	Oita20119	NAC domaincontaining protein 100like	LPPGFRFHPTDEELITHYLSHKILDA	IGEIDLNKCEPWELPRKEN	REEEVYFFCVRDRKYPTGLRTNRATNAGYWKATGKDREI	VKLLVGMKKTLVFYRGRAPRGEKTNWIMHEYRMESK	AAKNDWVLCRIFKKRSVGS	SGTTPPPILPPLMDFQAHV		comp20119				927
		NAM	Oita37748	NAC domaincontaining protein 100	LPPGFRFHPTDEEIITHYLTPMILNH	MGVVDLNKCEPWDLPGKAK	AENEWYFFCQRDRKYPTGTRTNRATASGYWKATGKDKDV	GRAVVGMRKTLVFYIGRAPKGEKTNWVMHEFRLHGR	SAKDEWVVCRIFHKNNTVV	GELPDSFILPPLMDPPSFT		comp37748				879
		NAM	Oita8355	NAC domaincontaining protein 100like	LPPGFRFHPTDEELITHYLSHKILDA	IGEIDLNKCEPWELPRKEN	REEEVYFFCVRDRKYPTGLRTNRATNAGYWKATGKDREI	VKLLVGMKKTLVFYRGRAPRGEKTNWIMHEYRMESK	AAKNDWVLCRIFKKRSVGS	SGTTPPPILPPLMDFQAHV		comp8355				927
		NAM	Oita21012	Protein CUPSHAPED COTYLEDON 3	LPPGFRFHPTDEELVTFYLASKIFSG	IVEVDLNRCEPWELPEAAK	GEREWYFFSLRDRKYPTGLRTNRATGAGYWKATGKDREI	SGSLVGMKKTLVFYKGRAPRGEKTRWVLHEYRLHGD	ACKEEWVICRIFHKGGVDQ			comp21012	OP752218		OP752219	987	213	554	276	1962	498
		NAM	Oita65025	NAC domaincontaining protein 100	LPPGFRFHPTDDEIITHYLYPKVLSH	MGEVDLNKCEPWDQPYKAK	GEGEWYFFCQRDRKYPTGMRTNRATDSGYWKATGKDKEI	SGILIGMKKTLVFYTGRAPKGEKTNWVMHEFRLEGK	SAKDEWVVCRVLLKNTVIP	DDLLDSPTLPPLIDTVHFP		comp65025				1045
Orchidaceae	Phalaenopsis aphrodite	NAM	Pa108420	NAC domaincontaining protein 92like [Phalaenopsis equestris]	LPPGFRFHPTDEEIITHYLSPKVANH	IGEVDLNKCEPWDLPSKAK	GEKEWYFFCQRDRKYPTGMRTNRATDSGYWKATGKDKEI	RGVLIGMKKTLVFYRGRAPKGVKTNWVMHEFRLEGK	SAKDEWVVSRVFHKNNPAQ	DELTDSPNLPPLTDTPYFN		PAXXG108420		PAXXG108420	NEWO01000064.1 (scaffold64)	942	165	86	285	580	492
		NAM	Pa030790	NAC domaincontaining protein 92like [Phalaenopsis equestris]	LPPGFRFHPTDEEIITHYLTPKVLDH	MGEADLNKCEPWDLPGKAK	GKKEWFFFCQRDRKYPTGMRTNRATDSGYWKATGKDKEI	RGVLVGMKKTLVFYRGRAPKGEKTNWVMHEYRLEGK	TAKEEWVVCRVFDKNAGLK	DDLLDSPKLPPLMDSAFIN		PAXXG030790		PAXXG030790	NEWO01000011.1 (scaffold11)	1176	294	75	279	378	603
		NAM	Pa314690	Protein CUPSHAPED COTYLEDON 2 [Dendrobium catenatum]	LPPGFRFHPTDEELITHYLLKKVLDS	IAEIDLNKCEPWELPVKAK	GETEWYFFSLRDRKYPTGLRTNRATEAGYWKATGKDREI	TGFLIGMKKTLVFYRGRAPKGEKSNWVMHEYRLEGK	SSKDEWVISRVFQKNGGVK		MERHYVPCFSTVATSNYPG	PAXXG314690		PAXXG314690	NEWO01000680.1 (scaffold682)	1092	372	144	285	1641	435
		NAM	Pa029620	NAC domaincontaining protein 100like [Phalaenopsis equestris]	LPPGFRFHPTDEELITHYLSIKVLDT	IGVVDLNKCEPWELPKRAK	GEKEWYFFCIRDRKYPTGLRTNRATDSGYWKATGKDKEI	GKMIIGMKKTLVFYRGRAPRGEKSNWVMHEFRLEGK	ATKNEWVICRVMKKSLVGN	LAPTPTPTPPPLMDIQAHV		PAXXG029620		PAXXG029620	NEWO01000010.1 (scaffold10)	966	198	73	279	77	489
		NAM	Pa072060	protein CUPSHAPED COTYLEDON 1like [Phalaenopsis equestris]	LPPGFRFHPTDEELITHYLLKKLLDC	IAEIDLNKCEPWELPAKAK	GEKEWYFFSLRDRKYPTGLRTNRATEAGYWKATGKDREI	SGFLVGMKKTLVFYRGRAPKGEKSSWVMHEYRLEGK	FSKDEWVLCRVFLKIAGVK		FERDHVPCFSTSASTLAGS	PAXXG072060		PAXXG072060	NEWO01000033.1 (scaffold33)	855	183	76	285	690	387
		NAM	Pa089550	LOW QUALITY PROTEIN: NAC domaincontaining protein 79like [Phalaenopsis equestris]	LLPGFRFHPTDEEIITHYLLEKVMDL	IGEGSFNECEPWDLPGKAN	GEKEWYFFCKRDRKYPTGMRTNRATSSGYWKATGKDKEI	KGFLVGMKKTLVFYSGRAPRGMKTKWVMHEYRLDGK	SHQDEWVVCKVYNKKNTKN			PAXXG089550		PAXXG089550	NEWO01000046.1 (scaffold46)	957	162	150	279	722	516
		NAM	Pa252010	NAC domaincontaining protein 87 [Dendrobium catenatum]	LPPGFRFHPTDEEIITHYLLEKIKDQ	ISEANFNDCEPWDLPSKAK	GEKEWFFFCQKDRKYPTGMRTNRATESGYWKATGKDKEI	KGVIVGMKKTLVFYMGRAPRGQKSNWVMHEYRLEGK	SRQDEWVVYKVYHKIKDSK	DFFVETPSSPSLMDSSFFN		PAXXG252010		PAXXG252010	NEWO01000347.1 (scaffold347)	915	165	442	279	923	471
		NAM	Pa139160	NAC domaincontaining protein 100like [Phalaenopsis equestris]	LPPGFRFHPTDEEIIVHYLTPKILNH	MGVVDLNKCEPWELPGKAK	GEKEWYFYCQRDRKYPTGTRTNRATESGYWKATGKDKEI	TEVLIGMKKTLVFYTGRAPKGEKTNWVIHEYRLQAN	SSKDEWVVCRVFHKNANGG	EFFSSTNTLPPLMDPPYFI		PAXXG139160		PAXXG139160	NEWO01000098.1 (scaffold98)	1002	177	217	285	718	540
		NAM	Pa061850	NAC domaincontaining protein 92like isoform X2 [Phalaenopsis equestris]	LPPGFRFHPTDEELITYYLTHKITKS	IAEVDLNKCEPWDLPGKAK	GEKEWYFFSLRDRKYPTGMRTNRATNAGYWKTTGKDKEI	SSELAGMKKTLVFYKGRAPRGEKTNWVMHEYRLQAK				PAXXG061850		PAXXG061850	NEWO01000026.1 (scaffold26)	479	207	813	272
		NAM	Pa023240	protein CUPSHAPED COTYLEDON 3like [Phalaenopsis equestris]	LPPGFRFHPTDEELVTFYLASKVFNG	IVEVDLNRCEPWELPEAAK	GEREWYFFSLRDRKYPTGLRTNRATGAGYWKATGKDREV	TGSLVGMKKTLVFYKGRAPRGEKTRWVLHEYRLHGD	ACKEEWVICRIFHKGGGDH			PAXXG023240		PAXXG023240	NEWO01000007.1 (scaffold7)	1002	216	798	276	920	510
		NAM	Pa273990	protein CUPSHAPED COTYLEDON 1like [Phalaenopsis equestris]	LPPGFRFHPSDEELVTYYLTHKIADF	IVDVDLNKCEPWDLPGKAS	GEKVWYFFSLKDRKYPTGMRTNRATHAGYWKTTGKDKEI	YGALVGMKKTLVFYKGRAPKGEKTSWVMHEYRQQTK	PSKEEWVVCRVFKKSNNFN			PAXXG273990		PAXXG273990	NEWO01000435.1 (scaffold435)	975	156	135	267	82	549
		NAM	Pa164820	protein CUPSHAPED COTYLEDON 2like [Phalaenopsis equestris]	LPPGFRFHPSDEELITYYLTRKVSDF	ISDVDLNKCEPWDLPVSGK	GEKVGYFFSLKDRKYPTGMRTNRATNAGYWKTTGKDKEI	YGVLVGMKKTLVFYKGRAPKGEKTSWVMHEYRLQTD	PSKEEWVVCKIFKKSDNFH			PAXXG164820		PAXXG164820	NEWO01000134.1 (scaffold134)	828	153	742	273	75	402
		NAM	Pa140380	NAC domaincontaining protein 92like [Phalaenopsis equestris]	LPPGFRFHPTDEEIITHYLFEKITDQ	MGEASFNDCEPWDLPGKAK	GEKEWYFFCQKDKKYPTGMRTNRATATGYWKATGKDKKI	KGVLVGMKKTLVFYRGRSLKGLKTNWVMHEYRLEGT	SRKDEWVVCKVYYKKGSEI	DLSVELNYLPPLTDSLYIN		PAXXG140380		PAXXG140380	NEWO01000099.1 (scaffold99)	822	165	88	276	466	381
Orchidaceae	Phalaenopsis equestris	NAM	Pe021222	PREDICTED: Phalaenopsis equestris NAC domaincontaining protein 92like (LOC110021974), mRNA	LPPGFRFHPTDEEIITHYLSPKVANH	IGEVDLNKCEPWDLPSKAK	GEKEWYFFCQRDRKYPTGMRTNRATDSGYWKATGKDKEI	RGVLIGMKKTLVFYRGRAPKGVKTNWVMHEFRLEGK	SAKDEWVVSRVFHKNNPAQ	DELTDSPNLPPLTDTPYFN		Peq021222	XM_020720720.1	XP_020576379.1	APLD01015638.1 (Scaffold000155_28)	1005	561	90	444
		NAM	Pe007137	PREDICTED: Phalaenopsis equestris NAC domaincontaining protein 92like (LOC110024241), transcript variant X1, mRNA	LPPGFRFHPTDEELITYYLSNKFVDS	IGEVDLNKCEPWDLPSKQA	GEKEWYFFCVRDRKYPTGLRTNRATVAGYWKATGKDKEI	GELLVGMKKTLVFYTGRAPRGEKSSWVMHEYRLEGK	AAKSEWVICRVFKKSSLGN	PPPPPPNTLPPLMDIPTHV		Peq007137	XM_020724098.1	XP_020579757.1	APLD01020593.1 (Scaffold000251_189)	1005	561	90	444
		NAM	Pe010053	PREDICTED: Phalaenopsis equestris protein CUPSHAPED COTYLEDON 1like (LOC110025523), transcript variant X2, mRNA	LPPGFRFHPTDEELITHYLLKKLLDC	IAEIDLNKCEPWELPAKAK	GEKEWYFFSLRDRKYPTGLRTNRATEAGYWKATGKDREI	SGFLVGMKKTLVFYRGRAPKGEKSSWVMHEYRLEGK	FSKDEWVLCRVFLKIAGLK		FERDHVPCFSTSASTLAGS	Peq010053	XM_020726063.1	XP_020581722.1	APLD01023118.1 (Scaffold000301_149)	855	183	80	285	780	387
		NAM	Pe001235	PREDICTED: Phalaenopsis equestris NAC domaincontaining protein 100like (LOC110030964), transcript variant X4, mRNA	LPPGFRFHPTDEELITHYLSIKVLDT	IGVVDLNKCEPWELPSKLS	GEKEWYFFCIRDRKYPTGLRTNRATDSGYWKATGKDKEI	GKMIVGMKKTLVFYRGRAPRGEKSNWVMHEFRLEGK	ATKNEWVICRVMKKSLVGN	LAPTPTPTPPPLMDMQAHV		Peq001235	XM_020733995.1	XP_020589654.1	APLD01004201.1 (Scaffold000002_4214)	1038	549	78	489
		NAM	Pe002092	PREDICTED: Phalaenopsis equestris NAC domaincontaining protein 92like (LOC110029752), mRNA	LPPGFRFHPTDEEIITHYLTPKVLDH	MGEADLNKCEPWDLPGNLY	GKKEWFFFCQRDRKYPTGMRTNRATDSGYWKATGKDKEI	RGVLVGMKKTLVFYRGRAPKGEKTNWVMHEYRLEGK	TAKEEWVVCRVFDKNAGLK	DDLLDSPKLPPLMDSTFIN		Peq002092	XM_020732183.1	XP_020587842.1	APLD01002623.1 (Scaffold000002_2589)	1263	660	378	603
		NAM	Pe011603	PREDICTED: Phalaenopsis equestris NAC domaincontaining protein 100like (LOC110037412), mRNA	LPPGFRFHPTDEEIIVHYLTPKILNH	MGVVDLNKCEPWELPGKAK	GEKEWYFYCQRDRKYPTGTRTNRATESGYWKATGKDKEI	TEVLIGMKKTLVFYTGRAPKGEKTNWVIHEYRLQTN	SSKDEWVVCRVFHKNANGG	EFLSSTNTLPPLMDPPYFI		Peq011603	XM_020742059.1	XP_020597718.1	APLD01149183.1 (Scaffold219149_12) e APLD01149184.1 (Scaffold219149_13)	1002	174	218	288	683	540
		NAM	Pe008254	PREDICTED: Phalaenopsis equestris NAC domaincontaining protein 79like (LOC110027323), mRNA	LLPGFRFHPTDEEIITHYLLEKVMDL	IGEGSFNECEPWDLPGKAN	GEKEWYFFCKRDRKYPTGMRTNRATSSGYWKATGKDKEI	KGFLVGMKKTLVFYSGRAPRGMKTKWVMHEYRLDGK				Peq008254	XM_020728697.1	XP_020584356.1	APLD01027950.1 (Scaffold000422_74)	915	162	152	246	825	507
		NAM	Pe016296	PREDICTED: Phalaenopsis equestris NAC domaincontaining protein 92like (LOC110030605), transcript variant X2, mRNA	LPPGFRFHPTDEELITYYLTHKITKC	IAEVDLNKCEPWDLPGKAK	GEKEWYFFSLRDRKYPTGMRTNRATNAGYWKTTGKDKEI	SSELAGMKKTLVFYKGRAPRGEKTNWVMHEYRLQAK	LMVDEWVVCRVILKSNSNS			Peq016296	XM_020733390.1	XP_020589049.1	APLD01037824.1 (Scaffold000741_50)	969	207	818	279	1376	483
		NAM	Pe015533	PREDICTED: Phalaenopsis equestris protein CUPSHAPED COTYLEDON 3like (LOC110033236), mRNA	LPPGFRFHPTDEELVTFYLAAKVFNG	IVEVDLNRCEPWELPEAAK	GEREWYFFSLRDRKYPTGLRTNRATGAGYWKATGKDREV	TGSLVGMKKTLVFYKGRAPRGEKTRWVLHEYRLHGD	ACKEEWVICRIFHKGGGDL			Peq015533	XM_020737153.1	XP_020592812.1	APLD01047605.1 (Scaffold001116_21)	993	207	797	276	916	510
		NAM	Pe021953	PREDICTED: Phalaenopsis equestris protein CUPSHAPED COTYLEDON 1like (LOC110038246), mRNA	LPPGFRFHPSDEELVTYYLTHKIADF	IVDVDLNKCEPWDLPGKAS	GEKVWYFFSLKDRKYPTGMRTNRATHAGYWKTTGKDKEI	YGALVGMKKTLVFYKGRAPKGEKTSWVMHEYRQQTK	PSKEEWVVCRVFKKSNNFN			Peq021953	XM_020743016.1	XP_020598675.1	APLD01169441.1 (Scaffold232304_11)	981	162	140	264	85	555
		NAM	Pe025459	PREDICTED: Phalaenopsis equestris protein CUPSHAPED COTYLEDON 2like (LOC110038217), partial mRNA	LPPGFRFHPTDEELITHYLLKKVLDS	TCRAIAEIDLNKCEPWELP	GETEWYFFSLRDRKYPTGLRTNRATEAGYWKATGKDREI	TGFLIGMKKTLVFYRGRAPKGEKSNWVMHEYRLEGK	SKVIDEWVISRVFQKTGGVKKQRGGF			Peq025459	XM_020742988.1	XP_020598647.1	APLD01169161.1 (Scaffold232211_1)	1023	237	777	276	911	510
		NAM	Pe016718	PREDICTED: Phalaenopsis equestris protein CUPSHAPED COTYLEDON 2like (LOC110038196), mRNA	LPPGFRFHPSDEELITYYLTRKVSDF	ISDVDLNKCEPWDLPGKAS	GEKVGYFFSLKDRKYPTGMRTNRATNAGYWKTTGKDKEI	YGVLVGMKKTLVFYKGRAPKGEKTSWVMHEYRLQTD	PSKEEWVVCKIFKKSDNFH			Peq016718	XM_020742967.1	XP_020598626.1	APLD01168995.1 (Scaffold232122_1)	822	159	862	261	97	402
Orchidaceae	Vanilla panifolia	NAM	Vp013216	NAC domaincontaining protein 92 [Dendrobium catenatum]	LPPGFRFHPTDEEIITHYLSPKVLNP	MGEVDLNKCEPWDLPSRAK	GEKEWYFFCQRDRKYPTGTRTNRATESGYWKATGKDKEI	RGILVGMKKTLVFYLGRAPNGEKTNWVMHEFRLEPN	SRRDEWIVCKVFHKNTTGP	SQLIDYPALPPLMDATYYP		VPTC013216		KAG0447679.1	SDXO01020069.1	954	173	76	255	79	526
		NAM	Vp004186	NAC domaincontaining protein 92 [Dendrobium catenatum]	LPPGFRFHPTDEEIITHYLSPKVLNQ	MGEVDLNKCEPWDLPSKAK	GEKEWYFFCQRDRKYPTGMRTNRATESGYWKATGKDKEI	RGMLVGMKKTLVFYKGRAPKGEKTNWVMHEFRLEGN	SAKDEWVVCRVFHKNAGLK	DGLMDSPTLPPLMETPCFT		VPTC004186		KAG0477522.1	JADCNM010000006.1	987	173	75	175	70	527
		NAM	Vp023689	NAC domaincontaining protein 100like isoform X2 [Dendrobium catenatum]	LPPGFRFHPTDEELITHYLWKKVLDA	VGEVDLNKCEPWEFPQRSK	GEKEWYFFCVRDRKYPTGLRTNRATDSGYWKATGKDKEI	GKLLVGMKKTLVFYRGRAPRGEKSNWVMHEYRLEGK	AAKNEWVLCRVFKKSLVNE	EPVLPPPALPPLTDIPHHV		VPTC023689		KAG0448950.1	JADCNM010000001.1	978	214	86	277	75	487
		NAM	Vp019349	NAC domaincontaining protein 87 [Dendrobium catenatum]	LPPGFRFHPTDEEIILHYLLEKIVDR	ISEANFNYSEPWELPSKAK	GENEWYFFCQKDRKYPTGMRTNRATEAGYWKATGKDKEI	QGVLIGMKKTLVFYQGRAPRGQKTNWIMNEYRLEGK	PLKGEWVVCKVYHKAKDSK	DLLVEPSTLPPLMDSPYLN		VPTC019349		KAG0469088.1	SDXO01002762.1	816	164	81	284	78	373
		NAM	Vp021230	NAC domaincontaining protein 45like isoform X2 [Phalaenopsis equestris]			KDLEWYFFSPRDRKYPNGSRTNRATRAGYWKATGKDRKV	QKRAVGMKKTLVYYRGRAPHGSRTDWVMHEYRLEES	GLQDAYALCRVFKKSAPGP			VPTC021230		KAG0474841.1	SDXO01058803.1	1290	118	70	643	172	531
		NAM	Vp009411	Protein cupshaped cotyledon 2 [Apostasia shenzhenica]	LPPGFRFHPTDEELITHYLIQKVLDS	IAEIDLNKCEPWELPVKAK	GEKEWYFFSLRDRKYPTGLRTNRATEAGYWKATGKDREI	TNALVGMKKTLVFYRGRAPKGEKSNWVMHEYRLEGK				VPTC009411			SDXO01002051.1	1077	187	79	332
		NAM	Vp000811	protein CUPSHAPED COTYLEDON 1 [Dendrobium catenatum]	LPPGFRFHPSDEELVTYYLTRKVSDFG	STKAITDVDLNKCEPWDLP	GEKEWYFFSLKDRKYPTGMRTNRATDAGYWKTTGKDKE	YGMLIGMKKTLVFYKGRAPRGEKTNWVMHEYRLQNK	PSKEEWVVCRIFKKSSIFH	RSLPGSPSMPMLLESPIGE		VPTC000811		KAG0454838.1	SDXO01004591.1	756	199	72	557
		NAM	Vp006610	NAC domaincontaining protein 87 [Dendrobium catenatum]	LPPGFRFHPTDEEIITYYLSPKVLDH	MGEVDLNRCEPWDLPSKAK	GEKEWYFFFQRGRKYPTGMRTNRATESGYWKATGKDKEI	RGVLVGMKKTLVFYAGRAPKGEKTNWVMHEYRLEGH	SSKDEWVVSRIFHKSRIIG	EEVLHSSTLPPLLEAPPPA		VPTC006610		KAG0460844.1	SDXO01013414.1	951	448	86	505
		NAM	Vp009410	Protein CUPSHAPED COTYLEDON 2 [Dendrobium catenatum]			GEKEWYFFSLRDRKYPTGLRTNRATEAGYWKATGKDRE	TNALVGMKKTLVFYRGRAPKGEKSNWVMHEYRLEGK	SCKDEWVISRVFQKTAGVK		IEREHVPCFSTAAAAASPF	VPTC009410			SDXO01002051.1	804	274	451	538
		NAM	Vp008639	protein CUPSHAPED COTYLEDON 3like [Dendrobium catenatum]	LPPGFRFHPTDEELITHYLIQKVLDSS	IVEVDLNRCEPWELPEVAK	GEREWYFYSLRDRKYPTGLRTNRATGAGYWKATGKDREV	TGALVGMKKTLVFYKGRAPRGEKTRWVLHEYRLYGD	ASKEEWVICRIFHKGGEKK			VPTC008639		KAG0463604.1	SDXO01004584.1	762	93	3442	276	111	393
		NAM	Vp004185	NAC domaincontaining protein 100 [Elaeis guineensis]	LPPGFRFHPTDEEIITHYLSPKVLNQ	MGEVDLNKCEPWDLPSKAK	GEKEWYFFCQRDRKYPTGMRTNRATESGYWKATGKDKEI	RGMLVGMKKTLVFYKGRAPKGEKTNWVMHEFRLEGN				VPTC004185		KAG0477522.1	SDXO01011475.1	516	173	242	343
Plantaginaceae	Antirrhinum majus	NAM	Am01g23570	NAC domaincontaining protein 79 [Sesamum indicum]	LPPGFRFHPTDEELITHYLSKKVLDS	VGEVDMNKVEPWELPWRAK	GEKEWYFFCVRDKKYPTGLRTNRATPAGYWKATGKDKEI	GKTLVGMKKTLVFYKGRAPKGEKSNWVNHEYRLEGK	SAKNDWVISRVFHKTSGGK	KNELTPLTLPPLIDDPSRY	PGSGHVHCFSNPKNDQENM	Am01g23570
		NAM	Am05g28730	NAC domaincontaining protein 79 [Sesamum indicum]	LPPGFRFHPTDEELITHYLSKKVVDS	IGEVDMNKVEPWELPWRAR	GEKEWYFFCVRDKKYPTGLRTNRATAAGYWKATGKDKEI	GKSLVGMKKTLVFYKGRAPKGEKSNWVSHEYRLEGK	QPKNDWVISRVFQKTSGGK	NDEINSTTLPPLIEDPNSP	RYSRHVPCFSNIPQQQMDP	Am05g28730
		NAM	Am06g34440	NAC domaincontaining protein 100like [Camellia sinensis]	LPAGFRFHPTDEELISHYLSPKILDT	IGDVDLNKVEPWDLPWRAK	GEKEWYFFCVRDRKYPTGLRTNRATNAGYWKATGKDKEI	AKILIGMKKTLVFYRGRAPRGEKTNWVMHEYRLEGE	TVKNEWVICRIFKKTSEGK	GIDSQSSDLPQLMDLSSDE		Am06g34440
		NAM	Am08g23250	NAC domaincontaining protein 100like [Camellia sinensis]	LPPGFRFHPTDEELIIHYLSPKVLDN	IGDVDLNKVEPWDLPWMAK	GEKEWYFFCLRDRKYPTGLRTNRATDAGYWKATGKDKEI	AKTLVGMKKTLVFYRGRAPRGEKSNWVMHEYRLEGK	STKNEWVICRIFKKCSGGN	GLEKRSCDLPPLMDLSSDE	AEGSHVTCFSNSKDNPQDK	Am08g23250
		NAM	Am03g10700	NAC domaincontaining protein 100 [Sesamum indicum]	LPPGFRFHPTDEELITYYLLKKVLDC	IAEVDLNKCEPWHLPGKAK	GEKEWYFFSLRDRKYPTGLRTNRATEAGYWKATGKDREI	TCSLVGMKKTLVFYRGRAPKGEKSNWVMHEYRLEGK	NSKDEWVISRVFQKSGAGS	VSSPSSASLPPLLEPSSAS	DGKEHVSCFSMTAPPPNGF	Am03g10700
		NAM	Am03g25880	PREDICTED: protein CUPSHAPED COTYLEDON 2 [Erythranthe guttata]	LPPGFRFHPTDEEIIMHYLLKKVMDR	IGEADFNKCEPWDLPKKAK	GEKEWFLFCQRDRKYPTGMRTNRATESGYWKATGKDKEI	NLTLVGMKKTLVFYKGRAPKGEKTSWVMHEYRLEGQ	AAKEEWVVCKVFYKNVNKS	DHLLDTPTLPPLADYSGSI		Am03g25880
		NAM	Am05g27680	NAC domaincontaining protein 92 [Sesamum indicum]	LPPGFRFHPTDEELITYYLSNKVSDF	IADVDLNKCEPWDLPAKAS	GEKEWYFFSLRDRKYPTGLRTNRATEAGYWKTTGKDKEI	GSVLVGMKKTLVFYRGRAPKGEKTNWVMHEYRLETK	PTKEEWVVCRIFQKSSTVK			Am05g27680
		NAM	Am06g02660	NAC domaincontaining protein 92 [Sesamum indicum]	LPPGFRFHPTDEEIIMQYLLKKVINR	IGEADFNKCEPWDLPNKAK	GEKEWFFFCHRDRKYPTGMRTNRATESGYWKATGKDKEI	NCGLVGMKKTLVFYKGRAPKGEKTNWVMHEYRLEGS	AAKEAWVVCKVMHKNTGTK	DHLLDSPTLPPLQDSSYPI		Am06g02660
		NAM	Am04g29270	NAC domaincontaining protein 92 [Sesamum indicum]	LPPGFRFHPTDEELITYYLINKISDA	VGDVDLNKCEPWDLPEKAK	GEKEWYFFNLRDRKYPTGVRTNRATNTGYWKTTGKDKEI	TSELVGMKKTLVFYKGRAPRGEKSNWVMHEYRMHSK	TKQDEWVVCRVFQKSAGGK			Am04g29270
		NAM	Am06g05860	protein CUPSHAPED COTYLEDON 3 [Sesamum indicum]	LPPGFRFHPTDEELITFYLASKVFDG	IAEVDLNRCEPWQLPEVAK	GEREWYFFSLRDRKYPTGLRTNRATGAGYWKATGKDRQV	RAVVVGMKKTLVFYKGRAPRGEKTKWVMHEYRLDGD	LPKEEWVICRIIHKMGERK	LITTASNSLPPLLEQPQQK		Am06g05860
Amborellaceae	Amborella trichopoda	NAM	Amt03966	NAC domaincontaining protein 92 isoform X2 [Amborella trichopoda]	LPPGFRFHPTDEELITFYLARKVSDR	IADVDLNKSEPWDLPGKAT	GEKEWYFFSLRDRKYPTGLRTNRATDAGYWKTTGKDKEI	SGVLVGMKKTLVFYKGRAPKGEKTNWVMHEYRLQTK	PSKDEWVVSRVFQKSSGGK			Amt03966
		NAM	Amt94547	NAC domaincontaining protein 100 [Amborella trichopoda]	LPPGFRFHPTDEELITHYLSRKVLDS	IGEVDLNKCEPWDLPWRAK	GEKEWYFFCVRDRKYPTGLRTNRATEAGYWKATGKDKEI	SATLVGMKKTLVFYKGRAPKGEKSNWVMHEYRLEGK	VSKDEWVICRVFQKSSGGK		DQVQHVTCFSNRAENHRNT	Amt94547
		NAM	Amt97198	NAC domaincontaining protein 100 [Amborella trichopoda]	LPPGFRFHPTDEELITSYLIEKVMNG	IGEADLNKCEPWDLPWKAK	GEKEWYVFCLRDRKYPTGLRTNRATEAGYWKATGKDKEI	RKTLVGMKKTLVFYKGRAPKGEKTNWVMHEYRLEGK	TTKDEWVVSRIFHKSSAGK	GDELRSPSLPPLMDSSVTN		Amt97198
		NAM	Amt06571	protein CUPSHAPED COTYLEDON 2 [Amborella trichopoda]	LPPGFRFHPTDEELITYYLRKKVLDG	IAEVDLNKCEPWELPEKAK	GEKEWYFFSLRDRKYPTGLRTNRATEAGYWKATGKDREI	TCSLVGMKKTLVFYKGRAPKGEKSNWVMHEYRLDGK	STKDEWVVSRVFQKSNGGK		PSRDHVSCFSTPVSHSNPI	Amt06571
		NAM	Amt12495	NAC domaincontaining protein 92 isoform X1 [Amborella trichopoda]	LPPGFRFHPTDDELLSYYLTQKISDS	IADVDLNKCEPWDLPGKAK	GEKEWYFFSLRDRKYPTGLRTNRATDSGYWKTTGKDKEV	TSELAGTKKTLVFYKGRAPKGEKTSWVMHEYRLIPE	TGMDEWVVCRIFQKNTSGK			Amt12495
		NAM	Amt11564	CUC3 protein [Amborella trichopoda]	LPPGFRFHPTDEELIMFYLATKVFNP	IAEVDLNRCEPWELPEIAK	GEKEWYFFSLRDRKYPTGHRTNRATDAGYWKATGKDREI	NGVLVGMKKTLVFYRGRAPKGQKTNWVMHEYRLQGD	ACKEEWVICRIFHKVAAAE	LDIASQFSLPPLLESPTTE		Amt11564
		NAM	Amt020526822.1	protein CUPSHAPED COTYLEDON 2 isoform X2 [Amborella trichopoda]	LPPGFRFHPTDDELLSYYLTQKISDS	IADVDLNKCEPWDLPGKAK	GEKEWYFFSLRDRKYPTGLRTNRATDSGYWKTTGKDKEV	TSELAGTKKTLVFYKGRAPKGEKTSWVMHEYRLIPE				Amt020526822.1
Asparagaceae	Asparagus officinalis	NAM	Ao020268305.1	NAC domaincontaining protein 79like	LPPGFRFHPTDEEIITHYLSPKFLNP	IGDVDLNKSEPWDLPSKAK	GEKEWYFFWQRDRKYPTGTRTNRATEAGYWKATGKDKEI	RGVLVGMKKTLVFYRGRAPRGEKSNWVMHEYRLEGK	PSKEEWVVCRVFHKNAAAK	HLVDYSSNLPPLMDSTTYN		Ao020268305.1
		NAM	Ao62761.1		LPPGFRFHPTDEELILHYLRNRAAST	IAEVDIYKFDPWDLPGKAK	GEKEWYFFCQKDRKYPTGMRTNRATEAGYWKATGKDKEI	RGVLVGMKKTLVFYTGRAPKGEKSNWVMHEYRIEGK	PAKDEWVVCRVFHKDTGAK	SDLLDSQNLPPLMDSTPNY		Ao62761.1
		NAM	Ao020255543.1	NAC domaincontaining protein (Asparagus officinalis)	LPPGFRFHPTDEELITHYLSKKVLDE	IGEVDLNRCEPWDLPWRGG	GEKEWYFFSVRDRKYPTGLRTNRATESGYWKATGKDKEI	STLLVGMKKTLVFYRGRAPKGHKTNWVMHEYRLEGK	FKQREWVICRVFKKGSSSD	DEEGNRPLLPPLMDATVIS	PPEAHVTCFSSITVSEDEK	Ao020255543.1
		NAM	Ao020252214.1	NAC domaincontaining protein 100like	LPPGFRFHPTDEEIITNYLSEKIADK	LGEVDLNKCEPWDLPNKAK	GEKEWYFFTQKEKRYPTGMRTNRATESGYWKATGKDKEI	GSVLVGMKKTLVFYRGRAPKGEKTNWVMHEFRLEGN	ASKEDWVVVRVLHKNEAAK			Ao020252214.1
		NAM	Ao020251890.1	NAC domaincontaining protein 79like	LPPGFRFHPTDEELITYYLTRKVLDF	ITDVDLNKCEPWDLPGKAS	GEKEWYFFSLRDRKYPTGLRTNRATDSGYWKTTGKDKEI	CGVLVGMKKTLVFYRGRAPKGEKTNWVMHEYRLQTK	PSKDEWVVCRVFKKSSTGK			Ao020251890.1
		NAM	Ao68704.1		LPPGFRFHPTDEELISYYLATKVFTG	IVEVDLNRCEPWELPDVAK	GEREWYFFSLRDRKYPTGLRTNRATGAGYWKATGKDREV	TGALVGMKKTLVFYKGRAPRGEKTKIFNKSSSSISA				Ao68704.1
		NAM	Ao81638.1	NAC domaincontaining protein (Asparagus officinalis)	LPPGFRFHPTDEELITYYLLKKVLDG	IAEIDLNKCEPWQLPEKAK	GEKEWYFFSLRDRKYPTGLRTNRATDAGYWKATGKDREI	TGSLVGMKKTLVFYRGRAPKGEKTNWVMHEYRLEGK				Ao81638.1
		NAM	Ao020276002.1	NAC domaincontaining protein 79like [Asparagus officinalis]	LPPGFRFHPTDEEIVTHYLSPKILNQ	IGDVDLNKCEPWDLPSKAK	GEKEWYFFCQKDRKYPTGMRTNRATEAGYWKATGKDKEI	RGVLVGMKKTLVFYTGRAPKGEKSNWVMHEYRIEGK	PAKDEWVVCRVFHKDTGAK	SDLLDSQNLPPLMDSTPNY		Ao020276002.1
		NAM	Ao020266731.1	NAC domaincontaining protein 92like [Asparagus officinalis]	LPPGFRFHPTDEELITYYLTEKISES	IADVDLNKCEPWDLPGIIL	GEKEWYFFSLRDRKYPTGVRTNRATSAGYWKTTGKDKEI	SSELVGMKKTLVFYKGRAPRGEKTNWVMHEYRLQSK	ANKDEWVVCRVFMKSSGAK			Ao020266731.1
		NAM	Ao020265131.1	protein CUPSHAPED COTYLEDON 2like [Asparagus officinalis]	LPPGFRFHPTDEELITYYLLKKVLDG	IAEIDLNKCEPWQLPEKAK	GEKEWYFFSLRDRKYPTGLRTNRATDAGYWKATGKDREI	TGSLVGMKKTLVFYRGRAPKGEKTNWVMHEYRLEGK	SSKDEWVVARVFQKTIGSK			Ao020265131.1
		NAM	Ao020267276.1	LOW QUALITY PROTEIN: protein CUPSHAPED COTYLEDON 3like [Asparagus officinalis]	LPPGFRFHPTDEELISYYLATKVFTG	IVEVDLNRCEPWELPDVAK	GEREWYFFSLRDRKYPTGLRTNRATGAGYWKATGKDREV	TGALVGMKKTLVFYKGRAPRGEKTKWVLXXXXLXRH	SCKEEWVICRIFNKSSSSI			Ao020267276.1
Poaceae	Zea mais	NAM	Zm_NAM1	Protein CUPSHAPED COTYLEDON 1 [Zea mays]	LPPGFRFHPTDEELITYYLLRKAVDG	IAEIDLNKCEPWELPGKAK	GEKEWYFYSLRDRKYPTGLRTNRATVAGYWKATGKDREI	TGALVGMKKTLVFYRGRAPKGQKTHWVMHEYRLEGA	TRQDEWVIARVFQKPGEVP		TGRELVPCFSTATINGPLV
		NAM	Zm_NAM2	Protein CUPSHAPED COTYLEDON 2 [Zea mays]	LPPGFRFHPTDEELITYYLLCKAVDG	IAEIDLNKCEPWELPGKAK	GEKEWYFYCLRDRKYPTGLRTNRATAAGYWKATGKDREV	SGALVGMKKTLVFYRGRAPRGQKTRWVMHEYRLDGT	STRDEWVIARVFQKPGEVP		TGRELVPCFSTTASPLEAA
		NAM	Zm_CUC3	Protein CUPSHAPED COTYLEDON 3 [Zea mays]	LPPGFRFHPTDEELVTFYLAAKVFNG	IAEVDLNRCEPWELPDAAR	GEREWYFFSLRDRKYPTGLRTNRATGAGYWKATGKDREV	TGALLGMKKTLVFYKGRAPRGEKTKWVLHEYRLDGD	PCKEEWVICRILHKAGDQY

## Sheet: NAC1
Family	Species	NAC Subfamiy	Accession number	Annotation ncbi	Conserved motif							Accession number Database	NCBI accession number	Protein accession number	Accession scaffold ncbi	CDS	exon1	intron1	exon2	intron2	exon3	intron3	exon4	intron4	exon5
					A	B	C	D	E	TARs 1	TARs 2
Brassicaceae	Arabidopsis thaliana	NAC1	At1g56010.2	NAC domain containing protein 1 [Arabidopsis thaliana]	LPPGFRFHPKDDELVCDYLMRRSLHN	LIQVDLNKCEPWDIPKMAC	GGKDWYFYSQRDRKYATGLRTNRATATGYWKATGKDRTI	KGKLVGMRKTLVFYQGRAPRGRKTDWVMHEFRLQGS	SPKEDWVLCRVFHKNTEGV	FDETASASLPPLMDPYINF	IINEHVPCFSNLSQNQTLN	AT1G56010.2	NM_104479.2	NP_175997.1	OFEF01000010.1	975	198	1224	282	100	495
		NAC1	At4g28530.2	NAC domain containing protein 74 [Arabidopsis thaliana]	LPPGFRFHPSDEELVCHYLCNKIRAK	LVEIDLHICEPWELPDVAK	NAKEWYFFSFRDRKYATGYRTNRATVSGYWKATGKDRTV	TRQLVGMRKTLVFYRNRAPNGIKTTWIMHEFRLECP	PPKEDWVLCRVFNKGRDSS			AT4G28530.2	NM_118995.3	NP_567811.1	OMOL01000003.1	948	216	1792	156	1142	576
		NAC1	At1g56010.1	NAC domain containing protein 1 [Arabidopsis thaliana]				KGKLVGMRKTLVFYQGRAPRGRKTDWVMHEFRLQGS	SPKEDWVLCRVFHKNTEGV	FDETASASLPPLMDPYINF	IINEHVPCFSNLSQNQTLN	At1g56010.1	NM_179486.2	NP_849817.1	NM_179486	774	279	100	495
Orchidaceae	Apostasia shenzenica	NAC1	As014390	NAC domaincontaining protein 21/22 [Apostasia shenzhenica]	LPPGFRFHPRDEELVCDYLKKRISGL	MIDVDLNKCEPWDLPEMAC	GGKEWYFFSLRDRKYATGHRTNRATQSGYWKATGKDRPV	KEALVGMRKTLVFYQGRAPKGKKTDWIMHEFRMEAI	ISIQDWVLCRVFFKSRSVN	CYDSGSSSLPPLMETYANF	AGYEHVPCFSNPLNSTASR	Ash014390		PKA62116.1	PEFY01002273.1(ASH160606 Ash_2273)	942	190	954	277	978	480
		NAC1	As010009	NAC domaincontaining protein 21/22 [Apostasia shenzhenica]	LPPGFRFHPRDDELVCEYLRPRASAS	LVDVDLNKCEPWDLPEAAC	KGKEWYFFSLKDRKYATGHRTNRATVSGYWKATGKDRQI	RGVLVGMRKTLVFYQGRAPKGKKTDWVMHEFRMEVP	SKQEDWVLCRVFFKSRSLS		QGLEQVPCFSNFASMADPP	Ash010009		PKA66017.1	PEFY01000568.1(ASH160606 Ash_568)	852	196	1010	276	110	383
		NAC1	As018569	NAC domaincontaining protein 21/22 [Apostasia shenzhenica]	LPPGFRFYPSDQELVCHYLQRKVTNH	MVEVDLHTREPWELPEVAK	CENEWYFFSFRDRKYATGLRTNRATKSGYWKATGKDRVI	HGVIIGMRKTLVFYRGRAPNGMKTSWVMHEFRLENP	PPKEDWVLCRVFHKRKVEN			Ash018569		PKA60600.1	PEFY01002922.1(ASH160606 Ash_2922)	1017	175	1173	273	393	575
		NAC1	As017336	NAC protein	LPPGFRFFPSDEELISHYLSKKVMAN	MVEVDLHSCEPWELPEVAK	SENEWYFFNFRDFKYSTGPRTNRATKIGYWKATGKDRTV	SHLIVGMRKTLVFYCGRAPNGMKTDWVMHEFRLITP				Ash017336			PEFY01005545.1(ASH160606 Ash_5545)	477	175	730	304
Orchidaceae	Cypripedium formosanum	NAC1	Cf009269	NAC domaincontaining protein 21/22	LPPGFRFHPRDDELVCDYLRPRASAA	MVDVDLNKCEPWDLPGTAC	RGKEWYFFTVRDRKYATGQRTNRATLSGYWKATGKDRHV	KGVLVGMRKTLVFYQGRAPKGKKTEWVMHEFRMEGH	SFKEDWVLCRVFYKSRRLC	DEDAGSSSLPQLTDSHMVT	EGLEQVPCFSNFAAIQAAP	CFTC9269				701
		NAC1	Cf010513	NAC domaincontaining protein 21/22like	LPPGFRFHPSDEELVCHYLCKKMVNE	MVEVDLHTREPWELPEVAK	TPNEWYFFSFRDRKYATGSRTNRATKSGYWKATGKDRTI	THVMIGMRKTLVFYRGRAPNGMKTDWVMHEFRLETP	PPKEDWVLCRVFHKRKGEE			CFTC10513				825
		NAC1	Cf018235	NAC domaincontaining protein 21/22 (Dendrobium catenatum)	LPPGFRFYPSDEELVCHYLYRKVANH	MVEVDLHTREPWELPEVAK	SENEWYFFSFRDRKYATGIRTNRATKSGYWKATGKDRII	THGVVGMRKTLVFYQGRAPNGTKTNWVMHEFRLENA	PPKEDWVLCRVFNKRKGET			CFTC18235				888
		NAC1	Cf005606	NAC domaincontaining protein 21/22like	LPPGFRFHPMDEELVCDYLEKKIAGD	MIEVDFNKCEPWDLPEISC	GGKEWYFFSLRDRKYATGQRTNRATLSGYWKATGKDGLV	KGVLVGMRKTLVFYQGRAPNGRKTDWVMHEFRKAVA	SSKEDWVLCRVFFKSRSTP	DADGSSSSLPSLTETYINF	EGYEQVPCFSSPLTGAHCP	CFTC5606				743
		NAC1	Cf016032	NAC domaincontaining protein 21/22	LPPGFRFHPMDEELVCDYLEKKIAGD	MIEVDFNKCEPWDLPEISC	GGKEWYFFSLRDRKYATGQRTNRATLSGYWKATGKDGLV	KGVLVGMRKTLVFYQGRAPNGRKTDWVMHEFRKAVA				CFTC16032				474
		NAC1	Cf001391	Similar to XP_010941568, PREDICTED: NAC domaincontaining protein 21/22like [Elaeis guineensis]	LPPGFRFHPRDEELVCDYLERRISGC	MIDVDLNQCEPWDLPEKAS	GGKVWFFFSLRDRKYATGQRMNRATQSGYWKATGKDRPV	KGVLVGMRKTLVFYQGRAPKGKKTNWVMHEFRIETL	STKEDWVLCRVFFKGRSMV	GYNCSSSSLPPLMDSYISF	QGYEQVPCSLASGPSTAIA	CFTC1391				825
		NAC1	Cf018236	NAC domaincontaining protein 21/22 (Dendrobium catenatum)	LPPGFRFYPSDEELVCHYLYRKVANH	MVEVDLHTREPWELPEVAK	SENEWYFFSFRDRKYATGIRTNRATKSGYWKATGKDRII	THGVVGMRKTLVFYQGRAPNGTKTNWVMHEFRLENA				CFTC18236				447
Orchidaceae	Dendrobium catenatum	NAC1	Dc011008	NAC domaincontaining protein 100 [Dendrobium catenatum]	LPPGFRFYPSDEELICHYLQKKVANE	LVEVDLHRLEPWELPEVAK	SLNEWYFFSFRDRKYATGLRTNRATRSGYWKATGKDRMV	TLSMVGMRKTLVFYHGRAPSGLKTNWVMHEFRLETP	PPKEDWVLCRVFHKRKGEG			Dca011008	XM_020820751.2	XP_020676410.1	JSDN02002223.1 (Dcat_22231)	795	168	2532	267	621	360
		NAC1	Dc023822	NAC domaincontaining protein 37 [Dendrobium catenatum]	LPPGFRFHPSDEELVGHYLYKKVANK	MVEVDLHIREPWDLPEMAK	SPNEWYFFSFRDRKYATGSRTNRATKSGYWKATGKDRTI	KHVMIGMRKTLVFYLGRAPNGIKTNWVMHEFRLETP	QPKEDWVLCRVFHKRKEER			Dca023822	XM_020837222.2	XP_020692881.1	JSDN02051084.1 (Dcat_51084)	822	168	1542	267	471	387
		NAC1	Dc021538	NAC domaincontaining protein 21/22like [Dendrobium catenatum]	LPPGFRFHPRDDELICEYLSRRASAA	MVDVDLNRCEPWDLPETAC	RGKEWYFFSLKDKKYSTGQRTNRATASGYWKATGKDRQV	KGELVGLRKTLVFYHGRAPKGKKTQWVMHEFRMVSS	SFKEDWVLCRVFYKRRPLC	EEETGSSSLPPLTESHITS	EGLEQVPCFSSFSTSQESP	Dca021538	XM_020850268.2	XP_020705927.1	JSDN02110832.1 (Dcat_110832)	855	186	1661	279	63	390
		NAC1	Dc019816	LOW QUALITY PROTEIN: NAC domaincontaining protein 21/22 [Dendrobium catenatum]	LPPGFRFHPRDDELVCDYLEKKLSGG	MIDVDLNKCEPWDLPEMAC	GGKEWYFFTLRDRKYATGQRTNRATESGYWKATGKDRPV	KEVLVGMRKTLVFYEGRAPKGKKTDWVMHEFRTETT	SIREDWALCRVFFKSRSTV	YDHNASSSLPPLMDTYFTF	HPELQVPCFSNSLPGPTAA	Dca019816	XM_020834167.2	XP_020689826.2	JSDN02019538.1 (Dcat_19538)	786	189	15835	276	972	321
Orchidaceae	Orchis italica	NAC1	Oita50710	NAC domaincontaining protein 21/22like	LPPGFRFHPRDDELVCNYLSPRASAA	MVDVDLNKCEPWDLPETAC	RGKEWYFFSLRDRKYATGQRTNRATVSGYWKATGKDRHV	KGELVGMRKTLVFYRGRAPKGKKTEWVMHEFRMEGP	SFKEDWVLCRVFYKSRTFS	DDDTGSSSLPPLMDSHMIN	EGLEQVPCFSNISTGQTTP	comp50710				687
		NAC1	Oita2780	NAC domaincontaining protein 21/22	LPPGFRFHPRDDELVCDYLEKKMNTR	LIDVNLNHCEPWDLPEVAC	GGKAWYFFSLRDRKYATGQRTNRATQSGYWKATGKDRPV	KGVLVGMRKTLVFYQGRAPKGKKTDWIMHEFRVEAN	ITKEDWVLCRVLFKNRNLA	HAGSGTSSLPPLTDSTLIT	GQELQVPCFSNSLQGPTSS	comp2780				1026
		NAC1	Oita88108	NAC domaincontaining protein 21/22		LIDVDLNKCEPWDLPEMAC	GGKEWYFFNLHDRKYSTGQRTNRATQSGYWKATGKDGSV	KHTLVGMRKTLVFYEGRAPTGKKTDWVMHEFRMETK	KMQEDWVLCRVSFKSRSRA	NYGSSSSSLPPLIHTCINF		comp88108				663
Orchidaceae	Phalaenopsis aphrodite	NAC1	Pa115710	NAC domaincontaining protein 21/22like [Phalaenopsis equestris]	LPPGFRFHPSDEELICHYLHKKVVNE	LVEVDLHALEPWELPEMAK	SPNEWYFFSFRDRKYATGSRTNRATRSGYWKATGKDRTI	THSTVGMRKTLVFYHGRAPNGLKTNWVMHEFRLGTP	PPKEDWVLCRVFHKRKVEG			PAXXG115710		PAXXG115710	NEWO01000071.1 (scaffold71)	861	291	508	267	1346	303
		NAC1	Pa290320	NAC domaincontaining protein 21/22like [Phalaenopsis equestris]	LPPGFRFYPSDEELVCHYLYMKVANK	MVEVDLHIKEPWDLPEMAK	SPNEWYFFSFRDRKYATGSRANRATKSGYWKATGKDRVI	RNVMMGMRKTLVYYLGRAPNGIKTNWVMHEFRLETP	QPKEDWVLCRVFHKRKEER			PAXXG290320		PAXXG290320	NEWO01000518.1 (scaffold519)	822	168	1357	267	559	387
		NAC1	Pa171030	NAC domaincontaining protein 21/22like [Dendrobium catenatum]	LPPGFRFHPRDDELICDYLSHRATTA	MVDVDLNKCEPWDLPEMAC	RGREWYFFSLRDKKYATGQRTNRATRLGYWKATGKVRHV	KGALVGTRKTLVFYQGRAPKGTKTPWVMHEFRMECS	SFKEDWVLCRVFCKCRSLS	NEDAGSSSLPPLMDSQITS	EELEQVPCFSSFSASQAAA	PAXXG171030		PAXXG171030	NEWO01000145.1 (scaffold145)	819	192	1050	276	282	351
		NAC1	Pa250220	NAC domaincontaining protein 21/22like [Phalaenopsis equestris]				KGVLVGMRKTLVFYEGRAPKGKKTDWVMHEFRTETN	STKEDWGLCRVFFKSRGTT	HYNHNAFSSLPLMDTYITV	HPVHHVPCFSNPLSTPTTA	PAXXG250220		PAXXG250220	NEWO01000341.1 (scaffold341)	723	288	881	435
Orchidaceae	Phalaenopsis equestris	NAC1	Pe000422	PREDICTED: Phalaenopsis equestris NAC domaincontaining protein 100like (LOC110034215), mRNA	LPPGFRFHPSDEELVCHYLYKKVNNH	MVEVDLHAKEPWELPEMAK	SENEWYFFSFRDRKYATGLRTNRATKSGYWKATGKDRMV	THRVVGMRKTLVFYQGRAPNGMKTNWVMHEFRLENL	PPKEDWVLCRVFHKRKGEP			Peq000422	XM_020738501.1	XP_020594160.1	APLD01005612.1 (Scaffold000002_5676)	912	168	902	267	645	477
		NAC1	Pe005067	PREDICTED: Phalaenopsis equestris NAC domaincontaining protein 21/22like (LOC110020302), mRNA	LPPGFRFHPSDEELICHYLHKKVVNE	LVEVDLHALEPWELPEMAK	SPNEWYFFSFRDRKYATGSRTNRATRSGYWKATGKDRTV	THSTVGMRKTLVFYHGRAPNGLKTNWVMHEFRLETP	PPKEDWVLCRVFHKRKVEG			Peq005067	XM_020718356.1	XP_020574015.1	APLD01011268.1 (Scaffold000094_199)	738	168	527	267	1536	303
		NAC1	Pe022502	PREDICTED: Phalaenopsis equestris NAC domaincontaining protein 21/22like (LOC110036610), mRNA	LPPGFRFHPRDDELVCDYLENKISGT	LVDVDLNKCEPWELPEIAC	GGKEWYFFSLRDRKYATGQRTNRATESGYWKATGKDRPV	KGVLVGMRKTLVFYEGRAPKGKKTDWVMHEFRIETN	STKEDWGLCRVFFKSRGTA	HYDHNASSSLPLMDTYITF	HPVQHVPCFSNPLSMLTTT	Peq022502	XM_020741092.1	XP_020596751.1	APLD01131445.1 (Scaffold209189_23)	894	183	8542	92	878	619
		NAC1	Pe012246	PREDICTED: Phalaenopsis equestris NAC domaincontaining protein 21/22like (LOC110027712), mRNA	LPPGFRFYPSDEELVCHYLYMKVANK	MVEVDLHIKEPWDLPATCI	SPNEWYFFSFRDRKYATGSRANRATKTGYWKATGKDRII	RNVMMGMRKTLVYYLGRAPNGIKTNWVMHEFRLETP	QPKEDWVLCRVFHKRKEER			Peq012246	XM_020729242.1	XP_020584901.1	APLD01028788.1 (Scaffold000436_42)	930	168	713	108	585	267	673	387
Orchidaceae	Vanilla panifolia	NAC1	Vp026718	Similar to XP_010906799, PREDICTED: NAC domaincontaining protein 21/22like [Elaeis guineensis]	LPPGFRFYPNDEELVCHYLYKKVTNH	MVEVDLHSREPWELPEVAR	SENEWYFFSFRDRKYATGLRANRATKSGYWKATGKDRVI	TRGLVGMRKTLVFYQGRAPSGVKTSWVMHEFRLETP	PPKEDWVLCRVFNKRSRET			VPTC026718		KAG0461993.1	JADCNL010000011.1	726	169	83	270	70	293
		NAC1	Vp003850	NAC domaincontaining protein 100 [Dendrobium catenatum]	LPPGFRFFPSDEELVCHYLHHKVTNR	MVDVDLHISEPWELPEVAR	GENEWYFFSFRDRKYATGSRTNRATRSGYWKATGKDRVV	SGSVAGMRKTLVFYRGRAPQGLKTSWVMHEFRLENP	PPKEDWVLCRVFHKRRGEM			VPTC003850		KAG0472900.1	SDXO01073605.1	783	169	123	264	284	350
		NAC1	Vp003754	NAC domaincontaining protein 100 [Dendrobium catenatum]	LPPGFRFYPSDEELVCHYLYNKVANE	MVEVDLHTREPWELPDVAK	TAKEWYFFSFRDRKYATGWRTNRATRSGYWKATGRDRTI	TGAVVGMRKTLVFYSGRAPNGQKTDWVMHEFRLETP	LPKEDWVLCRVFHKRKVEE			VPTC003754		KAG0491736.1	JADCNL010000002.1	761	204	70	267	90	290
		NAC1	Vp015545	NAC domaincontaining protein 100 [Dendrobium catenatum]				TCEISGMRKTLVFYRGRAPTGAKTNWVMHEFRLEKP	PPEEDWVLCRVFRKRRAEE			VPTC015545		KAG0486329.1	JADCNL010000004.1	423	178	66	247
		NAC1	Vp003640	Protein CUPSHAPED COTYLEDON 1 [Triticum urartu]	LPPGFRFYPTDDELVSHYLYNKVANK	MVEVDLHAREPWELPDAAK	GANEWYFFSFRDRKYATGSRTNRATMAGYWKATGKDRAV	TCEISGMRKTLVFYRGRAPSGAKTNWVMHEFRLEKP		PADMRSSHRPPLADMGLRE		VPTC003640		KAG0484521.1	SDXO01008410.1	480	202	69	278
		NAC1	Vp011117	LOW QUALITY PROTEIN: NAC domaincontaining protein 21/22 [Dendrobium catenatum]	LPPGFRFHPRDDELVCDYLEKKIVLS	MIDVDLNKCEPWDLPEMAC	GGKEWYFFSLKDRKYATGQRTNRATRSGYWKATGKDRPV	KGVLSGMRKTLVFYQGRAPKGKKTDWVMHEFRREAD	SSKEDWVLCRVFFKSRSMT	RDHGGTSSLPPLADSYTSF	EDYEQVPCFSTALSRHPPP	VPTC011117		KAG0480164.1	SDXO01000743.1	1173	448	787	269	241	460
Plantaginaceae	Antirrhinum majus	NAC1	Am07g00880	NAC domaincontaining protein 21/22like [Sesamum indicum]	LPPGFRFHPRDEELISDYLIKWITGS	LIEVDLNKCEPWDIPEAAC	GGKEWYFYSQRDRKYATGLRTNRATVSGYWKATGKDRPA	NRILVGMRKTLVFYQGRAPKGKKTEWIMHEFRLEGN	FAKEDWVLCRVFYKNRSEA	NETSSPSSLPPLMEPQITF	QYQEQVPCFSIYPQNQTAP	Am07g00880
		NAC1	Am03g09320	NAC domain containing protein 74 [Perilla frutescens var. hirtella]	LPPGFRFYPSDEELVCHYLYKKIANE	LVEIDLHTCEPWQLPDVAK	NSNEWYFFSFRDRKYATGFRTNRATTSGYWKATGKDRAV	SRTVVGMRKTLVFYKNRAPNGIKSGWIMHEFRLENP	PPKEDWVLCRVFHKSRCDQ			Am03g09320
		NAC1	Am02g50910	NAC domain containing protein 74 [Perilla frutescens var. hirtella]	LPPGFRFYPSDEELVCHYLYKKIANE	LVEIDLHTCEPWQLPDVAK	NSNEWYFFNFRDRKYATGFRTNRATASGYWKATGKDRTV	TRMVVGMRKTLVFYKNRAPNGIKSGWIMHEFRLENP	PPKEDWVLCRVFHKSKCEN			Am02g50910
		NAC1	Am02g10940	NAC domaincontaining protein 21/22like [Salvia splendens]	LPPGFRFHPRDEELICDYLMKWMSGR	MIEVDLNKCEPWDIPEIAC	GGNIWYFYSQRDRKYATGSRKNRATISGYWKATGKDRPV	KGTLVGMRKTLVFHQGRAPKGTKTDWVMHEFRLEGV	SFQEDWVLCRVLNKKRSEV		FDSEQVPCFSIYNTTQNQT	Am02g10940
Amborellaceae	Amborella trichopoda	NAC1	Amt99255	NAC domaincontaining protein 21/22 isoform X1 [Amborella trichopoda]	LPPGFRFHPRDDELVMDYLWKKIASC	MIELDLNKCEPWDLPDIAK	GGKEYYFFNLRDRKYATGTRTNRATVSGYWKATGKDRQV	TGTLVGMRKTLVFYQGRAPNGTKTDWVMHEFRLEGP	PLKEDWVLCRVFYKSRGEG		DEFGHLPCFSTPSQDMNHG	Amt99255
		NAC1	Amt18775	NAC domaincontaining protein 21/22 [Amborella trichopoda]	LPPGFRFYPRDDELVCYYLCNKVEKL	MVEVDLHNCEPWELPDAAE	SPKEWYFFTIRDRKYATGFRMNRATSAGYWKATGKDRPV	TQSPVGMRKTLVFYRGRAPNGCKTDWVMHEFRLDNS	PPKEDWVLCKVFHKNRGEH		DGCHQVSCFSNLSCPLEET	Amt18775
Asparagaceae	Asparagus officinalis	NAC1	Ao020270095.1	NAC domaincontaining protein 21/22like	LPPGFRFHPRDEELVCDYLGKKISGD	MIDVDLNKVEPWDLPEIAC	GGKEWYFYSLRDRKYATGQRTNRATAAGYWKATGKDRHI	KGTLVGMRKTLVFYQGRAPKGRKTDWVMHEFRMEVA	AVEEGWVLCRVFYKSRCLS	EDRSYSSSLPPLMETYITF	EGYEQVPCFSKLLHQSSPA	Ao020270095.1
		NAC1	Ao020270255.1	NAC domaincontaining protein 21/22like isoform X1	LPPGFRFHPRDDELICDYLNPKVLSS	MVDVDLNKCEPWDLPDIAC	GGKEWYFFNLRDRKYATGQRTNRATMSGYWKATGKDRQI	KGAVVGMRKTLVFYQGRAPKGKKTDWVMHEFRIEGR	PGKEDWVLCRVFYKSRGIG	YDDTGSSSLPPLSEPYITF	TSFEQVPCFSNYPHITTTT	Ao020270255.1
		NAC1	Ao65218.1		LPPGFRFHPRDDELVCDYLVPADGTC	MVDVDLNKCEPWDLPDIAC	GGKEWYFFNLRDRKYATGQRTNRATLSGYWKATGKDRNI	KGTLVGMRKTLVFYQGRAPKGKKTDWVMHEFRSESN	SSKEDWVLCRVFYKSRAVL	VEDTCSSSLPSLTESFIPF	TSFQQVPCFSSYPQVITTT	Ao65218.1
		NAC1	Ao020259820.1	NAC domaincontaining protein 21/22like	LPPGFRFYPNDEELVCHYLCRKVRST	MVEVDLHTHDPWELPDVAR	NANEWYFFSFRDRKYATGSRSNRASKSGYWKATGKDRMV	TRGVVGLRKTLVFYRGRAPNGIKSSWVMHEFRLENP	PPKEDWVLCRVMHRRKGEE			Ao020259820.1
		NAC1	Ao020250400.1	NAC domaincontaining protein 79like [Asparagus officinalis]	LPPGFRFYPSDEELVCHYLYKKVANV	MVEVDLHTREPWELPDGAK	SDNEWYFFSFRDRKYATGSRTNRATKSGYWKATGKDRTV	TRGIVGMRKTLVFYSGRAPNGAKTGWVMHEFRLENP	PPKEDWVLCRVFHKRKVDI	SSIENLESSPPLVDQSMPE		Ao020250400.1
		NAC1	Ao020276700.1	NAC domaincontaining protein 21/22like [Asparagus officinalis]	LPPGFRFHPRDDELVCDYLVPADGTC	MVDVDLNKCEPWDLPDIAC	GGKEWYFFNLRDRKYATGQRTNRATLSGYWKATGKDRNI	KGTLVGMRKTLVFYQGRAPKGKKTDWVMHEFRSESN	SSKEDWVLCRVFYKSRAVL	VEDTCSSSLPSLTESFIPF	TSFQQVPCFSSYPQVITTT	Ao020276700.1
		NAC1	Ao020248831.1	protein CUPSHAPED COTYLEDON 3like [Asparagus officinalis]	LPPGFRFYPSDEELVCHYLYKKVSNE	MVEVDLHTREPWELPEVAR	NANEWYFFSFRDRKYATGSRTNRATKTGYWKATGRDRTV	AREIVGMRKTLVFYRGRAPNGIKSCWVMHEFRLENP	PPKEDWVLCRVFRKRKREE			Ao020248831.1

## Sheet: ANAC011
Family	Species	NAC Subfamiy	Accession number	Annotation ncbi	Conserved motif						Accession number Database	NCBI accession number	Protein accession number	Accession scaffold ncbi	CDS	exon1	intron1	exon2	intron2	exon3	intron3	exon4	intron4	exon5	intron5	exon6
					A	B	C	D	E	TARs 1
Brassicaceae	Arabidopsis thaliana	ANAC011	At1g32510.1	NAC domain containing protein 11 [Arabidopsis thaliana]	FLPPGFRFYPTDEELVGYYLHRRNEG	LEIELEIIPLMDLYKFDPW	ELPEKSFLPNRDMEWFFFCHRDRKYQNGSRINRATKSGYWKATGKDRKIV	SITGCRKTLVFYMGRAPFGGRTEWVMHEYRLFDNDT	NFKGDFALCRVIKRNEHTL		AT1G32510.1	NM_102986.3	NP_174529.2	OFEF01000020.1	852	156	70	306	101	207	87	183
		ANAC011	At1g54330.1	NAC domain containing protein 20 [Arabidopsis thaliana]	SLPPGFRFHPTDEELVAYYLDRKVNG	QAIELEIIPEVDLYKCEPW	DLPEKSFLPGNDMEWYFYSTRDKKYPNGSRTNRATRAGYWKATGKDRTVE	MKMGMKKTLVYYRGRAPHGLRTNWVMHEYRLTHAPS	SLKESYALCRVFKKNIQIP		AT1G54330.1	NM_104311.3	NP_175835.2	OMOK01000008.1	906	156	152	270	115	480
		ANAC011	At1g65910.1	NAC domain containing protein 28 [Arabidopsis thaliana]	SMPPGFRFHPTDEELVIYYLKRKING	RTIELEIIPEIDLYKCEPW	DLPGKSLLPSKDLEWFFFSPRDRKYPNGSRTNRATKAGYWKATGKDRKVT	RMVGTKKTLVYYRGRAPHGSRTDWVMHEYRLEEQEC	GIQDAYALCRVFKKSALAN		AT1G65910.1	NM_105263.3	NP_176766.1	OFEF01000018.1	1896	156	910	279	74	333	107	372	96	90	82	666
		ANAC011	At3g03200.1	NAC domain containing protein 45 [Arabidopsis thaliana]	SLPPGFRFHPTDEELITYYLKRKING	LEIELEVIAEVDLYKCEPW	DLPGKSLLPSKDQEWYFFSPRDRKYPNGSRTNRATKGGYWKATGKDRRVS	RAIGTKKTLVYYRGRAPHGIRTGWVMHEYRLDETEC	GMQDAYALCRVFKKIVIEA		AT3G03200.1	NM_111190.3	NP_186970.2	OMOK01000001.1	1440	156	535	282	88	288	113	249	95	84	87	81
		ANAC011	At3g17730.1	NAC domain containing protein 57 [Arabidopsis thaliana]	GLPPGFRFHPTDEELVNYYLKRKING	QEIELDIIPEVDLYKCEPW	DLAEKSFLPSRDPEWYFFGPRDRKYPNGFRTNRATRGGYWKSTGKDRRVT	RAIGMKKTLVYYKGRAPQGIRTDWVMHEYRLDDKDC	SLQDSYALCRVFKKNGICS		AT3G17730.1	NM_112654.2	NP_188400.1	OFEF01000012.1	741	156	135	279	549	306
		ANAC011	At4g17980.1	NAC domain containing protein 71 [Arabidopsis thaliana]	CLPPGFRFHPTDEELIGYYLSRKIEG	LEIELEVIPVIDLYKFDPW	ELPGKSFLPNRDLEWFFFCPRDKKYANGSRTNRATKAGYWKATGKDRKIT	VIAGYRKTLVFYEGRAPLGDRTNWFMHEYRLCDIDD	NFKGAFALCRVVKKNELKK		AT4G17980.1	NM_117908.2	NP_193532.1	OFEF01000013.1	789	156	85	291	95	234	88	90	117	18
		ANAC011	At5g17260.1	NAC domain containing protein 86 [Arabidopsis thaliana]	SLPPGFRFHPTDEELITYYLKRKING	QEIELEIIPEVDLYKCEPW	DLPGKSLIPSKDQEWFFFSPRDRKYPNGSRTNRATKGGYWKATGKDRRVS	RAIGTKKTLVYYRGRAPHGIRTGWVMHEYRLDESEC	GMQDAYALCRVFKKIVIEA		AT5G17260.1	NM_121732.2	NP_197228.1	OFEF01000001.1	1431	162	749	276	99	318	79	225	101	75	94	435
		ANAC011	At5g46590.1	NAC domain containing protein 96 [Arabidopsis thaliana]	CLPPGFRFHPTDEELIEYYLKRKVEG	LEIELEVIPVIDLYSFDPW	ELPDKSFLPNRDMEWYFFCSRDKKYPNGFRTNRGTKAGYWKATGKDRKIT	SIIGYRKTLVFYKGRAPLGDRSNWIMHEYRLCDDDT	NLKGAFVLCRVAMKNEIKT		AT5G46590.1	NM_124029.3	NP_199471.1	OFEF01000007.1	879	156	81	291	76	231	82	201
Orchidaceae	Apostasia shenzenica	ANAC011	As018130	NAC domaincontaining protein 78 [Apostasia shenzhenica]	TLPPGFRFHPTDEELVAYYLKRKING	RKIELEVIPEVDLYKCEPW	DLPEKSFLPSKDLEWYFFSPRDRKYPNGSRTNRATQSGYWKATGKDRKVS	RAVGMKKTLVYYRGRAPHGSRTDWVMHEYRLDEREC	GLQDAYALCRVFKKNAPGP		Ash018130		PKA53098.1	PEFY01006042.1 (ASH160606 Ash_6042)	1662	156	1580	281	558	324	4876	347	80	48	455	508
		ANAC011	As011978	NAC domaincontaining protein 74 [Apostasia shenzhenica]	GLPPGFRFHPTDEELVNYYLKRKIHG	LKIELDIIPEVDLYKCEPW	ELADKSFLPSRDPEWYFFGPRDRKYPNGFRTNRATRAGYWKSTGKDRRVN	RAIGMKKTLVYYRGRAPQGIRTDWVMHEYRLDDKEC			Ash011978		PKA57973.1	PEFY01003868.1 (ASH160606 Ash_3868)	687	162	666	273	1861	256
		ANAC011	As009351	NAC domaincontaining protein 74 [Apostasia shenzhenica]	SLPPGFRFHPTDDELVGYYLKRKVDG	LKFELEVIPVVDLYKFDPW	ELPEKSFLPKKDMEWFFFCPRDRKYPNGSRTNRATASGYWKATGKDRKIV	TTKGLRKTLVFYRGRAPGGGRTEWVMHEYRLCEDLP	AFLGAFALCRVVKRSEHGS		Ash009351		PKA60073.1	PEFY01003075.1(ASH160606 Ash_3075)	975	156	605	282	82	177	66	264	111	108
Orchidaceae	Cypripedium formosanum	ANAC011	Cf018521	PREDICTED: protein ATAF2like			LFAEKSFLPKRDMEWFFFCPRDRKYPNGSRTNRATTSGYWKATGKDRKII	SIKGLRKTLVFYKGRAPGGERTDWVMHEYRLFEDLP	SFLGAFALCRVVKRNDHVN		CFTC018521				912
Orchidaceae	Dendrobium catenatum	ANAC011	Dc023531	NAC domaincontaining protein 78 [Dendrobium catenatum]	TLPPGFRFHPTDEELVAYYLKRKING	RTIELEVIPEVDLYKCEPW	ELPEKSFLPSKDLEWYFFSPRDRKYPNGSRTNRATQAGYWKATGKDRKVN	RAVGMKKTLVYYRGRAPHGSRTDWVMHEYRLDEREC	GLQDAYALCRVFKKSEPGP	HSSTMTDLSPDGIGDYLESSNYHFQPSDCPQTMIQS	Dca023531		PKU61128.1	JSDN02147294.1 (Dcat_147294)	2247	216	156	204	2228	279	1490	327	2216	432	70	72	7328	717
		ANAC011	Dc006363	NAC domaincontaining protein 74 [Dendrobium catenatum]	SLPPGFRFHPTDDELVGYYLKRKVDA	QKIELEVIPVVDLYKFDPW	DLPEKSFLPKRDMEWFFFCPRDRKYPNGSRTNRATNSGYWKATGKDRTIT	SIKGMRKTLVFYRGRAPGGERTDWVMHEYRLCEHLP	SFLGGYALCRVVKRNEHLH		Dca006363		PKU72177.1	JSDN02015992.1 (Dcat_15992)	750	156	224	281	83	313
		ANAC011	Dc022959	NAC domaincontaining protein 74 [Dendrobium catenatum]	SLPPGFRFHPTDVELVEYFLKRKVDG	LKIELEVIPVIDLYKFDPW	ELPEKSFLPKRDMEWFFFCPRNQKYPNGSRTNRATSSGYWKATGKDRKII	SIKGLRKTLFFYRGRAPGGERTDWVMHEYRLYDDLP	SFLGAFALCRVVKRSDHLH		Dca022959		PKU60749.1	JSDN02180141.1 (Dcat_180141)	627	153	167	273	92	90	470	111
Orchidaceae	Orchis italica	ANAC011	Oita51119	NAC domaincontaining protein 45 isoform X3	TLPPGFRFHPTDEELVAYYLKRKING	RPIELEVIPEVDLYKCEPW	ELPEKSFLPSKDLEWYFFSPRDRKYPNGSRTNRATQAGYWKATGKDRKVS	REVGMKKTLVYYRGRAPHGSRTDWVMHEYRLDEREC	GLQDGYALCRVFKKSEPGP	HSSAMTDLSPDGMGDYLETNNYHFQPSDCSQTMIQS	comp51119				712
		ANAC011	Oita28259	NAC domaincontaining protein 14like	SLPLGFRFHPTDEELVNHYLKGKITG	LRSEIEVIPEIDVCKCEPW	DLPDKSLIQSDDHEWFFFAPIDRKYPNGHRSNRATCAGYWKATGKDRVIR	GVIGMKKTLVFHRGRAPKGVRTSWIMHEYRTTEPEF	GEQVGYVLYRLFKKPEERS		comp28259				1755
		ANAC011	Oita11417	NAC domaincontaining protein 71like	ALPPGFGFHPTDVELISHYLKRKNLG	QKVGLEVIPELDIYKCEPW	DLPACCQIPTRDDKWHFFTCPDRKYPNGTRSNRATEAGYWKSTGKDRNIR	RVIGTKKTLVFHEGRPPYGKRTDWIMHEYFMPEKES	GMKDSYVLCRVTKRNGFEL		comp11417				1275
		ANAC011	Oita40331	NAC domaincontaining protein			ELPVKSFLMKRDMEWFFFCPRDRKYPNGSRTNRATRSGYWKATGKDRKIV	SAKGLRKTLVFYRGRAPGGERTAWVMHEYRLYEDLP	SFLGAFALCRVIKRTDQGH		comp40331				827
		ANAC011	Oita5556	NAC domaincontaining protein 74	SLPLGFRFRPTDEELVNYYLKRKISG	IKSELAVIPDVDVCKCEPW	DLPDKSLIRSDDPEWFFFVPRDRKYPNGQRLNRATLAGYWKATGKDRTIK	ILIGMKKTLVFYRGRAPKGERTSWIMHEYRTVEPDF			comp5556				1875
		ANAC011	Oita35443	NAC domaincontaining protein 14		QKVGLEVIPELDIYKCEPW	DLPACCQIPTRDDKWHFFTCPDRKYPNGTRSNRATEAGYWKSTGKDRNIR		GMKDSYVLCRVTKRNGFEL		comp35443				577
		ANAC011	Oita77665	NAC domaincontaining protein 74		LKIELDIIPEVDLYKCEPW	ELSDKSFLPSRDPEWYFFGPRDRKYPNGFRTNRATRAGYWKSTGKDRRVS	RAIGMKKTLVYYRGRAPQGIRTDWVMHEYRLDDKEF	GIQDSYALCRVFKKNVVCN		comp77665				562
Orchidaceae	Phalaenopsis aphrodite	ANAC011	Pa180560	NAC domaincontaining protein 86 [Phalaenopsis equestris]	GLPPGFRFHPTDEELVNYYLKKKIHG	LKLELDIIPEVDLYKCEPW	ELADKSFLPSRDPEWYFFGPRDRKYPNGFRTNRATRAGYWKSTGKDRRVS	RAIGMKKTLVYYKGRAPHGIRTDWVMHEYRLEDKEC	GIQDSYALCRVFKKNVACT		PAXXG180560			NEWO01000163.1 (scaffold163)	708	156	837	279	1764	273
		ANAC011	Pa071950	NAC domaincontaining protein 45like isoform X1 [Phalaenopsis equestris]	SLPPGFRFHPTDEELVAYYLNRKING	RTIELEVIPEVDLYKCEPW	ELPDKSFLPSKDLEWYFFSPRDRKYPNGSRTNRATQAGYWKATGKDRKVN	RAVGMKKTLVYYRGRAPHGSRTDWVMHEYRLDEREC	GLQDAYALCRVFKKSEPGP	HSSNMTDLSPDGIGDYLDSGGYHFQPSDCLQTMIQS	PAXXG071950			NEWO01000033.1 (scaffold33)	1992	156	1572	279	917	324	13675	441	227	72	656	720
		ANAC011	Pa002390	NAC domaincontaining protein 72like [Phalaenopsis equestris]	SLPPGFRFHPTDDELVGYYLKRKVDG	QKIELEVIPVVDLYKFDPW	DLPEKSFLPKRDMEWFFFCPRDRKYPNGSRTNRATNSGYWKATGKDRKIT	SIEGMRKTLVFYRGRAPGGERTDWVMHEYRLCEHLP	SFMGAYALCRVVKRNEHQG		PAXXG002390			NEWO01000001.1 (scaffold1)	1101	156	277	279	86	297	797	264	75	108
Orchidaceae	Phalaenopsis equestris	ANAC011	Pe010042	PREDICTED: Phalaenopsis equestris NAC domaincontaining protein 86like (LOC110025518), transcript variant X2, mRNA	SLPPGFRFHPTDEELVAYYLNRKING	RTIELEVIPEVDLYKCEPW	ELPDKSFLPSKDLEWYFFSPRDRKYPNGSRTNRATQAGYWKATGKDRKVN	RAVGMKKTLVYYRGRAPHGSRTDWVMHEYRLDEREC	GLQDAYALCRVFKKSEPGP	HSSNMTDLSPDGMGDYLDNGGYHFQPSDCLQTMIQS	Peq010042	XM_020726052.1	XP_020581711.1	APLD01023108.1 (Scaffold000301_139)	942	165	86	282	637	495
		ANAC011	Pe017409	PREDICTED: Phalaenopsis equestris NAC domaincontaining protein 86 (LOC110039074), mRNA	GLPPGFRFHPTDEELVNYYLKKKIHG	LKLDLDIIPEVDLYKCEPW	ELADKSFLPSRDPEWYFFGPRDRKYPNGFRTNRATRAGYWKSTGKDRRVS	RAIGMKKTLVYYKGRAPHGIRTDWVMHEYRLEDKEC	GIQDSYALCRVFKKNVICT		Peq017409	XM_020744021.1	XP_020599680.1	APLD01184456.1 (Scaffold235084_40)	708	156	843	279	1762	273
		ANAC011	Pe010592	PREDICTED: Phalaenopsis equestris NAC domaincontaining protein 72like (LOC110021193), mRNA	SLPPGFRFHPTDDELVGYYLKRKVDG	QKIELEVIPVVDLYKFDPW	DLPEKSFLPKRDMEWFFFCPRDRKYPNGSRTNRATNSGYWKATGKDRKIT	SIEGMRKTLVFYRGRAPGGERTDWVMHEYRLCEHLP	SFMGAYALCRVVKRNEHQG		Peq010592	XM_020719596.1	XP_020575255.1	APLD01013621.1 (Scaffold000123_132)	876	156	273	279	84	171	992	270
Orchidaceae	Vanilla panifolia	ANAC011	Vp028206	NAC domaincontaining protein 71 isoform X1 [Dendrobium catenatum]	SLPPGFRFHPTDDELVGYYLKRKVDG	LQIELEVIPLIDLYKFDPW	ELPEKSYLPKRDMEWFFFCPRDRKYPNGSRTNRATSSGYWKATGKDRKII	SIKGLRKTLVFYMGKAPGGERTEWVMYEYRLCEDLP	SFLGAFALCRVVKRNEHGH		VPTC028206		KAG0503041.1	SDXO01019258.1	1074	148	282	280	91	258	107	241	71	147
Plantaginaceae	Antirrhinum majus	ANAC011	Am02g10060	NAC transcription factor 29 [Sesamum indicum]	ILPPGFRFHPTDEELVAYYLDRKING	GYIELEVIPEVDLYKCEPW	DLPDKSFLPGKDMEWYFYSPRDRKYPNGSRTNRATRSGYWKATGKDRSVH	KPIGMKKTLVYYRGRAPHGIRTGWVMHEYRLVESAS	ALKDSYALCRVFKKNINAN		Am02g10060
		ANAC011	Am04g07070	NAC domaincontaining protein 45 [Sesamum indicum]	SLPPGFRFHPTDEELVAYYLKRKING	RTIELEVIPEVDLYKCEPW	DLPGKSLLPSKDLEWYFFSPRDRKYPNGSRTNRATRAGYWKATGKDRKVS	RAVGMKKTLVFYRGRAPHGSRTDWVMHEYRLDETEC	GLQDAYALCRVFKKSLNNS		Am04g07070
		ANAC011	Am06g21930	NAC domaincontaining protein 86 isoform X2 [Sesamum indicum]	GLPPGFRFHPTDEELVNYYLKRKIHG	QEIELDIIPEVDLYKCEPW	DLAEKSFLPSRDPEWYFFGPRDRKYPNGFRTNRATRAGYWKSTGKDRRVM	RAIGMKKTLVYYRGRAPQGIRTDWVMHEYRLDDKEC	GIQDSYALCRVFKKNGVCS		Am06g21930
		ANAC011	Am04g24230	NAC domaincontaining protein 86 isoform X2 [Sesamum indicum]	GLPPGFRFHPTDEELVNYYLKRKIHG	QEIELDIIPEVDLYKCEPW	DLAEKSFLPSRDPEWYFFGPRDRKYPNGFRTNRATQAGYWKSTGKDRRVM	RAVGMKKTLVYYRGRAPQGTRTDYVMHEYRLDDKES	GIQDSYALCRVFKKNGLCS		Am04g24230
		ANAC011	Am08g17890	NAC domaincontaining protein 45 [Sesamum indicum]	SLPPGFRFHPTDEELVAYYLKRKING	REIELEVIPEVDLYKCEPW	DLPGKSILPSKDLEWYFFSPRDRKYPNGTRTNRATVAGYWKATGKDRRVR	RAIGTKKTLVFYRGRAPHGARTDWVMHEYRLDEREC	GLQDAYALCRVFKKSLNCP		Am08g17890
Amborellaceae	Amborella trichopoda	ANAC011	Amt17061	NAC domaincontaining protein 45like [Nymphaea colorata]	TLPPGFRFHPTDEELVAYYLKRKIHG	WKIDLEIIPEVDLYKCEPW	DLPDKSFLPSKDLEWYFFSPRDRKYPNGSRTNRATQAGYWKATGKDRKIN	RSVGMKKTLVYYRGRAPHGLRTNWVMHEYRLDEKEC	GLQDAYALCRIFKKSGTIP		Amt17061
		ANAC011	Amt17060	NAC domaincontaining protein 86 [Amborella trichopoda]			MSTEKSFLPSRDPEWYFFGPRDRKYPNGFRTNRATRAGYWKSTGKDRRVC	RAIGMKKTLVYYKGRAPQGVRTDWVMHEYRLDDKEC	GIQDTYALCRVFKKNVACP		Amt17060
		ANAC011	Amt17350	NAC domaincontaining protein 45 [Amborella trichopoda]	TLPPGFRFHPTDEELVGYYLAHKIHG	QKIELEIIPEVDLYKCEPW	DLPDKSLLPSKDLEWYFYSPRDRKYPNGSRTNRATRAGYWKATGKDRKVH	HALGMKKTLVYYRGRAPNGQRTNWVMHEYRLVDNDD	KSQDMCALCRVFKKSGCGP		Amt17350
		ANAC011	Amt09282	NAC domaincontaining protein 74 isoform X1 [Amborella trichopoda]	SLPPGFRFHPTDEELVGYYLKRKIEG	LKIELEVIPEIDLYKFDPW	ELPDKSFLPKRDMEWFFFCPRDRKYPNGSRTNRATSAGYWKATGKDRKIT	SVTGFKKTLVFYRGRAPAGDRTDWIMHEYRLSEDLA	QFQDAFALCRVIKRHDQGQ		Amt09282
Asparagaceae	Asparagus officinalis	ANAC011	Ao020248886.1	NAC domaincontaining protein 86like isoform X1	TLPPGFRFHPTDEELVAYYLKRKING	KKIELEIISEVDLYKCEPW	DLPEKSFLPSKDLEWYFFSPRDRKYPNGSRTNRATQAGYWKATGKDRKVS	RSVGMKKTLVYYRGRAPHGSRTDWVMHEYRLDEKEC	GLQDAYALCRVFKKTAPGP	DHSSTVELSSEGIGDDLESCGYTFQSEFCSSGVAQR	Ao020248886.1
		ANAC011	Ao020259455.1	NAC domaincontaining protein 45like	TLPPGFRFHPTDEELVTYYLERKINR	RKIELEIIPEVDLYKCEPW	DLPEKSLLPSKDLEWYFFSHRDRKYPNGSRTNRATQGGYWKATGKDRKVN	RPTGTKKTLVYHRGRAPHGSRTDWVMHEYRLDEKEC	GLQDAYALCRVFKKSAPGP	DHPSTVEIPRDGRGDEFESRPYPFQPESCSSGVMQG	Ao020259455.1
		ANAC011	Ao020260871.1	NAC domaincontaining protein 86like	GLPPGFRFHPTDEELVNYYLKRKIHG	LKIELDIIPEVDLYKCEPW	ELSDKSFLPSRDPEWYFFGPRDRKYPNGFRTNRATRAGYWKSTGKDRRVC	RAIGMKKTLVYYRGRAPQGIRTDWVMHEYRLDDKEC	GMQDSYALCRVFKKNVVCA		Ao020260871.1
		ANAC011	Ao55987.1		GLPPGFRFHPTDEELVNYYLKRKVHG	LKIELDIIPEVDLYKCEPW	ELSDKSFLPSKDPDWYFFGPRDRKYPNGFRTNRATQAGYWKSTGKDRRVR	RAIGMKKTLVYYRGRAPRGIRTDWVMHEYRIDDKEC			Ao55987.1
		ANAC011	Ao020259502.1	NAC domaincontaining protein 86like	SLPPGFRFHPTDDELVGYYLKRKVDG	KPIELEVIPVIDLYKFDPW	ELPDKSFLPKRDMEWFFFCPRDKKYPNGSRTNRATSSGYWKATGKDRKVF	SVQGLRKTLVFYRGRAPGGERTDWVMHEYRLCEDLS	NFMGAFALCRVVKRTEQGL		Ao020259502.1
		ANAC011	Ao020248888.1	NAC domaincontaining protein 86like isoform X2 [Asparagus officinalis]	TLPPGFRFHPTDEELVAYYLKRKING	KKIELEIISEVDLYKCEPW	DLPEKSFLPSKDLEWYFFSPRDRKYPNGSRTNRATQAGYWKATGKDRKVS	RSVGMKKTLVYYRGRAPHGSRTDWVMHEYRLDEKEC	GLQDAYALCRVFKKTAPGP	DHSSTVELSSEGIGDDLESCGYTFQSEFCSSGVAQR	Ao020248888.1
		ANAC011	Ao020248109.1	NAC domaincontaining protein 86like [Asparagus officinalis]	GLPPGFRFHPTDEELVNYYLKRKVHG	LKIELDIIPEVDLYKCEPW	ELSDKSFLPSKDPDWYFFGPRDRKYPNGFRTNRATQAGYWKSTGKDRRVR	RAIGMKKTLVYYRGRAPRGIRTDWVMHEYRIDDKEC	GMQDAYALCRVFKKKAVSA		Ao020248109.1

## Sheet: NAC2
Family	Species	NAC Subfamiy	Accession number	Annotation ncbi	Conserved motif						Accession number Database	NCBI accession number	Protein accession number	Accession scaffold ncbi	CDS	exon1	intron1	exon2	intron2	exon3	intron3	exon4	intron4	exon5	intron5	exon6	inton6	exon7	intron7	exon8	intron8	exon9	intron9	exon10	intron10	exon11	intron11	exon12
					A	B	C	D	E	TARs 1
Brassicaceae	Arabidopsis thaliana	NAC2	At1g32870.2	NAC domain protein 13 [Arabidopsis thaliana]	LAPGFRFHPTDEELVVYYLKRKIRRKKLR	VEAIGETDVYKFDPEELPE	KALYKTRDRQWFFFSLRDRKHGSRSS	RATERGYWKATGKDRVIHCDSRPVGEKKTLVFHRGRAPNGERTNWVMHEY	EDVKDAYVLYKIYKKSGSGPKNGEQY	KFASSVWTFLESIPAKPAYASENPFV	AT1G32870.2	NM_001123929.1	NP_001117401.1	OFEF01000020.1	1569	168	242	993	133	408
		NAC2	At1g34180.2	NAC domain containing protein 16 [Arabidopsis thaliana]	SAPGFRFHPTDEELVVYYLKRKICCKKLR	VNAIGVVDVYKVDPSELPG	LSMLKTGDRQWFFFTPRNRKYPNAAR	RGTATGYWKATGKDRVIEYNSRSVGLKKTLVFYRGRAPNGERTDWVMHEY	KNAKEYYALYKLYKKSGAGPKNGEQY	QFSSALWELLESIPSTPASACEGPLN	AT1G34180.2	NM_001084179.1	NP_001077648.1	OMOL01000011.1	1731	225	257	279	64	303	103	573	219	351
		NAC2	At1g34190.1	NAC domain containing protein 17 [Arabidopsis thaliana]	SAPGFRFHPTDEELVMYYLKRKICRKRLR	VNVIGVVDVYKMDPEELPG	QSMLKTGDRQWFYFTPRSRKYPNAAR	RGTENGYWKATGKDRVIEYNSRSVGLKKTLVFYRGRAPSGERTDWVMHEY	KNPQEYYALYKLFKKSGAGPKNGEQY	QFSSALWALMDSIPSTPASACEGPLN	AT1G34190.1	NM_103142.4	NP_564440.1	OMOL01000011.1	1674	192	2713	279	68	264	2229	558
		NAC2	At3g10480.3	NAC domain containing protein 50 [Arabidopsis thaliana]	LAPGFRFHPTDEELVSYYLKRKVLGKPVR	FDAIGEVDIYKHEPWDLAE	FSKLKTRDQEWYFFSALDKKYGNGAR	RATNKGYWKATGKDREIRRDIQLLGMKKTLVFHSGRAPDGLRTNWVMHEY	SLLQDAYVLCRVFHKNNIGPPSGNRY		AT3G10480.3	NM_001161130.1	NP_001154602.1	OFEF01000012.1	1581	219	187	33	79	66	105	276	87	189	141	99	103	42	71	657
		NAC2	At3g10490.1	NAC domain containing protein 52 [Arabidopsis thaliana]	LAPGFRFHPTDEELVSYYLKRKVLGQPVR	FDAIGEVDIYKHEPWDLAV	FSRLKTRDQEWYFYSALDKKYGNGAR	RATNRGYWKATGKDREIRRDILLLGMKKTLVFHSGRAPDGLRTNWVMHEY	NLVQDAYVLCRVFHKNNIGPPSGNRY		AT3G10490.1	NM_111884.2	NP_566375.1	OFEF01000012.1	717	225	421	279	80	186	628	27
		NAC2	At3g10490.2	NAC domain containing protein 52 [Arabidopsis thaliana]	LAPGFRFHPTDEELVSYYLKRKVLGQPVR	FDAIGEVDIYKHEPWDLAV	FSRLKTRDQEWYFYSALDKKYGNGAR	RATNRGYWKATGKDREIRRDILLLGMKKTLVFHSGRAPDGLRTNWVMHEY	NLVQDAYVLCRVFHKNNIGPPSGNRY		At3g10490.2	NM_180223.4	NP_850554.1	OFEF01000012.1	1356	225	421	279	80	186	4276	666
		NAC2	At3G04410.1	NAC domain containing protein 2 [Arabidopsis thaliana]	LAPGFRFHPTDEELVRYYLKRKVCNKPFK	FDAISVTDIYKSEPWDLPD	KSKLKSRDLEWYFFSMLDKKYSNGSK	RATEKGYWKTTGKDREIRNGSRVVGMKKTLVYHKGRAPRGERTNWVMHEY	GVPQEAYVLCRIFQKSGTGPKNGEQY	PFLKKTSHMLGAIPTPSSFASQFQTK	AT3G04410.1	NM_120523.4	NP_196061.1	OMOL01000001.1	1704	165	115	282	114	186	337	564	78	117	83	390
		NAC2	At5g64060.1	NAC domain containing protein 103 [Arabidopsis thaliana]	LAPGFRFHPTDVELVRYYLKRKVMGKKFQ	VDAIAEVDIYKFEPPDLPD	KSCLGTGDLKWYFFCPREKKYPKGGK	RSTECGYWKTTGRDRDVSYNDEVTGKIRTLIYHYGKIPRGDRTDWVIHEY	NVPQDTYVLCVLFKKNGLGPRHGSQY		AT5G64060.1	NM_125802.3	NP_201211.1	OMOL01000021.1	1071	156	93	279	73	435	85	201
		NAC2	At3g10500.1	NAC domain containing protein 53 [Arabidopsis thaliana]	LAPGFRFHPTDEELVRYYLKRKICNKPFK	FDAISVTDVYKSEPWDLPD	KSRLKSRDLEWYFFSMLDKKYRNGSK	RATEMGYWKTTGKDREILNGSKVVGMKKTLVYHKGRAPRGERTNWVMHEY	GVHQDAFVLCRIFQKSGSGPKNGEQY	PLLKKASHMLGAIPAPLANASEFPTK	At3g10500.1	NM_111885.4	NP_566376.1	OFEF01000012.1	1650	165	91	279	78	183	185	543	60	129	94	351
		NAC2	At5g09330.1	NAC domain containing protein 82 [Arabidopsis thaliana]	LAPGFRFHPTDVELVRYYLKRKILGKKLL	VDAIAEVDIYKFEPPDLPD	MSFIRSGDLKWHFFCPREKKYASGVR	RATECGYWKTTGKERPVLCNSEVVGKIKTLVYHFGKSPRGERTDWVMHEY	NVPQDTYVVCVLFKKDGPGPRNGAQY		At5g09330.1	NM_001085082.1	NP_001078551.1	OFEF01000001.1	1470	162	69	279	258	432	272	597
Orchidaceae	Apostasia shenzenica	NAC2	As008088	NAC domaincontaining protein 78 [Apostasia shenzhenica]	WPPGFRFHPTDEELVLYYLRRKICRRRIK		EKSMLRRDKQWFFFSPRDRKYPNGSR	RATKHGYWKATGKDRTISHNSKAAGNKKTLVYYRGRAPKGQRTDWVMHEY	HFTADSYALYKLFMKSGPGPKNGEQY	WFSSALSAFLDSVPSSPALASENALI	Ash008088		PKA60390.1	PEFY01003023.1(ASH160606 Ash_3023)	1743	264	658	287	97	70	636	318	399	462	1089	365
		NAC2	As001962	NAC domaincontaining protein 78 [Apostasia shenzhenica]	LAPGFRFHPTDEELVSYYLKRKVTGQPIR	VDAVAEVDLYKVEPWDLPA	RSRLRSRDMEWYFFTSLDRKYSNRSR	RATEEGYWKTTGKDRPVRCRSRNVGMKKTLVYHAGRAPRGTRTNWVMHEY	GNQQDGHVLCRVFQKSGPGPQNGAQY	TITKRLANFLGSISAPPAFANEPCMM	Ash001962		PKA53040.1	PEFY01006344.1(ASH160606 Ash_6344)	2076	481	158	206	3067	985	335	413
Orchidaceae	Cypripedium formosanum	NAC2	Cf014427		LAPGFRFHPTDEELVSYYLKRKVTGRRIH	VDAISKVDIYSSEPWDLPP	QSRLRSRDLEWYFFTSLDRKYSNRCR	RATAEGYWKTTGKDRPIQRRSRTIGMKKTLVYHSGRAPRGQRSNWVMHEY	EIQQDGYVLCRIFQKSGPGPQNGAQY	TLTKRLASMLDSISAPPAFANEAASI	CFTC014427				2010
		NAC2	Cf000854				KSVLRRGDKQWFFFSPRDRKYPNGSR	RATKHGYWKATGKDRTISHCSKAAGNKKTLVYYRGRAPKGERTDWVMHEY	NNAQDSYALYKLFMKSGPGPKNGEQY	WISSALSAFIDSVPSSPALASESALI	CFTC000854				1509
Orchidaceae	Dendrobium catenatum	NAC2	Dc003407	NAC domaincontaining protein 17 isoform X2 [Dendrobium catenatum]	WPPGVRFHPTDEELVLFYLKRKICRQRIK	PAMVGEADVYKCEPWELPE	KSLLRKGDKQWFFFSPRDRKYPNGSR	RATKHGYWKATGKDRGISHHSKTAGNKKTLVYYRGRAPKGVRTDWVMHEY	KNMQDSYALYKLFMKSGPGPKNGEQY	WFNSTLSGFLHSVPSSPAFASENALI	Dca003407	XM_020823446.2	XP_020679105.1	JSDN02013657.1 (Dcat_13657) JSDN02013656.1 (Dcat_13656)	1803	252	4741	279	96	318	521	585	441	369
Orchidaceae	Orchis italica	NAC2	Oita27219	NAC domaincontaining protein 78	LAPGFRFHPTDEELVSYYLKRKITGRPIR	ADAISEVDLYRVEPWDLPP	QSRIRSRDMEWYFFTSLGHKYSNRCR	RATTEGYWKTTGKDRRVQRQSRTIGMKKTLVYHSGRAPRGKRTNWVMHEY	GISQDGYVVCRVFHKTGPGPQNGAQY	TLTGRLASMLYSIPAPPAFAHESGLL	comp27219				1911
		NAC2	Oita10325	NAC domaincontaining protein 53like	LAPGFRFHPTDEELVSYYLRRKVAGQPIR	VNAISEVDLYKTEPWDLPP	QSMLRTRDLEWYFFTALDRKYSNRSR	RATEEGYWKTTGKDRPVRRRSRKIGMKKTLVYHAGRAPRGQRTNWVMHEY	GIPQDGYVLCRIFQKSGPGPQNGAQY	TLMKRLASVLESISAPPAFAAEPAAI	comp10325				1911
		NAC2	Oita5425	NAC domaincontaining protein 17like	WPTGVRFHPTDEELVLFYLKRKICRRRIK	PSMIGDVDVYKWEPWELPE	KSLVRKGDKQWFFFSPRDRKYPKGSR	RATKHGYWKATGKDRSISQNSKAVGNKKTLVYYCGRAPKGQRTDWVMHEY	SNVQDSYAVYKLFMKSGPGPKNGEQY	WFNSALSALLDSVPSSPAFASESVLI	comp5425				1635
Orchidaceae	Phalaenopsis aphrodite	NAC2	Pa147790	NAC domaincontaining protein 17 isoform X1 [Dendrobium catenatum]	WPPGVRFHPTDEELVLFYLKRKICRQRIK	PAMVGEVDVYKWEPWELPE	KSLLRKGDKQWFFYSPRDRKYPNGSR	RATKHGYWKATGKDRVIPHHSKTAGNKKTLVYYSGRAPKGARTDWVMHEY	NNVQDSYALYKLFMKSGPGPKNGEQY	WFNSALSGFLDSVPSSPAFASENALI	PAXXG147790			NEWO01000109.1 (scaffold109)	1734	252	3681	279	92	312	373	525	106	366
		NAC2	Pa183090	NAC domaincontaining protein 53like [Phalaenopsis equestris]	LAPGFRFHPTDEELLSYYLKRKVTGRPIL	VDAIAEVNIYGAEPWDLPQ	LSRLRSRDLEWYFFTSLGRKYSNRCR	RATIEGYWKTTGKDRPIQSRSRTIGMKKTLVYHVGRAPRGKRTNWVMHEY	GIQQDAYVVCKVFEKTGAGPQNGAQY	TLTKRLANLLNAISAPPALADESAVT	PAXXG183090			NEWO01000167.1 (scaffold167)	1938	489	121	207	482	720	78	126	11356	396
		NAC2	Pa010170	NAC domaincontaining protein 8 [Dendrobium catenatum]	LAPGFRFHPTDEELVSYYLKRRVSGKLLS		LSRLRSRDLEWYFFTSLDRKYSNRCR	RATIEGFWKTTGKDRPIQRRSRTIGMKKTLVYHAGRAPHGQRTNWVMHEY	GIPQDGYVVCRIFQKNGPGPQNGAQY	TLTKRLASMLNSISAPPAFADEAALI	PAXXG010170			NEWO01000003.1 (scaffold3)	2889	159	86	39	4883	180	66	444	409	147	12048	1119	217	126	2954	108	829	93	292	150	9068	324
Orchidaceae	Phalaenopsis equestris	NAC2	Pe016240	PREDICTED: Phalaenopsis equestris NAC domaincontaining protein 53like (LOC110025151), mRNA	LAPGFRFHPTDEELLSYYLKRKVTGRPIL	VDAIAEVNIYGAEPWDLPQ	LSRLRSRDLEWYFFTSLGRKYSNRCR	RATIEGYWKTTGKDRPIQSRSRTIGMKKTLVYHVGRAPRGKRTNWVMHEY	GIQQDAYVVCKVFEKTGAGPQNGAQY	TLTKRLANLLDAISAPPAFADESAVT	Peq016240	XM_020725448.1	XP_020581107.1	APLD01022450.1 (Scaffold000291_52)	1323	486	120	201	1002	636
Orchidaceae	Vanilla panifolia	NAC2	Vp017823	NAC domaincontaining protein 78 [Dendrobium catenatum]	LPLGFRFHPTDEELLGYYLKRKVTSQLIL	VDAIAVVDLYRFEPWELPP	LSRLRSRDKEWYFFTSLDRKYATRCR	RATVDGYWKTTCKDRPVHHRSRILGMKKALVYHAGRASRARRTNWVMHEY	GIQMDGYVLCKVFQKGGTGPQNEAQY		VPTC017823			SDXO01011051.1	1068	498	140	205	8203	374
		NAC2	Vp021636	NAC domaincontaining protein 17 isoform X2 [Dendrobium catenatum]	WPPGVRFHPTDVELLLYYLKRKVCRRKIK	PVMIGDVDVYKWEPWDLPD	KSVLKSGDKQWFFFSPRDRKYPNGSR	RATINGYWKATGKDRTISHDSKSVGYKKTLVYYRGRAPKGQRTDWVMHEY	DSVQDSYALYKLFMKSGPGPKNGEQY	WLSSALSAFLNSVPSSPALASDNALI	VPTC021636		KAG0459351.1	SDXO01007266.1	1587	260	520	275	103	351	70	331	75	378
		NAC2	Vp017824	NAC domaincontaining protein 53like [Phalaenopsis equestris]	LAPGFRFHPTDEELVSYYLKRKITGRPLR	VDAIAEVDLYRAEPWDLPP	LSRLRSRDMEWYFFTSLDRKYSNRCR	RATKDGYWKTTGKDRPIRRRSRIIGMKKTLVYHAGRAPRGKRTNWVMHEY	GIRQDGFVVCRIFQKSGPGPQNGAQY	TLTKHLASMLGSIAAPPAFADESSAL	VPTC017824		KAG0472864.1	JADCNM010000007.1	1851	493	380	490	2358	604	123
Plantaginaceae	Antirrhinum majus	NAC2	Am06g09490	NAC domaincontaining protein 17like [Sesamum indicum]	FPPGFRFHPTDEELVLYYLKRKICGKRHR	LDVIADTDVYKWDPQELPG	ISKLKTGDRQWFFFSPRDRKYPNGAR	RATRYGYWKATGKDRVITCGSRPVGIKKTLVFYRGRAPSGERTDWVMHEY	QNLQEYYALYKVFKKSGPGPKNGEQY	WFSSALWAFVESIPTTPASASESALV	Am06g09490
		NAC2	Am01g07620	NAC domaincontaining protein 17like [Sesamum indicum]	FPPGFRFHPTDEEMVLYYLKRKICRKRHR	LDVIGETDVYKWDPEDLPG	VSKLKTGDRQWFFFSPRDRKYPNGGR	RATGHGYWKVTGKDRVITCGSRAVGIKKTLVFYRGRAPTGERTDWVMHEY	QNAQDYYALYKLYKKSGAGPKNGEQY	WFSSALWAFVESIPTTPASASESAVV	Am01g07620
		NAC2	Am04g35500	NAC domaincontaining protein 53 isoform X1 [Sesamum indicum]	LAPGFRFHPTDEELVRYYLRRKICRKAFR	FDAISEIDIYKVEPWDLPS	KSRLKSRDLEWYFFSVLDKKYGNGAR	RATEKGYWKTTGKDRAVYHRTEIVGMKKTLVYHSGRAPKGQRSNWVMHEY	IAQKEAFVLCRVFQKSGSGPKNGEQY	PFIKQASQMLGSIPAPPAFAAEFPSK	Am04g35500
		NAC2	Am01g23910	NAC domaincontaining protein 53 isoform X1 [Sesamum indicum]	LAPGFRFHPTDEELVRYYLRRKISGKAVR	IDAISEVDIYKAEPWDLPS	MSRLKTRDLEWYFFSVLDRKYGNGAK	RATEKGYWKTTGNDRAVYQKTQIVGMKKTLVYHIGRAPKGQRTNWVMHEY	GVAQGAFVLCRVFQKSGSGPKNGEQY	SFIKQASQMLGGIPAPPAFASEFPSK	Am01g23910
		NAC2	Am04g35510	NAC domaincontaining protein 78 isoform X2 [Sesamum indicum]	LAPGFRFHPTDEELVRYYLRRKACGKPFR	FQAVTEIDVYKSEPWELAG	HSSLKSRDLEWYFFSPVDRKYGNGSR	RATGKGYWKATGKDRGVRHKNETIGMKKTLVFHSGRAPDGKRTNWVMHEY	GVSQDAFVLCRIFQKSGLGPPNGDRY		Am04g35510
		NAC2	Am01g23920	NAC domain containing protein 2 [Salvia miltiorrhiza]	LAPGFRFHPTDEELVRYYLRRKACGMPFR	FEAVTQIDVYKSEPWELAG	YSSLKTRDLEWYFFSPVDRKYGNGSR	RATGQGYWKATGKDRPVRHKGQPIGMKKTLVFHSGRAPDGKRTNWVMHEY	GVSQDAFVLCRIFQKSGLGPYNGKRY		Am01g23920
		NAC2	Am06g29720	PREDICTED: NAC domaincontaining protein 89like isoform X2 [Erythranthe guttata]	LPPGFRFHPTDVELIMYWLKRKVSGKKLH	FEAIAEVNIYNFSPWDLPD	MSCLGSKDLEWFFFCPREKKYASGTR	RATENGYWKTTGKDRYIYYNDRVAGTVKTLVFHLGHPPKGERTDWVIHEY	AGVQDSYVLCKVFKKNGLGPKNGAQY		Am06g29720
		NAC2	Am04g18970	NAC domaincontaining protein 53 isoform X1 [Sesamum indicum]			MSKLNSRDLEWYFFSVLGKKYGNGAK	RATEKGYWKTTGKDRAVYGGKQIVGMKKTLVYHSGKAPKGQRTNWVMHEY	ETTQDAFVLCRVYQKSGSGPKNGERY	PFIKQASQMLRNVLAPPAFAAEFPSK	Am04g18970
Amborellaceae	Amborella trichopoda	NAC2	Amt19883	NAC domaincontaining protein 53 [Amborella trichopoda]	LQPGFRFHPTDEELVGFYLKRKVLGRRML	FDVIAEVDLYKHAPWDLPE	KSFLKSRDREWYFYCPRDRKYSNGPR	RATETGYWKTTGKDRPVCLASRKVGMKKTLVFHIGRAPNGERTNWVMHEY	SISQDAFVLCRLFKKSGSGPKNGAQY	EHYSIGHYLLGSIPARAASAAEYPSA	Amt19883
		NAC2	Amt04791	NAC domaincontaining protein 78 [Amborella trichopoda]	LPPGFRFHPTDEEIVSYYLKRKVCGKSLH	CNAISQIDLYKSEPWDLPG	QSLLKTRDLEWYFFSPLDKKHGKGSR	RATEIGFWKTTGKDRPIRRNGRTVGMKKTLVFHVGRAPNGERTNWVMHEY	GIVQDAYVLCRIFQKNGPGPRNGAQY	LFSKRFQNMLGCIPARPALAAEYPTK	Amt04791
Asparagaceae	Asparagus officinalis	NAC2	Ao020262785.1	NAC domaincontaining protein 17like	WPPGFRFHPTDEELVLYYLKRRICGRRLK	LRMIGDVDVYKWDPWELPD	KSLLRSGDKQWYYFSPRDRKYPNGSR	RASKHGYWKATGKDRIICHNSKAVGNKKTLVYYQGRAPKGKRTDWVMHEY	SNVQDYFALYKLFRKSGPGPKNGEQY	WFNSTLMAFLDSVPSSPAFASENALI	Ao020262785.1
		NAC2	Ao020247318.1	NAC domaincontaining protein 53like isoform X1	LPPGFRFHPTDVELVWYYLKRKIMGKPFR	FEAISVVELYKFAPWDLPG	KSCLRSRDLEWYFFCPRDKKYSQGSR	RATDIGYWKTTGKDRSIFHNSQTVGMKKTLIFHLGKAPHGSRTDWVMYEF	GYTQDAYVLCKIFQKSGPGPRNGEQY		Ao020247318.1
		NAC2	Ao020250244.1	protein ATAF2like isoform X2	LPPGFRFHPTDVELVWYYLKRKIMGKPFR	FEAISEVQLYKFAPWDLRD	KSCLSSRDLEWYFFCPRDKKYSQGSR	RATDTGFWKATGKDRTIVHNSQTVGMKKTLIFHLGKAPHGSRTDWVMYEF	GYAQDAYVLCKIFQKSGPGPKNGEQY		Ao020250244.1
		NAC2	Ao70986.1		IAPGFRFHPTDEELLLYYLRNKITRRPFP	FDVIAELNIYSFEPWDLPS	FSRLRTRDIEWYFFTPLDRKQCSTLT		GVNWDGFVVCRVFQKSGLGAKNGEQY		Ao70986.1
		NAC2	Ao020247319.1	NAC domaincontaining protein 53like isoform X2 [Asparagus officinalis]	LPPGFRFHPTDVELVWYYLKRKIMGKPFR	FEAISVVELYKFAPWDLPG	KSCLRSRDLEWYFFCPRDKKYSQGSR	RATDIGYWKTTGKDRSIFHNSQTVGMKKTLIFHLGKAPHGSRTDWVMYEF	GYTQDAYVLCKIFQKSGPGPRNGEQY		Ao020247319.1

## Sheet: ATAF
Family	Species	NAC Subfamiy	Accession number	Annotation ncbi	Conserved motif						Accession number Database	NCBI accession number	Protein accession number	Accession scaffold ncbi	CDS	exon1	intron1	exon2	intron2	exon3	intron3	exon4
					A-B		C	D	E	TARs 1
Brassicaceae	Arabidopsis thaliana	ATAF	At1g01720.1	ATAF1	MSELLQLPPG	FRFHPTDEELVMHYLCRKCASQSIAVPIIAEIDLYKYDPWELPGLALYGE	WYFFSPRDRKYPNGSRPNRSAGSGYW	KATGADKPIGLPKP	VGIKKALVFYAGKAPKGEKTNWIMHEYRLADVDR	TTDSSCSEQVVSPEFTSEVQSEPK	AT1G01720.1	NM_100054.3	NP_171677.1	OMOL01000011.1	870	162	84	276	88	432
		ATAF	At1g77450.1	NAC domain containing protein 32 [Arabidopsis thaliana]	SGADLQFPPG	FRFHPTDEELVLMYLCRKCASQPIPAPIITELDLYRYDPWDLPDMALYGE	WYFFSPRDRKYPNGSRPNRAAGTGYW	KATGADKPIGRPKP	VGIKKALVFYSGKPPNGEKTNWIMHEYRLADVDR	ARLISGSEQAVSPEFTCSNGRLSN	AT1G77450.1	NM_106394.3	NP_177869.1	OMOL01000009.1	762	168	102	276	87	318
		ATAF	At5g08790.1	ATAF2	MKSELNLPAG	FRFHPTDEELVKFYLCRKCASEQISAPVIAEIDLYKFNPWELPEMSLYGE	WYFFSPRDRKYPNGSRPNRAAGTGYW	KATGADKPIGKPKT	LGIKKALVFYAGKAPKGIKTNWIMHEYRLANVDR		AT5G08790.1	NM_147856.4	NP_680161.1	OMOK01000004.1	852	159	83	282	92	411
		ATAF	At5g63790.1	NAC domain containing protein 102 [Arabidopsis thaliana]	MKAELNLPAG	FRFHPTDEELVKFYLCRRCASEPINVPVIAEIDLYKFNPWELPEMALYGE	WYFFSHRDRKYPNGSRPNRAAGTGYW	KATGADKPIGKPKT	LGIKKALVFYAGKAPKGIKTNWIMHEYRLANVDR	TSDSRCSSHVISPDVTCSDNWEVE	AT5G63790.1	NM_001345612.1	NP_001330407.1	OMOL01000021.1	939	288	82	282	102	369
Orchidaceae	Apostasia shenzenica	ATAF	As003001	NAC domaincontaining protein 48 [Apostasia shenzhenica]	NGVDLKLPPG	FRFHPTDEELVMHYLCRKCAVLPIAVPIIAEIDLYKYDPWLLPGMSTYGE	WYFFSPRDRKYPNGSRPNRAAGSGYW	KATGADKPVGTPRP	LGIKKALVFYAGKAPKGEKTNWIMHEYRLADVDR	HAESSGSEHVLSPEFTCEAESQPR	Ash003001		PKA51738.1	PEFY01007162.1(ASH160606 Ash_7162)	909	164	70	276	855	472
		ATAF	As002349	NAC domaincontaining protein 48 [Apostasia shenzhenica]	SAGDLQLPPG	FRFHPTDDELVAHYLCRKCAGLPVAAPIIAELDLYRFDPWQLPAMALYGE	WYFFSPRDRKYPNGSRPNRAARSGYW	KATGADKPLGSPAP	VAIKKALVFYSGRAPRGEKTNWIMHEYRLAGVDR	HADSSCSDHLLKQEFTCEREVQSQ	Ash002349		PKA57102.1	PEFY01004284.1(ASH160606 Ash_4284)	906	441	133	469
		ATAF	As010195	NAC domaincontaining protein 68 [Apostasia shenzhenica]	AEAELNLPPG	FRFHPTDEELVVHYLCRKAAHQCLPAPIIAEVNLYKFNPWELPDKALFGQ	WYFFTPRDRKYPNGTRPNRAAGKGYW	KATGADKPVAPKGS	LGIKKALVFYSGKAPKGVKTDWIIHEYRLPDSNR		Ash010195		PKA51173.1	PEFY01007288.1(ASH160606 Ash_7288)	840	178	86	288	168	377
		ATAF	As004268	NAC domaincontaining protein 68 [Apostasia shenzhenica]	AESELNLPPG	FRFHPTDDELVVHYLCKKVSQQRIPVPIIAEVNLYKYNPWDLPDKALFGT	WYFFTPRDRKYPNGSRPNRAAGRGYW	KATGADKPVAPSGN	LGIKKALVFYDGKAPRGVKTDWIMHEYRLADGSR		Ash004268		PKA66966.1	PEFY01000011.1(ASH160606 Ash_11)	828	182	89	287	72	367
		ATAF	As013172	NAC domaincontaining protein 68 [Apostasia shenzhenica]	AEEELNLPPG	FRFHPTDEELVVHYLCRKASHQRLPVPIIAEVDLYKFHPWELPDKALFGQ	WYFFTPRDRKYPNGSRPNRAAGRGYW	KATGADKPVSPKGS	LGIKKALVFYSGKAPRGAKTDWIMHEYRLADSNR		Ash013172		PKA50534.1	PEFY01007651.1(ASH160606 Ash_7651)	837	178	93	288	121	373
Orchidaceae	Cypripedium formosanum	ATAF	Cf000232	NAC domaincontaining protein 48like	SAGDLQLPPG	FRFHPTDDELVMHYLCRKCAELPIAAPIIAELDLYKFDPWQLPGMALYGE	WYFFSPRDRKYPNGSRPNRAAGSGYW	KATGADKPIGSPKP	VAIKKALVFYSGKAPKGEKSNWIMHEYRLADVDR		CFTC000232				656
		ATAF	Cf009060	NAC domaincontaining protein 68like isoform X2	AEAELNLPPG	FRFHPTDEELVVHYLCRRAAQQNIPVPIIAEIDLYKYDPWDLPEKALFGT	WYFFTPRERKYPNGSRPNRAAGRGYW	KATGADKPVALAGG	VGIKKALVFYKGKAPRGVKTDWIMHEYRLADTNR		CFTC009060				807
		ATAF	Cf016534	namlike protein	SAGDLQLPPG	FRFHPTDDELVMHYLCRKCAELPIAAPIIAELDLYKFDPWQLPGMALYGE	WYFFSPRDRKYPNGSRPNRAAGSGYW	KATGADKPIGSPKP	VAIKKALVFYSGKAPKGEKSNWIMHEYRLADVDR		CFTC016534				941
		ATAF	Cf016034	NAC domaincontaining protein 48like	NGVDLQLPPG	FRFHPTDEELVLHYLCRKCAALPIAVPIVADVDLYKYDPWQLPGMASYGE	WYFFSPRDRKYPNGSRPNRAAGKGYW	KATGADKPVGSPRP	VGIKKALVFYTGKAPKGEKTNWIMHEYRLADVDR	HAESSCSEHVLSPEMVTCERGEVE	CFTC016034				960
		ATAF	Cf016435	NAC domaincontaining protein 68like isoform X2	AEAELNLPPG	FRFHPTDEELVFHYLCRKAAHQHLPVPIIAEVNLYKFDPWELPEKALFGL	WYFFTPRDRKYPNGSRPNRAAGRGYW	KATGADKPVLPKGS	LGIKKALVFYSGKAPRGSKTDWIMHEYRLADTTL		CFTC016435				918
Orchidaceae	Dendrobium catenatum	ATAF	Dc010095	NAC domaincontaining protein 2 [Dendrobium catenatum]	NAGDLQLPPG	FRFHPTDDELVVHYLCRKCAGLPIAVPIIADLDLYKFDPWQLPGMAPYGE	WYFFSPRERKYPNGSRPNRAAGSGYW	KATGADKPIGTPKP	VAIKKALVFYAGKAPKGEKSNWIMHEYRLADVDR	HADSSCSEHVLSPDFTCEREVQSQ	Dca010095	XM_020825523.2	XP_020681182.1	JSDN02017330.1 (Dcat_17330)	909	165	310	279	220	465
		ATAF	Dc010689	NAC domaincontaining protein 68like [Dendrobium catenatum]	AEAELNLPPG	FRFHPTDEELVVHYLCRRTAQQCLPVPIIAEVDLYKYNPWDLPDKAMFGT	WYFFTPRDRKYPNGSRPNRAAGRGYW	KATGADKPVAPARS	VGIKKALVFYDGKAPKGVKTDWIMHEYRLANVNR		Dca010689	XM_020825678.2	XP_020681337.1	JSDN02012058.1 (Dcat_12058)	825	177	80	282	82	366
		ATAF	Dc017663	NAC domaincontaining protein 68 [Dendrobium catenatum]	AEAELNLPPG	FRFHPTDEELLVHYLCRRASHQLLPVPIIAELDLYKYNPWDLPDKALFGT	WYFFTPRDRKYPNGSRPNRAAGRGYW	KATGADKPVTPAGY	IGIKKALVFYDGKPPKGAKTDWIMHEYRLADANR		Dca017663	XM_020843361.2	XP_020699020.1	JSDN02021384.1 (Dcat_21384)	741	183	80	285	86	273
Orchidaceae	Orchis italica	ATAF	Oita16482	NAC domaincontaining protein 2	SAGDLQLPPG	FRFHPTDDELVVHYLCRRCAGLPIAVPIIAELDLYKFDPWQLPGMALYGE	WYFFSPRDRKYPNGSRPNRSAASGYW	KATGADKPIGSPKA	VAIKKALVFYTGKAPKGEKSNWIMHEYRLADVDR	HADSSCSEHVVSPEFTCEREVQSR	comp16482				912
		ATAF	Oita4979	NAC transcription factor NAM2	AEAELNLPPG	FRFHPTDEELVVHYLCRKTAHQRLPVPIIADVDLYKFDPWELPEKALFGQ	WYFFTPRDRKYPNGSRPNRAAGRGYW	KATGADKPVSPKGS	LGIKKALVFYSGKAPKGIKSDWIMHEYRLADSAA		comp4979				1092
		ATAF	Oita12560	NAC domaincontaining protein 68		FRFHPTDEELVVHYLCRKTAHQRLPVPIIADVDLYKFDPWELPEKALFGQ	WYFFTPRDRKYPNGSRPNRAAGRGYW	KATGADKPVSPKGS	LGIKKALVFYSGKAPKGIKSDWIMHEYRLADTNR		comp12560				912
		ATAF	Oita11838	NAC domaincontaining protein 68	AEAELNLPPG	FRFHPTDEELVDHYLCRQAAQQLLPVPIIAELDLYKYNPWDLPDRALFGT	WYFFTPRDRKYPNGSRPNRAAGRGYW	KATGADKPVTAIAR	IGIKKALVFYDGKAPKGTKTDWIMHEYRLADTNR		comp11838				834
Orchidaceae	Phalaenopsis aphrodite	ATAF	Pa300950	NAC domaincontaining protein 48like [Phalaenopsis equestris]	NGGDLQLPPG	FRFHPTDDELVVHYLCRKCAGLPIAVPIIAELDLYKFDPWHLPGRALYGE	WYFFSPRDRKYPNGSRPNRAAASGYW	KATGADKPIGSPKA	VAIKKALVFYAGKAPKGEKSNWIMHEYRLADVDR	HADSSCSEHVLSPDFTCEREVQSQ	PAXXG300950			NEWO01000583.1 (scaffold584)	912	165	156	276	188	471
		ATAF	Pa102480	NAC domaincontaining protein 68like [Phalaenopsis equestris]	AEAELNLPPG	FRFHPTDEELVVHYLCRKVAHQRIPVPIIAEVDLYKYEPWDLPDMAMFGT	WYFFTPRDRKYPNGSRPNRAAGRGYW	KATGADKPVAPQGS	VGIKKALVFYDGKAPKGIKTDWIMHEYRLADVNR		PAXXG102480			NEWO01000058.1 (scaffold58)	765	177	78	285	93	303
		ATAF	Pa252040	NAC domaincontaining protein 68like [Phalaenopsis equestris]	AEAELNLPPG	FRFHPTDEELVVHYLCRKAAHQRLPVPIIAEVDLYKFDPWELPEKALFGQ	WYFFTPRDRKYPNGSRPNRAAGRGYW	KATGADKPVLPKGI	LGIKKALVFYSGKAPRGAKTDWIMHEYRLAETNR		PAXXG252040			NEWO01000347.1 (scaffold347)	903	177	90	285	87	441
		ATAF	Pa139140	LOW QUALITY PROTEIN: NAC domaincontaining protein 68like [Phalaenopsis equestris]	AEAELNLPPG	FRFHPTDEELLVHYLCRRASHQALPVPIIAELDLYKYNPWDLPDKALFGT	WYFFTPRDRKYPNGSRPNRAAGRGYW	KATGADKPVTPAGN	IGIKKALVFYDGKPPKGAKTDWIMHEYRLVDANR		PAXXG139140			NEWO01000098.1 (scaffold98)	861	192	80	282	114	387
Orchidaceae	Phalaenopsis equestris	ATAF	Pe008647	PREDICTED: Phalaenopsis equestris NAC domaincontaining protein 68like (LOC110023725), mRNA	AEAELNLPPG	FRFHPTDEELVVHYLCRKAAHQRLPVPIIAEVDLYKFDPWELPEKALFGQ	WYFFTPRDRKYPNGSRPNRAAGQGYW	KATGADKPVLPKGI	LGIKKALVFYSGKAPRGAKTDWIMHEYRLAETNR		Peq008647	XM_020723271.1	XP_020578930.1	APLD01019236.1 (Scaffold000228_8)	903	177	94	285	87	441
		ATAF	Pe011601	PREDICTED: Phalaenopsis equestris NAC domaincontaining protein 68like (LOC110037420), mRNA	AEAELNLPPG	FRFHPTDEELLVHYLCRRASHQPLPVPIIAELDLYKYNPWDLPDKALFGT	WYFFTPRDRKYPNGSRPNRAAGRGYW	KATGAKKPVTPAGN	IGIKKALVFYDGKPPKGAKTDWIMHEYRLVDANR		Peq011601	XM_020742067.1	XP_020597726.1	APLD01149179.1 (Scaffold219149_8)	861	189	89	285	115	387
		ATAF	Pe022200	PREDICTED: Phalaenopsis equestris NAC domaincontaining protein 48like (LOC110035537), mRNA	NGGDLQLPPG	FRFHPTDDELVVHYLCRKCAGLPIAVPIIAELDLYKFDPWHLPGVNPLKS	FNPISMSIKLYPNGSRPNRAAGSGYW	KATGADKPIGSPKA	VAIKKALVFYAGKAPKGEKSNWIMHEYRLADVDR	HADSSCSEHVLSPDFTCEREVQSQ	Peq022200	XM_020739778.1	XP_020595437.1	APLD01105188.1 (Scaffold198032_8) APLD01105187.1 (Scaffold198032_7)	870	165	66	57	100	72	262	576
Orchidaceae	Vanilla panifolia	ATAF	Vp024793	Similar to XP_010921285, PREDICTED: NAC domaincontaining protein 68like [Elaeis guineensis]	AEEELNLPPG	FRFHPTDEELVVHYLCRRIAQQPLPVPIIAELDLYKFDPWNLPDKALFGT	WYFFTPRDRKYPNGSRPNRAAGRGYW	KATGADKPVTPAGS	LGIKKALVFYDGKAPKGLKTDWIMHEYRLADTNR		VPTC024793		KAG0477520.1	SDXO01011033.1	822	182	103	349
		ATAF	Vp025003	NAC domaincontaining protein 68 [Dendrobium catenatum]	AEAELNLPPG	FRFHPTDDELVVHYLCRKVAQQVTPVSIIAELDLYKHDPWDLPEKALFGS	WYFFTPRDRKYPNGSRPNRAAGRGYW	KATGADKPITPAGS	LAIKKALVFYDGKAPRGLKTDWIMHEYRLADPNR		VPTC025003			JADCNL010000005.1	492	250	96	242
		ATAF	Vp025381	NAC domaincontaining protein 48like [Phalaenopsis equestris]			WYFFSPRDRKYPNGSRPNRAAGSGYW	KATGADKPIGSPKP	VAIKKALVFYAGKAPKGEKSNWIMHEYRLAGVDR	HADSSCSEHVLSPEFTCDREVQSR	VPTC025381		KAG0448823.1	SDXO01007483.1	747	273	73	474
Plantaginaceae	Antirrhinum majus	ATAF	Am05g06300.T01	NAC domaincontaining protein 2 [Sesamum indicum]	TAVDLQLPAG	FRFHPTDEELVTHYLCRKCASCPISVPIVAEIDLYKYDPWELPGLALYGE	WYFFSPRDRKYPNGSRPNRAAGSGYW	KATGADKPIGKLKP	VGIKKALVFYSGKAPKGEKTNWIMHEYRLADVDR		Am05g06300.T01
		ATAF	Am06g30640	putative NAC transcription factor [Avicennia marina]	GDQQLNLPAG	FRFHPTDEELVVHYLCRKSVGQQITVPIIAEIDLYKFDPWELPSMALYGE	WYFFSPRDRKYPNGSRPNRAAGTGYW	KATGADKPVGKPKT	LGIKKALVFYAGKAPRGVKTNWIMHEYRLANVDR	HTDSSSSEHIHSPEFMTDKEVQSE	Am06g30640
		ATAF	Am01g04460	NAC domaincontaining protein 2 [Sesamum indicum]	ANIDLQLPAG	FRFHPTDEELVIHYLCKKCTSQPITVPIIAEIDLYKHDPWNLPGLALYGE	WYFFSHREPKYPNGSRPNRCAGSGYW	KATGADKQIGHPKP	VGIKKALVFYSGKAPRGQKTDWIMHEYRLADVDR		Am01g04460
		ATAF	Am08g14290	NAC domaincontaining protein 2like [Sesamum indicum]	GDQQLNLPAG	FRFHPTDEELVVHYLCRKCAGQQITAPIVAEIDLYKFDPWELPGMAMYGE	WYFFSPRDRKYPNGSRPNRAAGTGYW	KATGADKPLGKPKT	LGIKKALVFYAGKAPKGVKTNWIMHEYRLANVDR	HTDSSSSEHVSSPEFTNHKEVQSE	Am08g14290
		ATAF	Am05g06300.T02	PREDICTED: NAC domaincontaining protein 2like [Erythranthe guttata]	TAVDLQLPAG	FRFHPTDEELVTHYLCRKCASCPISVPIVAEIDLYKYDPWELPGLALYGE	WYFFSPRDRKYPNGSRPNRAAGSGYW	KATGADKPIGKLKP	VGIKKALVFYSGKAPKGEKTNWIMHEYRLADVDR		Am05g06300.T02
		ATAF	Am01g43060	NAC domaincontaining protein 2 [Sesamum indicum]	AASDLQLPPG	FRFHPTDEELVMHYLCKKCASHSISVPIIAEIDLYKYDPWQLPGLALYGE	WYFFSHRDRKYPNGSRPNRAAGSGYW	KATGADKPIGNPKP	VAIKKALVFYSGKAPRGEKTNWIMHEYRLADVDR	QTDSSSSDHVLSPEVESKVSEWEK	Am01g43060
Amborellaceae	Amborella trichopoda	ATAF	Amt96315	NAC domaincontaining protein 2 [Amborella trichopoda]		FRFYPTDEELVVHYLSQKAMSDAFHFPLITEIELYKFDPWELPEKAVFGE	WYFFSPRERKYPNGTRPNRAAVSGYW	KATGTDKSIMAGKE	IGLKKSLVFYRGKAPNGTKTDWIMHEYRLANSIL		Amt96315
		ATAF	Amt95122	NAC domaincontaining protein 48 [Amborella trichopoda]	MTSDLELPPG	FRFHPTDEELVMHYLCRKCASQPIAVPIIAEIDLYKYDPWQLPGVAVYGE	WYFFSPRDRKYPNGSRPNRAAGSGYW	KATGADKPIGLGPS	VGIKKALVFYSGKPPKGQKTNWIMHEYRLADVDR	RLYTDSSCSEHAPELACEREVQSE	Amt95122
		ATAF	Amt97185	NAC transcription factor 32 [Amborella trichopoda]	ATTELNLPPG	FRFFPTDEELVLHYLCKKITHLPLPVPIIAEVDLYKYDPWQLPEKALFGD	WYFFTPRDRKYPNGSRPNRAAGTGYW	KATGADKLLRPQTS	LGIKKALVFYEGKAPKGQKTNWIMHEYRLANRPS		Amt97185
Asparagaceae	Asparagus officinalis	ATAF	Ao020254522.1	LOW QUALITY PROTEIN: NAC domaincontaining protein 68like [Asparagus officinalis]	AEAELNLPPG	FRFHPTDEELVVHYLCRKATYQRLPAPIIAEVDLYKFNPWDLPEKALFGQ	WYFFTPRDRKYPNGSRPNRAAGQGYW	KATGADKPVSPAGS	LGIKKALVFYSGKAPRGIKTDWIMHEYRLADTNR		Ao020254522.1
		ATAF	Ao020261984.1	NAC domaincontaining protein 2like [Asparagus officinalis]	GAEDMKLPPG	FRFHPTDEELVKHYLCRKCAGLSISVPIIADIDLYKFNPWDLPEMASYGE	WYFFSPRDRKYPNGSRPNRAAGSGYW	KATGADKAIGTPKP	VGIKKALVFYAGKAPKGEKTNWIMHEYRLADVDR	HTDSSCSEHVLSPEFTCEREVQSQ	Ao020261984.1
		ATAF	Ao020246761.1	LOW QUALITY PROTEIN: NAC domaincontaining protein 48like [Asparagus officinalis]	SSGNLQLPPG	FRFHPTDEELVMHYLCRKCAGLSLAVPIIAEIDLYKFDPWQLPEMALYGE	WYFFSPRDRKYPNGSRPNRAAGSGYW	KATGADKPVGSPKP	VAIKKALVFYAGKAPKGDKTNWIMHEYRLADVDR	HADSSCSEHVVSPEFTCEREVQSQ	Ao020246761.1
		ATAF	Ao020240884.1		AEAELNLPPG	FRFHPTDEELVVHYLCRKAAYQRLPVPIIAEVDLYKHDPWNLPEKALFGQ	WYFFTPRDRKYPNGSRPNRAAGKGYW	KATGADKPVSPPGS	LGIKKALVFYSGKAPRGIKTDWIMHEYRLADANR		Ao020240884.1
		ATAF	Ao57997.1		SSGNLQLPPG	FRFHPTDEELVMHYLCRKCAGLSLAVPIIAEIDLYKFDPWQLPEMALYGE	WYFFSPRDRKYPNGSRPNRAAGSGYW	KATGADKPVGSPKP	VAIKKALVFYAGKAPKGDKTNWIMHEYRLADVDR		Ao57997.1

## Sheet: NAP
Family	Species	NAC Subfamiy	Accession number	Annotation ncbi	Conserved motif					Accession number Database	NCBI accession number	Protein accession number	Accession scaffold ncbi	CDS	exon1	intron1	exon2	intron2	exon3	intron3	exon4	intron4	exon5	inton6	exon7	intron7	exon8
					A	B-C		D	E
Brassicaceae	Arabidopsis thaliana	NAP	At1g52880.1	ANAC018,Arabidopsis NAC domain containing protein 18,ATNAM,NARS2,NACREGULATED SEED MORPHOLOGY 2	PPPQPNLPPGFRFHPTDEELVIHYLKRKADSVPLPV	AIIADVDLYKFDPWELPAKASFGEQEWYFF	SPRDRKYPNGARPNRAATSGYWKATGTDKPV	GGSKKVGVKKALVFYSGKPPKGVKSDWIMHEYRLTD	FGNKKNSLRLDDWVLCRIYKKNNSTA	AT1G52880.1	NM_104166.3	NP_175696.1	OMOL01000009.1	963	189	99	306	86	468
		NAP	At1g61110.1	NAC domain containing protein 25 [Arabidopsis thaliana]	GPGHPHLPPGFRFHPTDEELVVHYLKKKADSVPLPV	SIIAEIDLYKFDPWELPSKASFGEHEWYFF	SPRDRKYPNGVRPNRAATSGYWKATGTDKPI	CNSHKVGVKKALVFYGGKPPKGIKTDWIMHEYRLTD	TTTRKNSLRLDDWVLCRIYKKNSSQR	AT1G61110.1	NM_104792.3	NP_564771.1	OMOL01000009.1	972	189	143	309	207	474
		NAP	At1g69490.1	ANAC029,Arabidopsis NAC domain containing protein 29,ATNAP,NACLIKE, ACTIVATED BY AP3/PI	VTSQSTLPPGFRFHPTDEELIVYYLRNQTMSKPCPV	SIIPEVDIYKFDPWQLPEKTEFGENEWYFF	SPRERKYPNGVRPNRAAVSGYWKATGTDKAI	SGSSNVGVKKALVFYKGRPPKGIKTDWIMHEYRLHD	STKRNGSMRLDEWVLCRIYKKRGASK	AT1G69490.1	NM_105616.4	NP_564966.1	OFEF01000018.1	807	165	97	282	86	360
		NAP	At3g15510.1	NAC domain containing protein 2 [Arabidopsis thaliana]	PPPQPNLPPGFRFHPTDEELVVHYLKRKAASAPLPV	AIIAEVDLYKFDPWELPAKASFGEQEWYFF	SPRDRKYPNGARPNRAATSGYWKATGTDKPV	DGNQKVGVKKALVFYSGKPPKGVKSDWIMHEYRLIE	FGNKKNSLRLDDWVLCRIYKKNNASR	AT3G15510.1	NM_112419.4	NP_188170.1	OMOL01000001.1	1095	192	163	315	79	588
		NAP	At3g04070.2	NAC domain containing protein 47 [Arabidopsis thaliana]	KDPRSSLPPGFRFHPTDEELILHYLRKKVSSSPVPL	SIIADVDIYKSDPWDLPAKAPFGEKEWYFF	SPRDRKYPNGARPNRAAASGYWKATGTDKLI	GFHENIGIKKALVFYRGKPPKGVKTNWIMHEYRLAD	RNSKEYSMRLDDWVLCRIYKKSHASL	AT3G04070 .2	NM_111278.4	NP_187057.2	OFEF01000012.1	1080	174	88	354	219	552
Orchidaceae	Apostasia shenzenica	NAP	As008277	NAC transcription factor 29 [Apostasia shenzhenica]	PAAHLPPGFRFHPTDEELVVHYLRNR	SIIAEVDIYKFDPWDLPEKATFGDREWYFF	SPRERKYPNGIRPSRAAASGYWKATGTDKAI	SGSESVGVKKALVFYKGRPPRGLKTNWIMHEYRLID	KKFRDHSMRLDDLVLCRIYKKSNHLS	Ash008277		PKA61822.1	PEFY01002436.1 ( ASH160606 Ash_2436)	1230	394	83	297	724	541
		NAP	As004267	NAC transcription factor 29 [Apostasia shenzhenica]	LNPTTELPPGFRFHPTDEELILHYLRNRAAASPCPA	SIIAEVDIYKFDPWDLPEKAKFGDREWYFF	SPRDRKYPNGIRPNRAAGSGYWKATGTDKPI	SASENIGVKKALVFYKGRPPKGIKTNWIMHEYRLVD	IRLRDQSMRLDDWVLCRIYKKSNHLL	Ash004267		PKA66965.1	PEFY01000011.1 (ASH160606 Ash_11)	921	163	297	297	355	463
		NAP	As016436	NAC transcription factor NAM2 [Apostasia shenzhenica]	MDSHLPPGFRFHPTDQELISHYLKKK	SIIADIDLYKFNPWELPEKALFGEGEWFFF	TPRDKKYPNGVRPNRAAGSGYWKATGTDRPI	GGSQCIGVKKALVFYIGRPPKGTKTEWIMHEYRLLD	KKQHINSMRLDDWVLCRVRQKGAWPA	Ash016436		PKA47255.1	PEFY01010457.1 (ASH160606 Ash_10457)	1101	453	398	426	9378	48
		NAP	As007702	NAC transcription factor 25 [Apostasia shenzhenica]	TTSSPPLPPGFRFHPTDEELILHYLYKRATSAPCPV	AIIAEVDIYKFNPWDLPAKAMFGEREWYFF	SPRDRKYPNGVRPNRAAASGYWKATGTDKPI	KSNERIGVKKALVFYKGRPPKGTKTNWIMHEYRLAA	QPLREGSMRLDDWVLCRIYQKTSHQS	Ash007702		PKA51815.1	PEFY01006608.1(ASH160606 Ash_6608)	951	163	88	292	593	502
		NAP	As000219	NAC transcription factor NAMB2 [Apostasia shenzhenica]	RLLSSQFPPGFRFHPTDQELIIHYLWKKATTSLPSE	AIIADIDLYKFDPWELPVKAFFGQGEWFFF	SPRDRKYPNGVRPNRAAASGYWKATGTDKPI	GGAQCIGVKKALIFYKGRPPKGTKTDWVMQEYRLLD	SQKQRGSMRLDDWVLCRVKQKGFCPA	Ash000219		PKA54394.1	PEFY01005254.1(ASH160606 Ash_5254)	999	175	144	294	820	532
		NAP	As001124	NAC transcription factor 25 [Apostasia shenzhenica]	LSARFQFPPGFRFHPTDEELISYYLRKKVTASLPPE	SIIADVDLYKFDPWELPAKGFFGETEWFFF	SPRDRKYPNGIRPNRATRSGYWKATGTDKPI	SGSCCIGVKKALVFYKGRPPKGIKTEWVMHEYRLLD	GRKQRNSMRLDDWVLCRVRHKGSEEK	Ash001124		PKA59096.1	PEFY01003467.1 (ASH160606 Ash_3467)	1059	160	118	479	116	430
		NAP	As016435	NAC transcription factor ONAC010 [Apostasia shenzhenica]	GLLNSQLPPGFRFHPTDQELINCYLSKKVAASLPAA	AIIAEIDLYKFDPWDLPGKAFFGEGEWFFF	SPRDRKYPNGARPNRATASGYWKATGTDKPI	DGTHCLGVKKALVFYTGRPPKGVKTEWVMHEYRLLD	QKQPNGSMRLDDWVLCRVRQKGGSPA	Ash016435		PKA47254.1	PEFY01010455.1(ASH160606 Ash_10455)	948	176	226	279	92	477
		NAP	As001125	NAC transcription factor NAMB2 [Apostasia shenzhenica]	LPVNSQLPLGFRFHPSDQELIDCYLRKKIAASLPLE	DIIADIDLYKFNPWELPGKAFFGEGEWFFF	SPRDRKYPNGARPNRAAGSGYWKATGTDKPI	GGRRCIGVKKALVFYMGRPPKGTKTEWVMHEYRLLD	SQKQKRSMRLDDWVLCRVRRKGSSPT	Ash001125		PKA59097.1	PEFY01003467.1(ASH160606 Ash_3467)	942	179	110	294	74	471
		NAP	As016432	NAC transcription factor NAMB2 [Apostasia shenzhenica]	ILMRSQLPPGFRFHPSDQELINCYLSKKLTSSLPPE	DIIADIDLYKFNPWELPQKAFFGEGEWFFF	SPRDRKYPNGVRPNRSAASGYWKATGTDKPI	GGRQCIGVKKALVFYKGRPPKGTKTEWVMHEYRLLD	SQKQKCSMRLDDWVLCRVRRKGSSPE	Ash016432		PKA47253.1	PEFY01010453.1( ASH160606 Ash_10453)	915	181	95	293	122	441
		NAP	As001123	NAC transcription factor NAMB2 [Apostasia shenzhenica]	ALPGPPFPPGFRFHPTDQELIIHYLKKKVAASLPPE	TIITDIDLYKFNPWELPEKALFGEGEWFFF	SPRDRKYPNGVRPNRAAASGYWKATGTDKPI	GGIQCLGVKKALVFYKGRPPKGTKTEWIMHEYRLLD	SDLEVFVVQLDDWVLCRVRKKGGQQP	Ash001123		PKA59095.1	PEFY01003467.1(ASH160606 Ash_3467)	957	178	76	289	79	493
Orchidaceae	Cypripedium formosanum	NAP	Cf012933	NAC domain protein	SNPATQLPPGFRFHPTDEELILHYLRNRAAASPCPV	SIIAEVDIYKFDPWDLPAKAAFGDKEWYFF	SPRDRKYPNGIRPNRAAASGYWKATGTDKPI	SGNENIGVKKALVFYKGRPPKGIKTNWIMHEYRLAE	LRLRDHSMRLDDWVLCRIYKKSNHLP	CFTC012933				1008
		NAP	Cf005465	NAC transcription factorlike protein	SSSSPCLPPGFRFHPTDEELILHYLSKRAASAPCPV	SIIADVDIYKFNPWDLPAKAEFGDREWYFF	SPRDRKYPNGVRPNRSAASGYWKATGTDKPI	KGNENIGVKKALVFYTGKPPKGVKTNWIMHEYRLAE	TKHKEDSMRLDDSVLCRIYQKTNYHS	CFTC005465				978
		NAP	Cf010848		QLQQPQLPPGFRFHPTDEELVVHYLKKKAISAPLPV	TIIAEVDLYKFDPWELPGKANFGEQEWYFF	SPRDRKYPNGARPNRAATSGYWKATGTDKPI	GGTQKVGVKKALVFYGGKPPKGIKTNWIMHEYRLAD	AAAKKASLRLDDWVLCRIYKKNSSSQ	CFTC010848				702
		NAP	Cf002308	NAC transcription factor 29like isoform X1	MGYELPPGFRFHPTDEELIVYYLRNQ	AIIPQVNIYKFDPWELPGKSELIEGEWYFF	TPRDRKYPNGARPNRATTSGYWKATGTDKAI	SNSHFVGVKKALVFYQGRPPKGCKTDWIMHEYRIRD	TFKPNKSMTLDEWVLCRIYKKKQPKR	CFTC002308				780
		NAP	Cf001363	NAC transcription factorlike protein	SNASPALPPGFRFHPTDEELIVHYLCKRAASPPCPV	AIIADVDIYKFNPWDLPAKAMFGEREWYFF	SPRDRKYPNGVRPNRAAASGYWKATGTDKPI	RRNENIGVKKALVFYKGKPPKGLKTNWIMHEYRLTE	MKPREGSMRLDDWVLCRIYQKTRNHF	CFTC001363				957
Orchidaceae	Dendrobium catenatum	NAP	Dc008232	NAC transcription factor 29 [Dendrobium catenatum]	STSAVHLPPGFRFHPTDEELILHYLRNRASSSPCPA	SIIAEVDIYKFDPWELPEKASFGDREWYFF	SPRDRKYPNGIRPNRAAASGYWKATGTDKPI	SGSENIGVKKALVFYKGRPPKGLKTNWIMHEYRLAD	IRIRDHSMRLDDWVLCRIYKKSNHLS	Dca008232		PKU68292.1	JSDN02019829.1 (Dcat_19829)	1248	171	120	237	96	297	82	543
		NAP	Dc003908	NAC domaincontaining protein 10 [Dendrobium catenatum]	SHQQPQLPPGFRFHPTDEELVVHYLKKKAISAPLPV	TIIAEIDLYKFDPWELPEKANFGEQEWYFF	SPRDRKYPNGARPNRAATSGYWKATGTDKPI	GGTQKVGVKKALVFYGGKPPKGVKTNWIMHEYRLAE	SAAKKASLRLDDWVLCRIYKKSNSHQ	Dca003908	XM_020821467.2	XP_020677126.1	JSDN02006479.1 (Dcat_6479)	1017	186	68	831
		NAP	Dc015584	NAC transcription factor 29 [Dendrobium catenatum]	YNPVTQLPPGFRFHPTDEELIIHYLRNRTAAASSPS	SIIAEVDIYKFDPWDLPEKALFGDREWYFF	TPRDRKYPNGVRPNRAAVSGYWKATGTDKAI	SGSNNVGVKKALVFYKGKPPKGFKTNWIMHEYRLAD	MRLPDHSMRMDDWVLCRIYRKSRHLP	Dca015584		PKU63564.1	JSDN02024610.1 (Dcat_24610)	1092	267	77	300	835	525
		NAP	Dc002441	NAC domaincontaining protein 2 [Dendrobium catenatum]	SNGSPSLPPGFRFHPTDEELILHYLRKRLGPSPCPS	SIIADVDIYKFNPWDLPEKATFGDREWYFF	SPRDRKYPNGIRPNRAAASGYWKATGTDKPI	KGNESIGVKKALVFYMGKPPKGVKTNWIMHEYKLVE	AKHKEDSMKLDDWVLCRIYQKTNYHS	Dca002441	XM_020817428.2	XP_020673087.1	JSDN02019084.1 (Dcat_19084)	996	162	88	306	93	528
		NAP	Dc016230	NAC domaincontaining protein 2like [Dendrobium catenatum]	SLNGSLLPPGFRFHPTDQELIIHYLRKKITSSLPPS	SIIAEIDLYKFNPWELPEKAVFGEGEWFFF	SPRDRKYPNGLRPNRAAACGYWKATGTDKPI	NGNHCLGVKKALVFYQGRPPKGSKTDWIMHEYRLLD	QQKHKGTMRLDDWVLCRVRHKGSLLP	Dca016230	XM_020833427.2	XP_020689086.1	JSDN02014895.1 (Dcat_14895)	951	180	82	294	110	477
		NAP	Dc004645	NAC domaincontaining protein 2 [Dendrobium catenatum]	MGYELPPGFRFHPTDEELIVYYLRNQ	PIIPQLNIYKFDPWELPGKSELSEGEWYFF	TPRDRKYPNGLRPNRATASGYWKATGTDKAI	SRSRSVGVKKALVFYQGRPPKGCKTDWIMHEYRLHN	PFKANKSMILDEWVLCRIYQKRQTRR	Dca004645	XM_020838311.2	XP_020693970.2	JSDN02013430.1 (Dcat_13430)	789	156	78	279	75	354
		NAP	Dc004437	NAC domaincontaining protein 18 [Dendrobium catenatum]	ALQGSRFPPGFRFHPTDQELIIHYLRKKITASFPPL	AIIGDIDLYKFNPWELPEKALFGQEEWFFF	SPRDRKYPNGFRPNRAAASGFWKAIGTDKPI	GGSECLGVKKALVFYKGRPPKGVKTDWVMHEYRLLD	LHKEKGSMRLDDWVLCRVHQKGSFIG	Dca004437	XM_020845384.2	XP_020701043.1	JSDN02023234.1 (Dcat_23234)	744	174	159	297	83	273
		NAP	Dc010609	NAC transcription factor 32 [Dendrobium catenatum]	SNNSPSLPPGFRFHPTDEELILHYLCKRALSTPCPV	AIIADINIYKFNPWELPGKALFGEREWYFF	SPRDRKYPNGVRPNRAAGSGYWKATGTDKPI	QWKENIGVKKALVFYKGKPPKGVKTNWIMHEYRLAE	LKIREGSMRLDDWVLCRIYQKTRHHS	Dca010609	XM_020833070.2	XP_020688729.1	JSDN02010820.1 (Dcat_10820)	981	171	249	294	143	516
		NAP	Dc025836	NAC transcription factor 25 [Dendrobium catenatum]	SLNGSLLPPGFRFHPTDQELIIHYLRKKITSSLPPY	SIIAEIDLYKFNPWELPEKAVFGEGEWFFF	SPRDRKYPNGLRPNRAAACGFWKATGTDKPI	NGNHCLGVKKALVFYRGRPPKGGKTDWIMNEYRLLD	QHKHKGTMRLDDWVLCRVRHKGSLLS	Dca025836		PKU87071.1	JSDN02001085.1 (Dcat_1085)	831	180	88	294	83	357
		NAP	Dc013093	NAC transcription factor NAM2 [Dendrobium catenatum]	GMLGSHFPPGFRFHPTDQELINQYLRRKVSASLPPQ	RIIADIDLYKYNPWELPEKAVFGKGEWFFF	SPRDRKYPNGVRPNRATSAGYWKATGTDKPI	GGVQCIGVKKALVFYKGKPPKGIKTDWVMQEYRLID	GSMRRDHLQLDDWVLCRVRQKGAFEL	Dca013093		PKU81144.1	JSDN02007256.1 (Dcat_7256)	1140	192	10710	183	88	294	130	471
		NAP	Dc013092	protein ATAF2like [Dendrobium catenatum]	ELLSSQFPPGFRFHPTDQELITQYLWKKVTASLPAD	AIIADIDLYKYNPWDLPEKALFGQGEWFFF	SPRERKYPNGVRPNRAAASGYWKATGTDKPI	GGVQCIGVKKALVFYKGRPPKGTKTDWVMQEYRLLD	TQKQKSSMRLDDWVLCRVRMKGNSVG	Dca013092	XM_020844911.1	XP_020700570.1	JSDN02007256.1 (Dcat_7256)	897	174	1318	294	964	429
		NAP	Dc016233	NAC transcription factor 29 [Dendrobium catenatum]	LVMSSQLPPGFRFHPTDQELINCYLTKKVAASLPSD	DIIADIDLYKFNPWELPGKACFGEGEWFFF	SPRERKYPNGVRPNRAAGVGYWKATGTDKPV	DGTHCIGVKKALVFHKGRPPKGTKTEWIMQEYRLLN		Dca016233	XM_020833288.2	XP_020688947.1	JSDN02014898.1 (Dcat_14898)	543	177	483	366
		NAP	Dc016234	NAC transcription factor 29like [Dendrobium catenatum]	KVMNSHFPPGFRFNPTDQELINCYLTQKVSASLPSD	NIIADIDLYKFNPWDLPGEAFFGEGEWFFF	SPRERKYPNGVRPNRAAGVGYWKATGTDKPI	GGSHCIGVKKALVFYEGRPPKGIKTEWVMHEYRLLD	SQKQKGSMRLDEWVLCRVRQRGNFPA	Dca016234	XM_020833439.2	XP_020689098.1	JSDN02014898.1 (Dcat_14898)	960	183	147	291	81	486
Orchidaceae	Orchis italica	NAP	Oita36338	NAC transcription factor 29		SIIAEVDIYKFNPWDLPGKAAFGDREWYFF	SPRDRKYPNGVRPNRAAASGYWKATGTDKPI	SGNENIGVKKALVFYKGRPPKGLKTNWIMHEYRLAD	VRLRDHSMRLDDWVLCRIYKKNNYMF	comp36338				804
		NAP	Oita38875	NAC transcription factor NAM2	RLSGSHFPPGFRFHPTDQELISHYLRKKITFSLPPT	NIMAEINLYKFNPWELPEKAFFGEKEWFFF	SPRDRKYPNGVRPNRAAGMGYWKATGTDKPI			comp38875				387
		NAP	Oita6297	NAC domaincontaining protein 10	HLNQPMLPPGFRFHPTDEELVVHYLKKKAIAAPLPV	TIIAEIDLYKFDPWELPGKANFGEQEWYFF	SPRDRKYPNGARPNRAATSGYWKATGTDKPI			comp6297				439
Orchidaceae	Phalaenopsis aphrodite	NAP	Pa102470	NAC transcription factor 29like [Phalaenopsis equestris]	STSSVHLPPGFRFHPTDEELILHYLKNRASSSPCPA	SIIAEVDIYKFDPWDLPDKAAFGDREWFFF	TPRDRKYPNGIRPNRAARSGYWKATGTDKPI	SGSENVGVKKALVFYKGRPPKGHKTNWIMHEYRLTD	IRLREHSMRLDDWVLCRIYKKSNHLS	PAXXG102470			NEWO01000058.1 (scaffold58)	1011	162	89	297	114	552
		NAP	Pa252030	NAC transcription factor 29like [Phalaenopsis equestris]	SSGPPYLPPGFRFHPTDEELMLHYLCKRLEAAPFPA	SIIADVDIYKFNPWDLPEKAKFGDKEWYFF	SPRDRKYPNGIRPNRAAASGYWKATGTDKPI	EGNENIGVKKALVFYRGKPPKGVKTNWIMHEYRLVE	VKPREDSMRLDDWVLCRIYQKNNYHS	PAXXG252030			NEWO01000347.1 (scaffold347)	966	162	132	312	96	492
		NAP	Pa029610	NAC transcription factor 29like [Phalaenopsis equestris]	MACKLPPGFRFHPTDEELIVYYLRNQ	PIIPELNIYKFDPWELPGKSELEEREWYFF	TPRDRKYPNGMRPNRATASGYWKATGTDKAI	SSSRYVGVKKALVFYKGRPPKGSKTDWIMHEYRLQN	PFKANKSMILDDWVLCRIYQKRQPRK	PAXXG029610			NEWO01000010.1 (scaffold10)	801	156	79	285	81	360
		NAP	Pa108390	NAC transcription factor 47like [Phalaenopsis equestris]	SNPATQMPPGFRFHPTDQELILHYLKNRADASPLPV	SIIAEVDIYKFDPWDLPAKALFGEREWYFF	SPRDRKYPNGVRPNRAAASGYWKATGTDKPI	FADENIGVKKALVFYEGKPPKGLKTDWIMHEYRLAE	LKLGDHSMRLDDWVLCRIYKKRNHLS	PAXXG108390			NEWO01000064.1 (scaffold64)
		NAP	Pa310350	NAC transcription factor 25like [Phalaenopsis equestris]	SHHQPLLPPGFRFHPTDEELVVHYLKNKASSAPLPI	TIIADVDLYKFDPWELPEKANFGEQEWYFF	SPRDRKYPNGARPNRAATSGYWKATGTDKPV	GGTLKVGVKKALVFYGGKPPKGIKTNWIMHEYRLAE	SVAKKASLRLDDWVLCRIYKKNSTNH	PAXXG310350			NEWO01000643.1 (scaffold644)
		NAP	Pa224230	NAC transcription factor 32like [Phalaenopsis equestris]	PFPCSQFPPGFRFHPTDQELIIHYLKKKVTASLPHA	SIIAELDLYKYSPWELPEKALFGEEEWFFF	SPRDRKYPNGVRPNRAAGSGYWKATGTDRPI	GGAQCLGVKKALVFYKGRPPKGTKTDWVMHEYRLLN	SQKQKGSMQLDVWVLCRVRQRGGLPP	PAXXG224230			NEWO01000263.1 (scaffold263)	894	177	95	294	836	423
		NAP	Pa335290	NAC domaincontaining protein 67like [Phalaenopsis equestris]	SNTSPSLPPGFRFHPTDEELILDYLCKRAASAPCPV	AIIADINIYKFNPWDLPSKAKFGEKEWYFF	TPRDRKYPNGVRPNRSAGSGYWKATGTDKPI	RWNENIGVKKALVFYKGKPPKGVKTNWIMHEYRLAE	LKLREGSMRLDDWVLCRIYQKTRHHS	PAXXG335290			NEWO01000883.1 (scaffold885)	981	171	87	294	82	516
		NAP	Pa281490	NAC transcription factor 29like [Phalaenopsis equestris]	WPTDSHFPPGFRFHPTDQELITHYLKKKVSSSLPPA	AIMAEADLYKFNPWELPEKAFFGEKEWFFF	SPRDRKYPNGNRPNRAAGSGYWKATGTDKPI	DGIQCIGVKKALIFYQGRPPKGTKTEWVMHEYRLLD	AKRTKDSMRLDDWVLCRIKHNGAVQA	PAXXG281490			NEWO01000469.1 (scaffold470)	1659	171	54	765	5582	159	1138	117	6527	447			83	327
		NAP	Pa002890	NAC transcription factor 32like [Phalaenopsis equestris]	CLNGYQLPPGFRFHPTDQELIIHYLRKKITSSLPPS	SIIADIDLYKFNPWELPEKAVFGEGEWFFF	SPRDRKYPNGVRPNRAAACGYWKATGTDKPI	NGSHCLGVKKALVFYKGRPPKGTKTDWVMHEYRLLE	HHKHKGTMRLDDWVLCRVRHKGSFLP	PAXXG002890			NEWO01000001.1 (scaffold1)	942	177	117	288	108	477
		NAP	Pa030810	NAC transcription factor 47like [Phalaenopsis equestris]	PATQLPPGFRFHPTDEELIVHYLRNR	SIIAAIDIYKFDPWDLPEKAVFGDREWYFF	SPRERKYPNGVRPNRAAVSGYWKATGTDKFI	SGGDNVGVKKALVFYKGKPPKGLKTDWIMHEYRVAE	VRLKDDSMRLDDWVLCRIYKKSKHLS	PAXXG030810			NEWO01000011.1 (scaffold11)	972	150	87	306	1131	516
		NAP	Pa281390	NAC transcription factor 29like [Phalaenopsis equestris]	WSTGSHFPPGFRFHPTDQELITHYLKKKVSSSLPPE	AIMADVDLYKFNAWELPDKALFGEKEWFFF	SPRDRKYPNGVRPNRAAGSGYWKATGIDKPI	DGLQCIGVKKALIFYLGRPPKGTKTEWAMHEYRLLD	ARKTKHSMRLDDWVLCRIEKKGGVQQ	PAXXG281390			NEWO01000469.1 (scaffold470)	945	174	76	291	96	480
		NAP	Pa224280	NAC transcription factor 32like [Phalaenopsis equestris]	ELLSSQFPPGFRFHPTDQELITQYLWKKVSGSLPSD	AIIADIDLYKYNPWDLPDKALFGQGEWFFF	SPRERKYPNGVRPNRAAGSGYWKATGTDKPI	GNVQCIGVKKALVFYQGRPPKGTKTDWVMQEYRLLD	TQKQKSSMRLDDWVLCRVRMKGNTVG	PAXXG224280			NEWO01000263.1 (scaffold263)	1251	180	1402	288	657	348	7713	255	102	180
		NAP	Pa002900	NAC transcription factor 29like [Phalaenopsis equestris]	LVMGSHLPPGFRFHPTDQELIKCYLSKKVTASLPSN	DIIADIDLYKFNPWDLPGKAFFGEGEWFFF	SPRDRKYPNGVRPNRAAGVGYWKATGTDKPI	GGTQCIGVKKALVFHKGRPPKGTKTEWIMHEYRLLD	QKQKGGSMRLDDWVLCRVRQKGNLPA	PAXXG002900			NEWO01000001.1 (scaffold1)	930	180	187	282	121	468
		NAP	Pa002910	NAC transcription factor 29like [Phalaenopsis equestris]	QLMNFKLPPGFRFHPTDQELINCYLTQKLTASLPSD	NVITDIDLYKFNPWELPGKAFFGEGEWFFF	SPRERKYPNGVRPNRAAGVGYWKATGTDKPI	GSSRCIGVKKALVFYKGRPPKGIKTEWVMHEYRLLD	SQKHKGSMRLDDWVLCRVRQRGNSPA	PAXXG002910			NEWO01000001.1 (scaffold1)	954	180	185	297	104	477
Orchidaceae	Phalaenopsis equestris	NAP	Pe002653	PREDICTED: Phalaenopsis equestris NAC transcription factor 29like (LOC110028141), mRNA	STSSVHLPPGFRFHPTDEELILHYLKNRASSSPCPA	SIIAEVDIYKFDPWDLPDKAAFGDREWFFF	TPRDRKYPNGIRPNRAARSGYWKATGTDKPI	SGSENVGVKKALVFYKGRPPKGHKTNWIMHEYRLAD	IRLREHSMRLDDWVLCRIYKKSNHLS	Peq002653	XM_020729883.1	XP_020585542.1	APLD01001288.1 (Scaffold000002_1216)	1014	162	89	294	115	558
		NAP	Pe008645	PREDICTED: Phalaenopsis equestris NAC transcription factor 29like (LOC110023726), mRNA	SSGPPYLPPGFRFHPTDEELILHYLCKRLEAAPFPA	SIIADVDIYKFNPWDLPEKAKFGDREWYFF	SPRDRKYPNGIRPNRAAASGYWKATGTDKPI	EGNENIGVKKALVFYRGKPPKGVKTNWIMHEYRLVE	VKPREDSMRLDDWVLCRIYQKNNYHS	Peq008645	XM_020723273.1	XP_020578932.1	APLD01019246.1 (Scaffold000228_18)	966	162	72	306	103	498
		NAP	Pe000883	PREDICTED: Phalaenopsis equestris NAC transcription factor 29like (LOC110037909), mRNA	SRMACKLPPGFRFHPTDEELIVYYLRNQAMSQPCPA	PIIPELNIYKFDPWELPGKSELGEREWYFF	TPRDRKYPNGMRPNRATASGYWKATGTDKAI	SSSRYVGVKKALVFYKGRPPKGSKTDWIMHEYRLQN	PFKPNKSMILDDWVLCRIYQKRQPRK	Peq000883	XM_020742653.1	XP_020598312.1	APLD01004834.1 (Scaffold000002_4874)	966	126	380	192	79	648
		NAP	Pe021219	PREDICTED: Phalaenopsis equestris NAC transcription factor 47like (LOC110021977), mRNA	SNPATQMPPGFRFHPTDDELILHYLKNRADASPLPV	SIIAEVDIYKFDPWDLPAKALFGEREWYFF	SPRDRKYPNGVRPNRAAASGYWKATGTDKPI	FADENIGVKKALVFYKGKPPKGLKTDWIMHEYRLAE	VKLGDHSMRLDDWVLCRIYKKRNHLS	Peq021219	XM_020720722.1	XP_020576381.1	APLD01015647.1 (Scaffold000155_37)	1188	375	97	297	1059	516
		NAP	Pe001536	PREDICTED: Phalaenopsis equestris NAC transcription factor 25like (LOC110039608), mRNA	SHHQPLLPPGFRFHPTDEELVVHYLKNKASSAPLPI	TIIADVDLYKFDPWELPEKANFGEQEWYFF	SPRDRKYPNGARPNRAATSGYWKATGTDKPV	GGTLKVGVKKALVFYGGKPPKGIKTNWIMHEYRLAE	SVAKKASLRLDDWVLCRIYKKNSTNH	Peq001536	XM_020744736.1	XP_020600395.1	APLD01003634.1 (Scaffold000002_3636)	1020	186	70	834
		NAP	Pe012994	PREDICTED: Phalaenopsis equestris NAC transcription factor 32like (LOC110019868), mRNA	PFPCPQFPPGFRFHPTDQELIIHYLKKKVTASLPHS	SIIAELDLYKYSPWELPEKAVFGEEEWFFF	SPRDRKYPNGVRPNRAAGSGYWKATGTDRPI	GGAQCLGVKKALVFYKGRPPKGTKTDWVMHEYRLLN	SQKQKGSMQLDVWVLCRVRQRGSLPR	Peq012994	XM_020717730.1	XP_020573389.1	APLD01010646.1 (Scaffold000084_64)	894	177	96	294	997	423
		NAP	Pe002094	PREDICTED: Phalaenopsis equestris NAC transcription factor 47like (LOC110030923), mRNA	PATQLPPGFRFHPTDEELIVHYLRKR	SIIAAIDIYKFDPWDLPEKAVFGDREWYFF	SPRERKYPNGVRPNRAAVSGYWKATGTDKFI	SGGDNVGVKKALVFYKGKPPKGLKTDWIMHEYRVAE	MRLTDDSMRLDDWVLCRIYKKSKHVS	Peq002094	XM_020733921.1	XP_020589580.1	APLD01002617.1 (Scaffold000002_2583)	972	150	87	306	1079	516
		NAP	Pe010729	PREDICTED: Phalaenopsis equestris NAC domaincontaining protein 67like (LOC110030385), mRNA	SNTSPSLPPGFRFHPTDEELILDYLCKRAASAPCPV	AIIADINIYKFNPWDLPAKAKFGEREWYFF	TPRDRKYPNGVRPNRSAGSGYWKATGTDKPI	RWNENIGVKKALVFYKGKPPKGVKTNWIMHEYRLAE	LKLREGSMRLDDWVLCRIYQKTRHHS	Peq010729	XM_020733068.1	XP_020588727.1	APLD01036929.1 (Scaffold000711_17)	981	171	97	294	88	516
		NAP	Pe024102	PREDICTED: Phalaenopsis equestris NAC transcription factor 29like (LOC110037297), mRNA	WPTDSHFPPGFRFHPTDQELITHYLKKKVSSSLPPT	AIMAEADLYKFNPWELPEKAFFGEKEWFFF	SPRDRKYPNGNRPNRAAGSGYWKATGTDKPI	DGIQCIGVKKALIFYQGRPPKGTKTEWVMHEYRLLD	AKRTKDSMRLDDWVLCRVKHNGAVQA	Peq024102	XM_020741902.1	XP_020597561.1	APLD01147763.1 (Scaffold218285_5)	954	183	73	294	155	477
		NAP	Pe014736	PREDICTED: Phalaenopsis equestris NAC transcription factor 29like (LOC110038954), mRNA	WSTGSHFPPGFRFHPTDQELITHYLKKKVSSSLPPA	AIMADVDLYKFNAWELPEKALFGEKEWFFF	SPRDRKYPNGVRPNRAAGSGYWKATGIDKPI	DGLQCIGVKKALIFYLGRPPKGTKTEWAMHEYRLLD	AMKTKHSMRLDDWVLCRIEKKGGGRQ	Peq014736	XM_020743887.1	XP_020599546.1	APLD01182037.1 (Scaffold234514_5)	945	174	79	294	96	477
		NAP	Pe023171	PREDICTED: Phalaenopsis equestris NAC transcription factor 32like (LOC110027906), mRNA	ELLSSQFPPGFRFHPTDQELITQYLWKKVSGSLPSD	AIIADIDLYKYNPWDLPEKALFGQGEWFFF	SPRERKYPNGARPNRAAASGYWKATGTDKPI	GNVQCIGVKKALVFYQGRPPKGTKTDWVMQEYRLLD	TQKQKSSMRLDDWVLCRVRMKGNTVG	Peq023171	XM_020729531.1	XP_020585190.1	APLD01029494.1 (Scaffold000467_11)	840	174	1252	294	701	372
		NAP	Pe010533	PREDICTED: Phalaenopsis equestris NAC transcription factor 32like (LOC110021218), mRNA	CLNGYQLPPGFRFHPTDQELIIHYLRKKITSSLPPS	SIIADIDLYKFNPWELPEKAFFGEGEWFFF	SPRDRKYPNGVRPNRAAACGYWKATGTDKPI	NGSHCLGVKKALVFYKGRPPKGTKTDWVMHEYRLLD	HHKHKGTMRLDDWVLCRVRHKGSFLP	Peq010533	XM_020719629.1	XP_020575288.1	APLD01013535.1 (Scaffold000123_45)	942	177	117	291	108	474
		NAP	Pe010532	PREDICTED: Phalaenopsis equestris NAC transcription factor 29like (LOC110021187), mRNA	LVMGSHLPPGFRFHPTDQELIKCYLSKKVTASLPSN	DIIADIDLYKFNPWDLPGKAFFGEGEWFFF	SPRDRKYPNGVRPNRAAGIGYWKATGTDKPI	GGTQCIGVKKALVFHKGRPPKGTKTEWIMHEYRLLD	QKQKGGSMRLDDWVLCRVRQKGNLPA	Peq010532	XM_020719590.1	XP_020575249.1	APLD01013535.1 (Scaffold000123_45)	930	180	205	297	121	453
		NAP	Pe010531	PREDICTED: Phalaenopsis equestris NAC transcription factor 29like (LOC110021189), mRNA	QHMNFNLPPGFRFHPTDQELINCYLTQKLTASLPSD	NVITDIDLYKFNPWELPDKAFFGEGEWFFF	SPRERKYPNGVRPNRAAGVGYWKATGTDKPI	GSSRCIGVKKALVFYKGRPPKGIKTEWVMHEYRLLD	SQKHKGSMRLDDWVLCRVRQRGNSPA	Peq010531	XM_020719593.1	XP_020575252.1	APLD01013534.1 (Scaffold000123_44)	954	177	188	297	104	480
Orchidaceae	Vanilla panifolia	NAP	Vp021683	Similar to NAC transcription factor 29 [Dendrobium catenatum]	SKSSINLPPGFRFHPTDEELIVHYLKNRATTSSTPV	SIIAEVDIYKFDPWELPEKAAFGDREWYFF	SPRDRKYPNGSRPNRAAASGYWKATGTDKPI	SGSQSVGVKKALVFYKGRPPKGIKTNWIMHEYRLAE	ARLRNHSMRLDDWVLCRIYKKNNHQS	VPTC021683		KAG0447685.1	JADCNM010000429.1	1017	163	111	290	1081	558
		NAP	Vp010910	NAC transcription factor 29like [Phalaenopsis equestris]	ANGSPSLPPGFRFHPTDEELILHYLRKRAAALPWPV	SLIADVDIYKFDPWDLPAKAKFGEREWYFF	SPRDRKYPNGARPNRSAASGYWKATGTDKAI	QRRENIGVKKTLVFYKGKPNNGVKTSWIMHEYRLND	VKQQEDSMRLDDWVLCRIYQKNRGQA	VPTC010910			SDXO01027703.1	735	166	75	298	95	263
		NAP	Vp006812	NAC domaincontaining protein 10 [Dendrobium catenatum]	QNHHPQLPPGFRFHPTDEELVVHYLKKKALSAPLPL	SIIAEVDLYKFDPWELPDKANFGDHEWYFF	SPRDRKYPNGARPNRAATSGYWKATGTDKPI	GGTQKVGVKKALVFYGGKPPKGVKTNWIMHEYRLLD		VPTC006812		KAG0477215.1	SDXO01005138.1	516	516
		NAP	Vp010979	Similar to XP_008782049, PREDICTED: NAC transcription factor 29like [Phoenix dactylifera]	SLSAADLPPGFRFHPTDQELIVHYLRKRVTSSLPPD	SIIADVDLYKYNPWELPEKAFFGEGQWFFF	SHRERKYPNGVRPNRVAASGYWKATGADKPI	GSAVCLGVKKALVFYRGQPPKGTKTDWIMHEYRLFD	SLKPNGSTRLDELVLCRVQQRAYLPK	VPTC010979			SDXO01027030.1	888	184	85	297	1218	410
		NAP	Vp016127	NAC domaincontaining protein 2like [Dendrobium catenatum]	PLSYGQFPPGFRFHPTDEELIIHYLGKKVNDSLPPS	CIIADVDLYKFNPWELPGPQSFLASRLLAH	SPRERKYPNGVRPNRSAGSGYWKATGIDKPI	CGVQCIGVKKALVFYKGRPPKGSKTEWVMHEYRLLD	SQKQKGSMRLDDWVLCRVRRRGGPLS	VPTC016127			SDXO01018150.1	1060	567	204	492
		NAP	Vp025382	Homologue to XP_013441095, NAC transcription factorlike protein, partial [Medicago truncatula]	SHASPPLPPGFRFHPTDEELILHYLCKRTASAPCPV	QIIAEVDIYKFNPWDLPAKAMFGEREWYFF	SPRDRKYPNGFRPNRAAASGYWKATGTDKPI	YRKENIGVKKALVFYKGKPPKGVKTNWIMHEYRLSE	SKTSEAPMRLDDWVLCRIYQKSGHHP	VPTC025382		KAG0473594.1	SDXO01030364.1	939	165	79	81	470	693
Plantaginaceae	Antirrhinum majus	NAP	Am05g12980	NAC transcription factor 29 [Sesamum indicum]	GISSSNLPPGFRFHPTDEELIVHYLRNQARSKPCPV	SLIPEIDIYKFDPWELPEKAEIGENEWYFF	SHRDRKYPNGVRPNRAAVSGYWKATGTDKAI	SGPKYVGVKKALVFYKGRPPKGIKSDWIMHEYRLNE	TNNQNGSMRLDDVVLCRIYKKKNLGR	Am05g12980
		NAP	Am03g32160	NAC transcription factor 29 [Sesamum indicum]	RVNGSNLPPGFRFHPTDEELIMHYLRNQATSRPCPV	SIIPEVDIYKFDPWQLPEKAEFGEKEWYFF	SPRDRKYPNGVRPNRAAVSGYWKATGTDKAI	SGSKYVGVKKALVFYTGKPPKGVKTDWIMHEYRLNE	PNKLNNSMRLDDWVLCRIYKKKNLGR	Am03g32160
		NAP	Am02g06550	PREDICTED: NAC transcription factor 25 [Vitis vinifera]	GNQLPHLPPGFRFHPTDEELVVHYLKKKVAAIPLPV	TIIAEIDLYKYDPWELPSKATFGEHEWYFF	SPRERKYPNGARPNRAATSGYWKATGTDKPI	NGTQNVGVKKALVFYGGKPPKGIKTNWIMHEYRLLN	TLNNKSSSRLDDWVLCRIFKKSTPIN	Am02g06550
		NAP	Am03g02610	NAC transcription factor 56like [Sesamum indicum]	GSQQPQLPPGFRFHPTDEELVVHYLKKKAASAPLPV	AIIAEVDLYKFDPWELPQKATFGEQEWYFF	SPRDRKYPNGARPNRAATSGYWKATGTDKPV	GGTQKVGVKKALVFYGGKPPKGIKTNWIMHEYRLTD	IAKTKGSLRLDDWVLCRIYKKNNTQR	Am03g02610
		NAP	Am03g31840	putative NAC domaincontaining protein 94 [Sesamum indicum]	DKVDEVMLPGFRFHPTDEELVGFYLKRKIQHKPLSI	ELIKQLDIYKYDPWDLPKLATTGEKEWYFY	CPRDRKYRNSTRPNRVTGAGFWKATGTDRPI	EGSKCIGLKKSLVFYKGRAAKGIKTDWMMHEFRLPS		Am03g31840
Amborellaceae	Amborella trichopoda	NAP	Amt08799	NAC transcription factor NAMB2 [Amborella trichopoda]	MGDENNLPPGFRFNPTDEELVLHYLIPKARHSTNTS	NIITEIDIYKFDPWQLPSEAMVGEQHWYFF	CPRKRRQVKGSRSNRPAISGYWMATGTDTPV	SGSKRVGLRKDWEFYSGKAPRGSITYWTMHEYLIID		Amt08799
		NAP	Amt97194	NAC transcription factor 29 [Amborella trichopoda]	MAKNLPPGFRFHPTDEELILHYLRNR	SIIAEVDIYKFDPWDLPAKAAFGEREWYFF	SPRDRKYPNGERPNRAAASGYWKATGTDKPI	EGKAIIGVKKALVFYKGRPPKGIKTNWIMHEYRLND	ILKLKGSMRLDEWVLCRIYKKSYQMQ	Amt97194
		NAP	Amt03380	NAC transcription factor 56 [Amborella trichopoda]	NSQQPQLPPGFRFHPTDEELVVHYLKKKASSAPLPV	TIIAEVDLYKFDPWELPGKATFGEQEWYFF	SPRDRKYPNGARPNRAATSGYWKATGTDKPI	GGTQKVGVKKALVFYGGRPPKGIKTNWIMHEYRLTD	NNNKKSSLRLDDWVLCRIYKKNNQSP	Amt03380
		NAP	Amt05222	NAC domaincontaining protein 67 [Amborella trichopoda]	SYLDQQLPPGFRFNPTDEELIVHYLQNKVTSRPMPV	SLIADIDLYKFDPWDLPSRALFGENEWFFF	SPRDRKYPNGARPNRAAASGYWKATGTDKPI	CGNESLGVKKGLVFYKGRPPKGIKTDWIMHEYRLPD	PERRSGSMRLDDWVLCRVRHKFNAAK	Amt05222
Asparagaceae	Asparagus officinalis	NAP	Ao80133.1		RVGGSHFPPGFRFHPTDQELIIHYLRNKLASTLAPV	CIIADIDIYKFNPWELPDKACFGEGEWFFF	SPRDRKYPNGSRPNRAAGSGYWKATGTDKPI	GGSQCLGVKKNLVFYKGRPPKGIKTDWVMHEYRLLE	FPKYRGSMRLDDWVLCRVRQKGNIPL	Ao80133.1
		NAP	Ao020244902.1	protein ATAF2like	GLLGSRFPPGFRFHPTDQELITHYLSKKVTSSQTPA	SIIADVDIYKFNPWELPDKGLFGEGEWFFF	SPRDRKYPNGSRPNRSAGSGYWKATGVDKPI	GGSQCLGVKKSLVFYKGRPPKGTKTDWVMHEYRLLD	SQKHKGSMRLDDWVLCRVRQKGSCPS	Ao020244902.1
		NAP	Ao75968.1		GAAEPLLPPGFRFHPTDEELVVHYLKRKAASVPLPV		SPRDRKYPNGARPNRAATSGYWKATGTDKPI	ASHKKVGVKKALVFYGGKPPKGIKTNWIMHDWMTGC		Ao75968.1
		NAP	Ao020266706.1	NAC transcription factor 29like [Asparagus officinalis]	YLQGSQLPPGFRFHPTDQELITHYLRKRVTSSLTPA	SIIADIDLYKFNPWDLPDKAFFGEGEWFFF	TPRDRKYPNGSRPNRGAASGYWKATGIDKPI	GGSQCLGVKKALVFYQGRPPKGIKTDWVMHEYRLLD	AQKPKSSMRLDDWVLCRVRHKGSIPN	Ao020266706.1
		NAP	Ao020254563.1	NAC transcription factor 29like, partial [Asparagus officinalis]	DKANPVLPPGFRFHPTDEELILYYLRNRSASLPCPV	PIIAEVDIYKCDPWDLPDKAMFGDKEWYFF	SSRDRKYPNGVRPNRAAASGYWKATGTDKPI	RGNENIGFKKALVFYKGKPPKGVKTNWIMHEYRLSE	VKLKDSPMRLDDWVLCRIYQKSSHLQ	Ao020254563.1
		NAP	Ao020275579.1	NAC transcription factor 29like [Asparagus officinalis]	TNPTTSLPPGFRFHPTDEELILHYLRNRAASTPCPV	SIIAEVDIYKFDPWDLPAQAMFGDKEWYFF	SPRDRKYPNGVRPNRAAASGYWKATGTDKPI	AGNENIGVKKALVFYKGRPPKGLKTNWIMHEYRLAE	LKLRDHSMRLDDWVLCRIYKKCNNLS	Ao020275579.1
		NAP	Ao020256631.1	NAC transcription factor 29like [Asparagus officinalis]	AVGGSHFPPGFRFHPTDQELIIHYLRNKLASTLAPV	CIIADIDIYKFNPWELPDKACFGEGEWFFF	SPRDRKYPNGSRPNRAAGSGYWKATGTDKPI	GGSQCLGVKKNLVFYKGRPPKGIKTDWVMHEYRLLE	FPKYRGSMRLDDWVLCRVRQKGNIPL	Ao020256631.1
		NAP	Ao020258760.1	LOW QUALITY PROTEIN: NAC transcription factor 25like [Asparagus officinalis]	GAAEPLLPPGFRFHPTDEELVVHYLKRKAASVPLPV		SPRDRKYPNGARPNRAATSGYWKATGTDKPI	ASHKKVGVKKALVFYGGKPPKGIKTNWIMHEYRLIT	TANKKASLRLDDWVLCRIYKKNSSSS	Ao020258760.1

## Sheet: ONAC22
Family	Species	NAC Subfamiy	Accession number	Annotation ncbi	Conserved motif					Accession number Database	NCBI accession number	Protein accession number	Accession scaffold ncbi	CDS	exon1	intron1	exon2	intron2	exon3
					A	B	C	D	E
Brassicaceae	Arabidopsis thaliana	ONAC22	At1g26870.1	ANAC009,Arabidopsis NAC domain containing protein 9	KMEDVLLPGFRFHPTDEELVSFYLKRKVQ	IELIRQLDIYKYDPWDLPK	FAMTGEKEWYFYCPRDRKY	RNSSRPNRVTGAGFWKATGTDRPIY	PNDSWAICRIFKKTNTTTL	AT1G26870.1	NM_102451.2	NP_174009.2	OFEF01000020.1	1257	186	108	303	591	768
		ONAC22	At2g02450.2	NAC domain containing protein 35 [Arabidopsis thaliana]	HDHDMVMPGFRFHPTEEELIEFYLRRKVE	VELITFLDLYRYDPWELPA	MAAIGEKEWYFYVPRDRKY	RNGDRPNRVTTSGYWKATGADRMIR	QKAEISLCRVYKRPGVEDH	AT2G02450.2	NM_126301.4	NP_565284.3	OFEF01000026.1	1245	291	330	270	1029	684
		ONAC22	At2g02450.1	NAC domain containing protein 35 [Arabidopsis thaliana]	HDHDMVMPGFRFHPTEEELIEFYLRRKVE	VELITFLDLYRYDPWELPA	MAAIGEKEWYFYVPRDRKY	RNGDRPNRVTTSGYWKATGADRMIR	QKAEISLCRVYKRPGVEDH	At2g02450.1	NM_180655.2	NP_850986.1	OFEF01000026.1	1140	291	330	270	1029	579
		ONAC22	At2g17040.1	NAC domain containing protein 36 [Arabidopsis thaliana]	MGKDIELPGFRFHPTEEELLDFYLKNMVY	VEVIGFLNIYRHDPWDLPG	LSRIGEREWYFFVPRERKH	GNGGRPSRTTEKGYWKATGSDRKII	LPKDVVLCKIYRKATSLKV	AT2G17040.1	NM_127259.4	NP_565404.2	OFEF01000003.1	831	159	81	267	82	405
		ONAC22	At2g43000.1	NAC domain containing protein 42 [Arabidopsis thaliana]	EENEAPLPGFRFHPTDEELLGYYLRRKVE	LELIKQIDIYKYDPWDLPR	VSSVGEKEWYFFCMRGRKY	RNSVRPNRVTGSGFWKATGIDKPVY	QAEVWTLCRIFKRVTSQRN	AT2G43000.1	NM_129861.3	NP_181828.1	OFEF01000003.1	828	195	423	273	717	360
		ONAC22	At5g39820.1	NAC domain containing protein 94 [Arabidopsis thaliana]	RYDDVVLPGFRFHPTDEELVSFYLKRKVL	FDLIKKVDIYKYDPWDLPK	LAAMGEKEWYFYCPRDRKY	RNSTRPNRVTGGGFWKATGTDRPIY	SNDAWAICRIFKKTNAVSS	AT5G39820.1	NM_123345.3	NP_198798.2	OFEF01000029.1	1014	198	90	342	89	474
Orchidaceae	Apostasia shenzenica	ONAC22	As016828	Protein FEZ [Apostasia shenzhenica]	KVDEVMLPGFRFHPTDEELVGFYLRRKIQ	IELIRQLDIYKYDPWDLPK	LAASGEKEWYFYCPRDRKY	RNSARPNRVTGAGFWKATGTDRPIY	ANEAWAICRIFKKTNTSAQ	Ash016828		PKA50719.1	PEFY01007536.1(ASH160606 Ash_7536)	1110	163	120	309	79	639
		ONAC22	As018281	Transcription factor JUNGBRUNNEN 1 [Apostasia shenzhenica]	EEEEVALPGFRFHPTDEELVGFYLRRKVE	LDFIKEIDIYKYDPWELPK	LSSLWEKEWYFFCLRGRKY	RNSIRPNRVTGSGFWKATGIDRPIY	EAETWTICRIFKRNVSMKK	Ash018281		PKA61943.1	PEFY01002341.1(ASH160606 Ash_2341)	882	202	65	288	230	393
		ONAC22	As002015	Protein FEZ [Apostasia shenzhenica]	KIDEIMLPGFRFHPTDEELVGFYLRRKIQ	IELIRQLDIYKYEPWDLPK	MATTGEKEWYFYVPRDRKY	RNSMRPNRVTSAGFWKATGTDRPIY	VNESWAICRIFKKTTASSA	Ash002015		PKA56769.1	PEFY01004136.1(ASH160606 Ash_4136)	1155	181	998	306	71	669
		ONAC22	As020287	Protein FEZ [Apostasia shenzhenica]		IEVIRQIDIYKYDPWDLPR				Ash020287		PKA48953.1	PEFY01008390.1 (ASH160606 Ash_8390)	843	155	202	152	136	538
		ONAC22	As018158	Transcription factor JUNGBRUNNEN 1 [Apostasia shenzhenica]	HEHDLVMPGFRFHPTEEELIEFYLRRKVE	VELITFLDLYRYDPWELPA	FAAIGEKEWFFYVPRDRKY	RNGDRPNRVTTSGYWKATGADRMIK	LKAEISLCRVYKRAGVDDH	Ash018158			PEFY01001004.1 (ASH160606 Ash_1004)	1014	202	116	279	1669	539
		ONAC22	As015472	Putative NAC domaincontaining protein 94 [Apostasia shenzhenica]	SGFELDLPGFRFHPTEEELLEFYLRGAVS	FDIIGTLNLYLYDPCDLPA	LAKIGEREWYFLVPRDRRQ	ANGGRPNRTTEGGFWKATGSDRQIR	SMEDIVLCKVYRKATSMKE	Ash015472		PKA53993.1	PEFY01005586.1(ASH160606 Ash_5586)	888	460	57	421
Orchidaceae	Cypripedium formosanum	ONAC22	Cf026208	transcription factor JUNGBRUNNEN 1	HENDLVMPGFRFHPTEEELIEFYLRRKVE	VDLITLLDLYRYDPWELPA	LAAIGEKEWFFYVPRDRKY	RNGDRPNRVTTSGYWKATGADRMIR	NKAEISLCRVYKRSGVDDH	CFTC026208				960
		ONAC22	Cf012934	transcription factor JUNGBRUNNEN 1	CENDLVMPGFRFHPTEEELIEFYLRRKVE	VELITFLDLYRYDPWELPA	MAAIGEKEWFFYVPRDRKY	RNGDRPNRVTTSGYWKATGADRMIR	QKAEISLCRVYKRSGVDDR	CFTC012934				930
		ONAC22	Cf004813	putative NAC domaincontaining protein 94	SGSEAQLPGFRFHPTEEELLGFYLRRATA	YDIIATVNLYLYEPWDLPA	LAKLGEREWYFFVPRDRRQ	VNGGRLNRTTERGFWKATGSDRPIR		CFTC004813				459
		ONAC22	Cf027833	transcription factor JUNGBRUNNEN 1like	EEEDGALPGFRFHPTDEELVGFYLRRKAE	MEIIKEIDIYKYDPWDLPR	SSTVGEKEWYFFCLRGRKY	RNSIRPNRVTGSGFWKATGIDRPIS	EAEIWTICRIIKRTNASFK	CFTC027833				915
		ONAC22	Cf014780	transcription factor JUNGBRUNNEN 1like	EEDEVVLPGFRFHPTDEELVGFYLRRKVE	IDIIKEVDIYKFDPWELPK	LSTFGEKEWYFFCMRGRKY	RNSIRPNRVTGSGFWKATGIDRPIY	ETESWTICRIFKRNVSFKK	CFTC014780				870
Orchidaceae	Dendrobium catenatum	ONAC22	Dc016720	Protein FEZ [Dendrobium catenatum]	KVDEVMLPGFRFHPTDEELVGFYLRRKIQ	IELIKQLDIYKYDPWDLPK	MATTGEKEWYFYCPRDRKY	RNSARPNRVTSAGFWKATGTDRPIY	ANEAWAICRIFKKTNTAAH	Dca016720		PKU72397.1	JSDN02015776.1 (Dcat_15776)	1134	162	783	309	87	663
		ONAC22	Dc009758	protein FEZlike [Dendrobium catenatum]	KVDEIMLPGFRFHPTDEELVGFYLRRKIQ	IELIKQLDIYKYDPWDLPK	MATTGEKEWYFYCPRDRKY	RNSARPNRVTGAGFWKATGTDRPIY	ANESWAICRIFKKANTSAQ	Dca009758	XM_020847472.2	XP_020703131.1	JSDN02002803.1 (Dcat_2803)	1197	180	831	306	324	711
		ONAC22	Dc002437	Putative NAC domaincontaining protein 94 [Dendrobium catenatum]	NGSELDLPGFRFHPTEEELLEFYLRRAAS	FDIIGTLNLYLYDPWDLPA	MAKIGEREWYFFVPRDRRH	SNGGRPNRTTERGFWKATGSDRPIR	SKEDIVLCKVYRKATSLKE	Dca002437		PKU69313.1	JSDN02019080.1 (Dcat_19080)	942	165	91	288	290	489
		ONAC22	Dc004624	Protein FEZ [Dendrobium catenatum]	EEEEIMLPGFRFHPTDEELVEFYLRRKIQ	IELIRQLNIYKYDPWDLPK	LAATGENQWYFYCPRDRKY	RNSSRPNRVTRAGFWKATGTDRPIY		Dca004624		PKU74740.1	JSDN02013419.1 (Dcat_13419)	507	180	685	327
		ONAC22	Dc005468	Putative NAC domaincontaining protein 94 [Dendrobium catenatum]	HENDLVMPGFRFHPTEEELIEFYLRRKVE	VDLITFLDLYRYDPWELPS	LAAIGEKEWFFYVPRDRKY	RNGDRPNRVTTSGYWKATGADRMIR	LQTEISLCRVYKRPGVEDH	Dc005468		PKU80315.1	JSDN02008118.1 (Dcat_8118)	1191	205	155	267
		ONAC22	Dc005313	transcription factor JUNGBRUNNEN 1 isoform X2 [Dendrobium catenatum]	EEEEVVLPGFRFHPTDEELVGFYLRRKVD	IDIIKQIDIYKYDPWDLPK	LSNIGEKEWYFFCMRGRKY	RNSIRPNRVTGSGFWKATGIDRPIY	EAESWTICRIFKRNISFKK	Dca005313	XM_020817492.2	XP_020673151.1	JSDN02010486.1 (Dcat_10486)	927	231	587	297	67	399
		ONAC22	Dc014907	NAC domaincontaining protein 35 isoform X1 [Dendrobium catenatum]	HEHDLVMPGFRFHPTEEELIEFYLRRKVE	VELITFLDLYRYDPWELPA	LAAIGEKEWFFYVPRDRKY	RNGDRPNRVTTSGYWKATGADRMIR	KKAEISLCRVYKRAGVDEN	Dca014907	XM_020833789.2	XP_020689448.1	JSDN02021046.1 (Dcat_21046)	1026	213	72	273	1295	540
		ONAC22	Dc008592	transcription factor JUNGBRUNNEN 1 [Dendrobium catenatum]	EEEEVVLPGFRFHPTDEELVSFYLRRKAE	MEIIKERDIYKYDPWELTR	AGILGEKEWYFFCLRERKY	RNSIRPNRVTGSGFWKATGIDRPIY	AAEIWTICRIIKRNGSLKK	Dca008592	XM_020848733.2	XP_020704392.1	JSDN02022339.1 (Dcat_22339)	810	225	298	273	90	312
		ONAC22	Dc026346	NAC domaincontaining protein 22 [Dendrobium catenatum]	KGSEIELPGFRFHPTEEEILDFYLRRAAA	VDIITTVNLYLYDPWDLPA	MAKMGEREWYFFVPRDRRQ	GNGGRPNRTTERGFWKATGSDRHIR		Dca026346	XM_020829649.2	XP_020685308.2	JSDN02055629.1 (Dcat_55629)	507	165	91	342
Orchidaceae	Orchis italica	ONAC22	Oita41362	NAC domaincontaining protein 94	NGKEGGMPGFRFHPTEEEILDFYLRKAAA	QDIIPTVNLYLYEPWDLPA	LAKIGEQEWYFFVPRDRRH	WSSGRPNRTTERGFWKATGTDRPIR	SKEDMVLCKIYRKAVPLRE	comp41362				933
Orchidaceae	Phalaenopsis aphrodite	ONAC22	Pa016340	protein FEZlike [Phalaenopsis equestris]	KVDEVMLPGFRFHPTDEELVGFYLRRKIQ	IELIRQLDIYKYDPWDLPK	MAATGEKEWYFYCPRDRKY	RNSARPNRVTSAGFWKATGTDRPIY	ATEAWAICRIFKKTNTAAQ	PAXXG016340			NEWO01000004.1 (scaffold4)	1185	180	792	303	69	702
		ONAC22	Pa185430	protein FEZlike [Phalaenopsis equestris]	KGDEIMLPGFRFHPTDEELVGFYLRRKIQ	IELIRQLDIYKYDPWDLPK	MATTGEKEWYFYCPRDRKY	RNSARPNRVTGAGFWKATGTDRPIY	ANESWAICRIFKKTNTSTQ	PAXXG185430			NEWO01000172.1 (scaffold172)	1197	180	668	306	89	711
		ONAC22	Pa169650	NAC domaincontaining protein 35 isoform X1 [Dendrobium catenatum]	HEHDLVMPGFRFHPTEEELIEFYLRRKVE	VELITFLDLYRYDPWELPE	LAAIGEKEWFFYVPRDRKY	RNGDRPNRVTTSGYWKATGADRMIR	HKAEISLCRVYKRAGVDEN	PAXXG169650			NEWO01000143.1 (scaffold143)	1089	285	69	270	949	534
		ONAC22	Pa317800	NAC domaincontaining protein 35like isoform X1 [Phalaenopsis equestris]	HENDLVMPGFRFHPTEEELIEFYLRRKVE	VELITFLDLYRYDPWELPA	LAAIGEKEWFFYVPRDRKY	RNGDRPNRVTTSGYWKATGADRMIR	HKTEISLCRVYKRPGLEDY	PAXXG317800			NEWO01000706.1 (scaffold708)	972	204	118	270	737	498
		ONAC22	Pa119590	transcription factor JUNGBRUNNEN 1like [Phalaenopsis equestris]	EEEKLVLPGFRFHPTDEELVGFYLRRKVD	IDTIKQIDIYKYDPWELPK	MSTIGEKEWYFFCLRGRKY	RNSIRPNRVTGSGFWKATGIDRPIY	EAESWTICRIFKRNVSFKR	PAXXG119590			NEWO01000076.1 (scaffold76)	948	225	548	300	211	423
		ONAC22	Pa001990	NAC domaincontaining protein 35like [Phalaenopsis equestris]	GFRFHPTEEELLNFYLRRA	NFDIIATVNLYLYDPWDLP	GEREWYFFVPRDR	NRTTERGFWKATGSDRHIR	EDIVLCKVYRKATP	PAXXG001990			NEWO01000001.1 (scaffold1)	852	165	104	291	486	396
		ONAC22	Pa137480	protein FEZlike [Phalaenopsis equestris]	GFRFHPTEEELLEFYLRRA	NFDIIGTLNLYLYDPWDLP	GEREWYFFVPRDR	NRTTERGFWKATGSDRPIR	EDIVLCKIYRKATS	PAXXG137480			NEWO01000096.1 (scaffold96)	951	165	92	291	102	495
		ONAC22	Pa230100	NAC transcription factor 32like [Phalaenopsis equestris]	GFRFHPTEEELLEFYLRRA	NFDIIGTLNLYLYDPWDLP	GEREWYFFVPRDR	SRALHGGTVSATSSDQDDV	GDIVLCKVYRKAAS	PAXXG230100			NEWO01000279.1 (scaffold279)	729	171	101	63	308	495
Orchidaceae	Phalaenopsis equestris	ONAC22	Pe003380	PREDICTED: Phalaenopsis equestris protein FEZlike (LOC110025045), mRNA	KVDEVMLPGFRFHPTDEELVGFYLRRKIQ	IELIRQLDIYKYDPWDLPK	MAATGEKEWYFYCPRDRKY	RNSARPNRVTSAGFWKATGTDRPIY	ATEAWAICRIFKKTNTAAQ	Peq003380	XM_020725292.1	XP_020580951.1	APLD01022246.1 (Scaffold000287_70)	1185	180	775	309	72	696
		ONAC22	Pe010075	PREDICTED: Phalaenopsis equestris NAC domaincontaining protein 35like (LOC110038797), mRNA	HEHDLVMPGFRFHPTEEELIEFYLRRKVE	VELITFLDLYRYDPWELPE	LAAIGEKEWFFYVPRDRKY	RNGDRPNRVTTSGYWKATGADRMIR	HMAEISLCRVYKRAGVDEN	Peq010075	XM_020743698.1	XP_020599357.1	APLD01163830.1 (Scaffold228735_13) APLD01179127.1 (Scaffold233897_1)	1089	285	67	270	1199	534
		ONAC22	Pe024103	PREDICTED: Phalaenopsis equestris NAC domaincontaining protein 35like (LOC110038372), transcript variant X1, mRNA	HENDLVMPGFRFHPTEEELIEFYLRRKIE	VELITFLDLYRYDPWELPA	LAAIGEKEWFFYVPRDRKY	RNGDRPNRVTTSGYWKATGADRMIR	HKTEISLCRVYKRPGLEDY	Peq024103	XM_020743186.1	XP_020598845.1	APLD01172043.1 (Scaffold232699_7)	972	204	119	270	759	498
		ONAC22	Pe001305	PREDICTED: Phalaenopsis equestris transcription factor JUNGBRUNNEN 1like (LOC110035619), mRNA	EEEKLVLPGFRFHPTDEELVGFYLRRKVD	IDTIKQIDIYKYDPWELPK	MSTIGEKEWYFFCLRGRKY	RNSIRPNRVTGSGFWKATGIDRPIY	EAESWTICRIFKRNVSFKR	Peq001305	XM_020739881.1	XP_020595540.1	APLD01004085.1 (Scaffold000002_4098)	948	225	540	303	226	420
		ONAC22	Pe001743	PREDICTED: Phalaenopsis equestris NAC domaincontaining protein 35like (LOC110039315), mRNA	NSSEIELPGFRFHPTEEELLNFYLRRAAV	FDIIATVNLYLYDPWDLPA	MAKMGEREWYFFVPRDRRQ	GSGGRPNRTTERGFWKATGSDRHIR	PKEDIVLCKVYRKATPLRE	Peq001743	XM_020744338.1	XP_020599997.1	APLD01003188.1 (Scaffold000002_3169)	855	165	102	297	397	393
		ONAC22	Pe016651	PREDICTED: Phalaenopsis equestris NAC transcription factor 32like (LOC110038071), mRNA	NGSELDLPGFRFHPTEEELLEFYLRRAAC	FDIIGTLNLYLYDPWDLPA	MAKIGEREWYFFVPRDRRH	SNGGRPNRTTERGFWKATGSDRPIR	FKEDIVLCKVYRKAASLKE	Peq016651	XM_020742832.1	XP_020598491.1	APLD01165986.1 (Scaffold230068_20)	951	168	101	285	85	498
		ONAC22	Pe015791	PREDICTED: Phalaenopsis equestris protein FEZlike (LOC110019183), mRNA	SGSELDLPGFRFHPTEEELLEFYLRRATA	FDIIGTLNLYLYDPWDLPA	LAKMGEREWYFFVPRDRRQ	ANGGRPNRTTERGFWKATGSDRPIR	PKEDIVLCKIYRKATSLKE	Peq015791	XM_020716766.1	XP_020572425.1	APLD01008876.1 (Scaffold000053_105)	945	165	100	291	102	489
		ONAC22	Pe015792	PREDICTED: Phalaenopsis equestris protein FEZlike (LOC110019183), mRNA	SGSELDLPGFRFHPTEEELLEFYLRRATA					Peq015792	XM_020716766.1	XP_020572425.1	APLD01008876.1 (Scaffold000053_105)	729	144	122	285	133	300
Orchidaceae	Vanilla panifolia	ONAC22	Vp026961	NAC domaincontaining protein 35 isoform X1 [Dendrobium catenatum]	HEQEIVMPGFRFHPTEEELIEFYLRRKVQ	VDLIPFLDLYRFDPWELPA	MAAIGEKEWFFYVPRDRKY	RNGDRPNRVTTSGYWKATGADRTVR	AKGEISLCRVYKRPGVDET	VPTC026961				897
		ONAC22	Vp001255	NAC domaincontaining protein 83 [Dendrobium catenatum]	HEQEIVMPGFRFHPTEEELIEFYLRRKVQ	VDLIPFLDLYRFDPWELPA	MAAIGEKEWFFYVPRDRKY	RNGDRPNRVTTSGYWKATGADRTVH	NKTEISLCRIYKRPALQNY	VPTC001255		KAG0483389.1	SDXO01048643.1	909	217	87	273	73	416
		ONAC22	Vp006973	NAC domaincontaining protein 35like isoform X1 [Phalaenopsis equestris]	QENDLVMPGFRFHPTEEELIDFYLRRKVQ	VDLITFLDLYRHDPWELPA	LAAIGEKEWFFYVPRDRKY	RNGDRPNRVTTSGYWKATGADRMIR	YKVEISLCRVYKRAEVKIS	VPTC006973		KAG0469426.1	SDXO01003770.1	900	181	78	269	99	434
		ONAC22	Vp013094	Similar to XP_008784123, PREDICTED: protein FEZlike [Phoenix dactylifera]	NKDEIILPGFRFHPTDEELVGFYLRRKIQ	IELISQLDIYKYDPWDLPQ	STATDEKEWYFYCQRDRKY	RNSSRPNRVTASGFWKATGTDRPIY	EQESWAICRIFKKTNTCAQ	VPTC013094		KAG0494724.1	JADCNM010000002.1	1128	202	90	925
		ONAC22	Vp009229	NAC domaincontaining protein 22like [Dendrobium catenatum]	SSSEFDLPGFRFHPTEEELLDFYLRRAVA	VDIIATVNLYQYEPWDLPS	LSKIGEKEWYYFVPRDRRQ	GSGWRPNRTTERGFWKATGSDRRIR	PMEGMVLCKIYKKATTQRE	VPTC009229		KAG0498814.1	JADCNL010000001.1	885	163	86	300	71	432
		ONAC22	Vp018696	NAC domaincontaining protein 22like [Dendrobium catenatum]	SASQIDLPGFRFHPTEEELLDFYLRRAVT	LDIITTINLYLYDPWDLPA	FSKIGEKEWYFFVPRDRRQ	GNGGRPNRTTERGFWKATGSDRPIR	PKEDIVLCKVYKKATSQRE	VPTC018696		KAG0497045.1	JADCNM010000001.1	912	166	83	293	78	465
		ONAC22	Vp016157	transcription factor JUNGBRUNNEN 1like [Phalaenopsis equestris]	EDDELALPGFRFHPTDEELVSYYLRRKVN	LEIIRDVDIYKHEPWDLPR	MGTVGEKEMYFFCMRGRKY	RNSTRPNRVTGSGFWKATGIDQPIR	EAEIWTLCRITRRNVSSNK	VPTC016157		KAG0496260.1	SDXO01043351.1	867	227	230	281	75	365
		ONAC22	Vp017431	transcription factor JUNGBRUNNEN 1like [Phalaenopsis equestris]	EEEGEVLPGFRFHPTDEELVEFYLRRKVE	IDIIKQIDIYKYDPWDLPK	LSNIGEKEWYFFCLRGRKY	RNSIRPNRVTGSGFWKATGIDRPIH		VPTC017431			SDXO01030466.1	633	274	91	358
		ONAC22	Vp012845	protein FEZlike [Phalaenopsis equestris]	TGSDLALPGFRFHPTEEELLEFYLRRAAS	FDIIGTINLYQYDPWDLPA	LAKMGEREWYFFVPRDRRQ	ANGGRPNRTTDRGFWKATGSDRPIR		VPTC012845		KAG0460412.1	JADCNL010000011.1	456	166	86	290
		ONAC22	Vp014515	NAC domaincontaining protein 22 [Dendrobium catenatum]			LAKIGEREWYFFVPRDRRQ	ANGGRPNRTTDRGFWKATGSDRPIR	LRDDIVLCKVYRKATSLKE	VPTC014515			JADCNL010000011.1	807	314	73	498
		ONAC22	Vp021177	protein FEZlike [Phalaenopsis equestris]	IVSQRDLPGFRFHPTEEELLDFYLRRTAA	IDIIGTLNLYLYDPWDLPA	MAKMGEREWYFFVPRDRRQ	GNGGRPNRTTERGFWKATGSDRPVR	GREDIVLCKVYRKAKSMKE	VPTC021177			SDXO01005536.1	512	172	81	345
		ONAC22	Vp001256	NAC domaincontaining protein 35like [Dendrobium catenatum]	QENDLVMPGFRFHPTEEELIDFYLRRKVQ	VDLITFLDLYRHDPWELPA	LAAIGEKEWFFYVPRDRKY	RNGDRPNRVTTSGYWKATGADRMIR		VPTC001256		KAG0469426.1		459	181	78	278
		ONAC22	Vp001254	NAC domaincontaining protein 35like isoform X1 [Phalaenopsis equestris]	HEQEIVMPGFRFHPTEEELIEFYLRRKVQ	VDLIPFLDLYRFDPWELPA	MAAIGEKEWFFYVPRDRKY	RNGDRPNRVTTSGYWKATGADRTVH		VPTC001254		KAG0493212.1		519	217	87	301
Plantaginaceae	Antirrhinum majus	ONAC22	Am08g01920	NAC domaincontaining protein 35 [Sesamum indicum]	STPELELPGFRFHPTEEELLNYYLKSMVF	ANIIGILNIYNHDPRELPG	LAKIGEREWYFFVHRDRKH	GSGGRPNRTTENGFWKATGSDRKIF	PPKDIVLCKIYRKATSLKV	Am08g01920
		ONAC22	Am07g00250	transcription factor JUNGBRUNNEN 1like isoform X1 [Olea europaea var. sylvestris]	EEDDVPLPGFRFHPTDEELVGFYLRRKVE	IELIKQADIYKYDPWDLPK	SNVGGDKEWYFFCKRGRKY	RNSVRPNRVTGSGFWKATGIDRPVY	EAEVWTLCRILKRNTSHKK	Am07g00250
		ONAC22	Am05g36860	NAC transcription factor 5 [Salvia miltiorrhiza]	HEHDVVMPGFRFHPTEEELVEFYLRRKVE	VELITFLDLYRYDPWELPA	LAAIGEKEWYFYVPRDRKY	RNGDRPNRVTTSGYWKATGADRMIR	QKAEISLCRVHKRAGVEDH	Am05g36860
		ONAC22	Am02g10690	transcription factor JUNGBRUNNEN 1like [Sesamum indicum]	EEEDVPLPGFRFHPTDEELVGFYLRRKVE	IELIKQADIYKYDPWNLPK	SINAGDKEWYFFCKRGRKY	RNSVRPNRVTVSGFWKATGIDRPIY	EAEVWTLCRIFKRSISYRK	Am02g10690
Amborellaceae	Amborella trichopoda	ONAC22	Amt14840	transcription factor JUNGBRUNNEN 1 [Amborella trichopoda]	GEEDLILPGFRFHPTDEELVGFYLRRKID	IEVIKEIDVYKYDPWDLPR	LSTVGDREWYFFCVRGRKY	RNSIRPNRVTGSGFWKATGIDRPIY	EPETWTICRIFKRIVSQRK	Amt14840
		ONAC22	Amt99809	NAC domaincontaining protein 35 [Amborella trichopoda]	GGEEVLMPGFRFHPTEEELVEFYLRRKVE	VELITFLDLYRYDPWELPA	HAVIGEKEWFFYVPRDRKY	RNGDRPNRVTTSGYWKATGADRMIR	QKVEISLCRVYKRAGGEDL	Amt99809
		ONAC22	Amt96403	NAC domaincontaining protein 35 [Amborella trichopoda]		FDIIGTLDLYRHDPWELPA	LANIGEREWYFFVPRDRKH	PNGGRPNRITKNGFWKATGSDRRIR	PKKDIVMCKIYRKVTSLKV	Amt96403
		ONAC22	Amt94456	putative NAC domaincontaining protein 94 [Amborella trichopoda]			MATIGEKEWYFYCPRDRKY	RNSARPNRVTGAGFWKATGTDRPIY	ANDSWAICRIFKKTNSMTQ	Amt94456
		ONAC22	Amt17661	NAC domaincontaining protein 35 isoform X2 [Amborella trichopoda]	GGEEVLMPGFRFHPTEEELVEFYLRRKVE	VELITFLDLYRYDPWELPA	HAVIGEKEWFFYVPRDRKY	RNGDRPNRVTTSGYWKATGADRMIR		Amt17661
Asparagaceae	Asparagus officinalis	ONAC22	Ao020243874.1	putative NAC domaincontaining protein 94	KADEVMLPGFRFHPTDEELVGFYLKRKIL	IELIRQLDIYKYDPWDLPK	LATSGEKEWYFYCPRDRKY	RNSARPNRVTGAGFWKATGTDRPIY	ANESWAICRIFKKTNSTAH	Ao020243874.1
		ONAC22	Ao020248598.1	NAC domaincontaining protein 35like	SGSELDLPGYRFHPTEEELLNFYLRRMVL	LDIIGTIHLYRFDPWELPE	LAKIGEREWYFFVVRDPRQ	STRGRPSRTTKNGFWKATGKEQPIF	STEGIVLCKIYRKATPMKV	Ao020248598.1
		ONAC22	Ao64143.1		SGSDLELPGFRFHPTEEELLDFYLRRTVN	FEVIGTLNLYRHDPWELPG		QAKGRPNRMTTRGFWKATGSDRPIR	SMGNIVICKLYRKVTTTMK	Ao64143.1
		ONAC22	Ao020258282.1	transcription factor JUNGBRUNNEN 1like	EDEEEVLPGFRFHPTDEELVGFYLRRKVD	IEIIKQIDIYKYDPWDLPK	STVNGEKEWYFFCLRGRKY	RNSIRPNRVTGSGFWKATGIDRPIH	EAEIWTICRIFKRNVSFKK	Ao020258282.1
		ONAC22	Ao020272226.1	NAC domaincontaining protein 35like [Asparagus officinalis]	SVSELDLPGFRFHPTEEELLDFYLRRMVN	FEIIGTLNIYRYDPWDLPG		QAKGRPNRMTTRGFWKATGSDRPIR	SMGNIVICKLYRKVTTTMK	Ao020272226.1
		ONAC22	Ao020252109.1	NAC domaincontaining protein 35like	HEYDLVMPGFRFHPTEEELIEFYLRRKVE	VELITFLDLYRYDPWELPA	LATIGEKEWFFYVPRDRKY	RNGDRPNRVTTSGYWKATGADRMIR	YHKEISLCRVYKRPSIEDH	Ao020252109.1
		ONAC22	Ao020261897.1	NAC domaincontaining protein 35like	HEHDLVMPGFRFHPTEEELIEFYLRRKVE	VELITFLDLYRYDPWELPA	LAAIGEKEWFFYVPRDRKY	RNGDRPNRVTTSGYWKATGADRMIR	QKAEISLCRVYKRAGGDDH	Ao020261897.1
		ONAC22	Ao65258.1		ERNEVLLPGFRFHPTDEELVGFYLKRKVQ	IELIRQLDIYKFDPWDLPS	APTTGEKEWYFFCPRDRKY	KNSSRPNRVTVAGFWKATGTDRPIY	PNDSWAICRIFKKSATMAQ	Ao65258.1

## Sheet: ANAC063
Family	Species	NAC Subfamiy	Accession number	Annotation ncbi	Conserved motif					Accession number Database	NCBI accession number	Protein accession number	Accession scaffold ncbi	CDS	exon1	intron1	exon2	intron2	exon3	intron3	exon4	intron4	exon5	intron5	exon6	inton6	exon7	intron7	exon8	intron8	exon9
					A	B	C	D	E
Brassicaceae	Arabidopsis thaliana	ANAC063	At3g55210.1	NAC domain containing protein 63 [Arabidopsis thaliana]	GFKFVPNDEEVIHCYLKPY	LHVPIHLVNIYESNPQTLS	NDKEWFIITERNK	RVDTNGGYWHATVAAQKIN	KDYTLCKIYLTPQA	AT3G55210.1	NM_115379.2	NP_191081.1	OFAN01000081.1	843	177	96	300	83	366
		ANAC063	At3g56530.1	NAC domain containing protein 64 [Arabidopsis thaliana]	GYRFVPKDQELIFHYLKPF	LNVPIHRVNIYESNPQHLS	NDKDWFYISERTK	KRVDNGGYWSATVAAQKIN	VDHALCKIYLTPAA	AT3G56530.1	NM_115511.1	NP_191212.1	OFEF01000011.1	960	300	84	273	85	387
		ANAC063	At3g56560.1	NAC domain containing protein 65 [Arabidopsis thaliana]	GFKFMPNDKEVINCYLKPY	LNVPIHRVNIYESNPQTLS			QDHVICKIRFMFEA	AT3G56560.1	NM_115514.1	NP_191215.1	OFAN01000019.1	687	192	568	300	201	195
		ANAC063	At5g39690.1	NAC domain containing protein 93 [Arabidopsis thaliana]		PHDLAEQLDLHQPEQLQLQ	NDKEWFIITERNK	RVDTNGGYWHATVAAQKIN		AT5G39690.1	NM_123331.1	NP_198785.1	OFEF01000029.1	885	138	834	270	78	477
		ANAC063	At1g60280.1	NAC domain containing protein 23 [Arabidopsis thaliana]		PDHFIEDVDVFNKNPNEEF		TDGCDSGCWRIIGRDKLIK	QDHVICKIRFMFDA	AT1G60280.1	NM_104718.1	NP_176234.1	OMOK01000008.1	1044	1044
		ANAC063	At1g60350.1	NAC domain containing protein 24 [Arabidopsis thaliana]		PDHFIEDADVFNKNPNVEF		DRCINGGYWKILHRDRLIK		AT1G60350.1	NM_104722.1	NP_176238.1	OFEF01000018.1	963	963
		ANAC063	AT1G60340.1	NAC (No Apical Meristem) domain transcriptional regulator superfamily protein [Arabidopsis thaliana]		PDHFIEDANVFTKNPNEVF		TDGCESGCWRTMGRDKLIK	QDHVICKIRLLFEA	AT1G60340.1	NM_104721.1	NP_176237.1	OFEF01000018.1	1116	876	545	240
		ANAC063	AT1G60300.1	NAC (No Apical Meristem) domain transcriptional regulator superfamily protein [Arabidopsis thaliana]		PDHFIEDANVFTKNPDKVF			QDHVICKIRFMFEA	AT1G60300.1	NM_104719.1	NP_176235.1	OMOL01000009.1	969	969
		ANAC063	AT1G60380.1	NAC (No Apical Meristem) domain transcriptional regulator superfamily protein		PDLFIEDADVFNKDPYVKF		TDGCDSGCWRIIGRDKLIK	QDHVICKIRLLFEA	AT1G60380.1	NM_104725.1	NP_176241.1	OFEF01000018.1	957	957
		ANAC063	At1g03490.1	NAC domain containing protein 6 [Arabidopsis thaliana]	GSRFCPTDLGLVRLYLRNK	QSSFITTMDIHQDYPWLLP	NNNEWYYFVPLTE	RGGSEGGTWRSNDGKKEIK	QKVVLCRIRYKKEA	At1g03490.1	NM_100231.3	NP_171848.3	OMOK01000003.1	339	80	102	49	405
		ANAC063	At1g64105.1	NAC domain containing protein 27 [Arabidopsis thaliana]	EIICRVSDEEIIENYLRPK	RYVVELAEELYTVEPWLLP	NPGEWFYFGKRNR		GRQVFCIITCNDEH	At1g64105.1	NM_105084.2	NP_564823.1	OFEF01000018.1	486	486
		ANAC063	At5g14000.1	NAC domain containing protein 84 [Arabidopsis thaliana]	GYRFHPTEQELILHYLLPK	PSSIIPVFDLFFSHPLSFP	KEKQRYFFCKKRE	KISSGDGYWKPIGKERPII	GEWAVYNVYERKGS	At5g14000.1	NM_121403.3	NP_568292.1	OMOL01000007.1	621	183	235	261	66	177
		ANAC063	At5g18300.1	NAC domain containing protein 88 [Arabidopsis thaliana]	CFRFNPSEEELILDYLLPK	IYLLEDRDNIYAKEPWRLN	EPNEWFYFVKRTN	TDGCDSGCWRIIGRDKLIK		At5g18300.1	NM_121835.1	NP_197331.1	OFEF01000001.1	444	444
		ANAC063	At5g41090.1	NAC domain containing protein 95 [Arabidopsis thaliana]	GMRFRPSDLELAVYFLIKK		SEEHWYFYCKKPK	TRTKSYNLWIPTGEKTDVL	TDWTLCHIFYEKVK	At5g41090.1	NM_123474.2	NP_198925.1	OFEF01000029.1	639	171	134	468
		ANAC063	At5g50820.1	NAC domain containing protein 97 [Arabidopsis thaliana]	GFRFDPDDEDLVFEYLAKK	MDFDLPELRSCNVDPWDLL				At5g50820.1	NM_124460.4	NP_199895.3	OMOL01000005.1	582	180	96	285	93	117
		ANAC063	At1g60240.1	NAC (No Apical Meristem) domain transcriptional regulator superfamily protein [Arabidopsis thaliana]		PRHFLRSEDVYCKNPWTLF		TDGCEYGCWRIIGRDRVIK	QDYVICKIRRLYPQ	At1g60240.1	NM_104714.4	NP_176230.2	OMOL01000009.1	528	528
		ANAC063	At1g19040.1	NAC (No Apical Meristem) domain transcriptional regulator superfamily protein [Arabidopsis thaliana]	GFRFHPTDQELLSLYLTPK	FSCFIKTIDLYDKDPWVLG	NHYEWYYFVKKNP			At1g19040.1	NM_101762.2	NP_173338.1	OFEF01000023.1	519	519
		ANAC063	At3g56520	NAC (No Apical Meristem) domain transcriptional regulator superfamily protein [Arabidopsis thaliana]	GFRFRSTNCEISNYFLKKK		SEEHWYYFCRKRD		TDWVLCHIFGKKTK	At3g56520.1	NM_115510.1	NP_191211.1	OFEF01000011.1	528	171	95	357
Orchidaceae	Apostasia shenzenica	ANAC063	As000352	NAC transcription factor 29 [Apostasia shenzhenica]	GFRFFPSDEELVRHFLRRK	PDVIIPTLDLCRFDPWDLH	GGNYWYFFAHRTK	IRSTPNGYWSNSGIADKAV	GKWVVCRVFEAGCG	Ash000352		PKA54534.1	PEFY01005330.1(ASH160606 Ash_5330)	615	176	443	288	940	153
		ANAC063	As015596	NAC transcription factor 29 [Apostasia shenzhenica]	GFQFFPSDEELIVHFLFYK	QPDIIPVVDSHHCDPWELQ	GGGSWYFFCRRLP	SHSTANGHWRSVGDDEVVM	KKWVICRVYEANCE	Ash015596		PKA47951.1	PEFY01009713.1 (ASH160606 Ash_9713)	576	152	360	592	592	159
Orchidaceae	Cypripedium formosanum	ANAC063	Cf014772		GFRFHPTDEELVNHYLKGK	VIEVIPEIDVCKCEPWDLP	DDNEWFFFAPIDR	NRATEAGYWKATGKDRVIR	GGYVLYRLFKKPEE	CFTC014772				1503
		ANAC063	Cf023207	NAC transcription factor 29like	HVDAGSTDEEVMMFLGRRK	PANVITEVNPFSLEPWDSP			DYKSMCRVFLQNDK	CFTC023207				1230
Orchidaceae	Dendrobium catenatum	ANAC063	Dc021911	NAC domaincontaining protein 53 [Dendrobium catenatum]	DINVSSTDEEVLLFLGERK	PSNIITEVNPFSVRPWDSP			DCSSMCRVFLQEDQ	Dca021911	XM_020826864.2	XP_020682523.1	JSDN02000402.1 (Dcat_402)	1140	162	20287	252	79	198	5837	243	232	285
Orchidaceae	Orchis italica	ANAC063	Oita38459	NAC transcription factor NAMB2	GFLFFPSDEELLRHFLTRK	LPDIIPTIDLSLFDPWDLH	GGNYWYFFSYKIL	DRVTANGYWKHVGVDEPVK	NKWVICRVYETCDA	comp38459				501
Orchidaceae	Phalaenopsis aphrodite	ANAC063	Pa160750	NAC domaincontaining protein 104like [Phalaenopsis equestris]	GFCFFPSDEELVHHFLRPK	HPDIIPTLNLRHFDPWDLH	GGNHWYFFSHRTE	NRATPNGYWKHMGVDETVK	NSWVVCRVYEAGYT	PAXXG160750			NEWO01000127.1 (scaffold127)	600	171	95	429
		ANAC063	Pa166360	NAC domaincontaining protein 83like isoform X3 [Phalaenopsis equestris]	DINVSATDEEVLLFLGGRK	PSNIITEVNPFSVEPWNSP				PAXXG166360			NEWO01000137.1 (scaffold137)	1167	162	5613	225	108	168	4393	333	301	279
Orchidaceae	Phalaenopsis equestris	ANAC063	Pe023392	PREDICTED: Phalaenopsis equestris NAC domaincontaining protein 14like (LOC110036072), mRNA	GFRFHPTDEELVNHYLKGK	DTQVIPEIDVCKCEPWDLP	DDHEWFFFAPIDR	NRATGAGYWKATGKDRVIR	GGYMLYRLFKKPEE	Peq023392	XM_020740425.1	XP_020596084.1	APLD01117462.1 (Scaffold202221_3) APLD01117461.1 (Scaffold202221_2)	1854	168	98	657	107	300	67	450	80	72	84	207
		ANAC063	Pe013256	PREDICTED: Phalaenopsis equestris NAC domaincontaining protein 104like (LOC110029902), mRNA	GFCFFPSDEELLHHFLRPK	HPDIIPTLNLRHFDPWDLH	GGNHWYFFSHRTE	NRATPNGYWKHMGVDETVK	NRWVVCRVYEAGYS	Peq013256	XM_020732387.1	XP_020588046.1	APLD01034498.1 (Scaffold000609_29)	696	696
		ANAC063	Pe008086	PREDICTED: Phalaenopsis equestris NAC domaincontaining protein 83like (LOC110024524), transcript variant X3, mRNA	DINVSATDEEVLLFLGGRK	PSNIITEVNPFSVEPWNSP				Peq008086	XM_020724542.1	XP_020580201.1	APLD01020961.1 (Scaffold000258_56)	1200	162	5447	252	79	174	4392	612
Orchidaceae	Vanilla panifolia	ANAC063	Vp003004	NAC transcription factor 2 [Dendrobium officinale]	DIDASATDEEVILFLGRRA	PSNFITEVNPFSIEPGDSP			NLSSICRVFLQDDQ	VPTC003004		KAG0464334.1	SDXO01008196.1	1107	160	16432	338	621	335	103	281
		ANAC063	Vp022830	NAC domaincontaining protein 104like [Phalaenopsis equestris]	GFHFFPSEEELVCYFLHRK	HSEIIPTLALHRFDPWDLH	GGNYWYFFTCRTQ	RRETPSGYWRQDGVEQPVK	GEWVVCRVYEASSG	VPTC022830		KAG0485203.1	SDXO01720999.1	591	167	151	275	80	149
Plantaginaceae	Antirrhinum majus	ANAC063	Am03g40070	NAC domaincontaining protein 55like [Coffea eugenioides]	CYKFDPRDGELLVFYLKEK	YVNIIKEVNVYNHCPQILT	GEKQWYFFTERNR	STKDGGGYWKATSGEKDVM	DNIALCRIYKREVK	Am03g40070
		ANAC063	Am07g33900	NAC domaincontaining protein 55like [Coffea eugenioides]	CYKFDPRDGELLVFYLKEK	YVNIIKEVNVYNHSPQILT	GEKQWYFFTERNR	STKDGGGYWKATSGEKDVM	DNIALCRIYKREVK	Am07g33900
		ANAC063	Am06g39680.T01	NAC domaincontaining protein 68 [Phtheirospermum japonicum]				SFSSGCGYWKSTGKDKQIV		Am06g39680.T01
		ANAC063	Am06g39680.T02	PREDICTED: NAC domaincontaining protein 68 [Erythranthe guttata]	GFRFHPTDEELLVHYLKRK	PATVIPDFDVFQTNPWDLP		SFSSGCGYWKSTGKDKQIV	GDWVVCRLYQRKKK	Am06g39680.T02
Amborellaceae	Amborella trichopoda	ANAC063	Amt98752	NAC domaincontaining protein 86 isoform X1 [Amborella trichopoda]	GFGFHPTDVELVSYYLKGK	NRDTIPEVDLYKHEPWDLP	RCSSWHFFCARGK	NRATKAGFWKATGKDRNVK	DAFVLCRVFKNDES	Amt98752
		ANAC063	Amt17943	NAC transcription factor 32 [Amborella trichopoda]	GFRFVPTEEELVSHYLKNK	NPDIIRELDIYNHEPFDLL	NENQLFFFAERTA	VRVTGGGYWKVVGRKRPVV	GTHALCHIYLKSPT	Amt17943
Asparagaceae	Asparagus officinalis	ANAC063	Ao60929.1		GFRFHPTDRELIGFFLTRK	PSSLIKDFDVYSTEPWNLP	EEKEMYFFSPRHP	NRTAGCGFWHGSAGDTAIM	DDMVLCRIYMKKVK	Ao60929.1
		ANAC063	Ao020259607.1	NAC domaincontaining protein 104like isoform X1	GFQFFPSDEELVIHFLYRK	HRDIIPSLDLYTHDPWELD	GGNYWYFFSQKAR		NKWVICRVYDSSYD	Ao020259607.1
		ANAC063	Ao020243316.1	NAC domaincontaining protein 83like	GFRFRPTDRELIGFFLKRK	PSSLIKDFDVYSTEPWNLP	DEKEMYFFSPRHP	NRTAGCGFWYGSAGDTTIM	DDMVLCRIYMKKGK	Ao020243316.1
		ANAC063	Ao020253635.1	NAC domaincontaining protein 19like	GFNFKPSDVDLVAFYLRRR	PSNLVRDLDIYSTEPWNLP	SEKYMFFFTRRHP	NRTAGCGLWHGSSKDKNVI	DSLVLCKIFKRKHG	Ao020253635.1
		ANAC063	Ao020252270.1	NAC domaincontaining protein 40like	GFNFSPSDVHLVAFYLRRR		EEKRMLFFTRRHP	NRNAGCGLWHCGSKDKDVK	DSLVLCKIFKRKHG	Ao020252270.1
		ANAC063	Ao60930.1		GFRFHPTDRELIGFFLKRK	PSSLIKDFDVYSTEPWNLP	DEKEMYFFSPRHP	NRTAGCGVWYGSAGDTTIM	DDMVLCRIYMKKGK	Ao60930.1
		ANAC063	Ao020254043.1	NAC domaincontaining protein 41like	GFEFNPGDDHLLTFYLPRK	PNYLIRDFDVYSTEPWNLP	KKKDMYFFSCRQP	QRTAGHGFWYGARGDEKVY	ESKVLCRIHMNNTK	Ao020254043.1
		ANAC063	Ao020252275.1	NAC domaincontaining protein 89like	GIQFKPSDDLLLTFYLPKK	PSYLICDFDVYSTEPWNLP	DNKDMLFFSPRHA	KRTAGCGFWNGKGKEQDVF	ESMVICRIHKKKTK	Ao020252275.1
		ANAC063	Ao020244207.1	NAC domaincontaining protein 72like	GMKFVPTDKEIVDHYLVNI	PSSLVRELDVYSTEPWNLP		ARRAGAGTWKLNGSEKVVT	DNWAICRIKLNART	Ao020244207.1
		ANAC063	Ao020251118.1	NAC domaincontaining protein 13like	GFRFRPTEVELIDFYLRRR	PESFIRELDIYEHRPWHLP	EEKEMYFFTRRRR		DDVVLCRIHKRKGK	Ao020251118.1
		ANAC063	Ao020275703.1	NAC transcription factor 32like	GFKFKPTDVEILDHYVRRR	PNFLIKSEEVYAYKPWKPS	VQQEMYFFTLRRP	RRVDEGGKWDCKVAEKAIY	DKLVFCKIYKKKEY	Ao020275703.1
		ANAC063	Ao59609.1		GVQFAPTDEEVVTHYLANI	YGGLFKELNVYATEPWNLP			EEWAICRIKLNAVT	Ao59609.1
		ANAC063	Ao020246446.1	NAC domaincontaining protein 104 [Asparagus officinalis]	GFRFFPSDEELVVHFLRRK	QPNIIPTLDLHLFDPWDLN	GNQVWYFFSRNAQ	HRATPSGCWSPVGISENIT	NKWIICRVYDSSCG	Ao020246446.1
		ANAC063	Ao020263804.1	NAC domaincontaining protein 45like	GFKFRPTDEELILRYLRPK	CEAVIVDVNVYNYNPTRLT	QEKSWYFFTSRNR	DRAASGGYWKATAADTDIQ	DDYVLSKIYRSRGK	Ao020263804.1
		ANAC063	Ao79020.1		GWKFLPTDEEIIFEYLRKR	CKNVINEVHLYEFDAPALI	QHKSWYFFTDRTR	ARSTPNGFWKATEADTLIK	DEAVLCKVYQVQNK	Ao79020.1
		ANAC063	Ao70781.1		GFKFRPTDEELIQDYLRPK	CEGIIVDTNIYHHDPTQLA	HEKSWYFFTPRNR	DRAASGGFWKATAADIAIE	DDYVLSKIYRSCRK	Ao70781.1
		ANAC063	Ao67413.1		GWKFLPTDEEIIFEYLHKR	CEDVIKEVHLYELDIPDLA				Ao67413.1

## Sheet: OsNAC7
Family	Species	NAC Subfamiy	Accession number	Annotation ncbi	Conserved motif						Accession number Database	NCBI accession number	Protein accession number	Accession scaffold ncbi	CDS	exon1	intron1	exon2	intron2	exon3	intron3	exon4
					A	B	C	D	E	TAR
Brassicaceae	Arabidopsis thaliana	OsNAC7	At1g12260.1	ANAC007,NAC 007,EMB2749,EMBRYO DEFECTIVE 2749,VND4,VASCULAR RELATED NACDOMAIN PROTEIN 4	VPPGFRFHPTDEELVDYYLRKKVASKRI	EIDFIKDIDLYKIEPWDLQELCKIGH	QSDWYFFSHKDKKYPTGTRTNRATKAGFWKATGRDK	IGMRKTLVFYKGRAPNGQKSDWIMHEYRL	TDENGTPQEEGWVVCRVFKKRLAAVR	ESHLSFLQLPQLESPKIQQ	AT1G12260.1	NM_101098.5	NP_172690.1	OFEF01000017.1	1188	168	89	273	143	747
		OsNAC7	At1g32770.1	NAC domain containing protein 60 [Arabidopsis thaliana]	VPPGFRFHPTEEELLHYYLRKKVNSQKI	DLDVIREVDLNKLEPWDIQEECRIGS	QNDWYFFSHKDKKYPTGTRTNRATVAGFWKATGRDK	IGLRKTLVFYKGRAPHGQKSDWIMHEYRL	TEDPMSYNEEGWVVCRVFRKKNYQKI	QDDVLFMQLPSLETPKSES	AT1G32770.1	NM_114297.3	NP_190015.1	OFEF01000020.1	1077	186	94	267	436	624
		OsNAC7	At1g33280.1	NAC domain containing protein 15 [Arabidopsis thaliana]	VPPGFRFHPTDEELLHYYLKKKISYEKF	EMEVIKEVDLNKIEPWDLQDRCKIGS	QNEWYFFSHKDRKYPTGSRTNRATHSGFWKATGRDK	IGMRKTLVFYKGRAPHGQKTDWIMHEYRI	EDTEDDPCEDGWVVCRVFKKKNLFKV		AT1G33280.1	NM_103057.4	NP_174598.1	OFEF01000020.1	918	165	85	267	86	486
		OsNAC7	At1g62700.1	VND5,VASCULAR RELATED NACDOMAIN PROTEIN 5	VPPGFRFHPTDEELVDYYLRKKVASKRI	EIDIIKDVDLYKIEPCDLQELCKIGN	QSEWYFFSHKDKKYPTGTRTNRATKAGFWKATGRDK	IGMRKTLVFYKGRAPNGQKSDWIMHEYRL	TSENGTPQEEGWVVCRVFKKKLAATV	LRESMFLQLPQLESPTSNC	AT1G62700.1	NM_001334050.1	NP_001319296.1	OFEF01000018.1	1185	165	96	267	412	753
		OsNAC7	At1g71930.1	vascular related NACdomain protein 7 [Arabidopsis thaliana]		ALDVIVEIDLYKMEPWDIQARCKLGY	QNEWYFFSHKDRKYPTGTRTNRATAAGFWKATGRDK	IGMRKTLVYYKGRAPNGRKSDWIMHEYRL	NSELAPVQEEGWVVCRAFRKPIPNQR	MHQYGNIELPQLDSPSLSP	AT1G71930.1	NM_001334512.1	NP_001323397.1	OFEF01000018.1	975	165	414	273	233	537
		OsNAC7	At1g79580.1	NAC (No Apical Meristem) domain transcriptional regulator superfamily protein [Arabidopsis thaliana]	VPPGFRFHPTEEELLYYYLKKKVSYEPI	DLDVIREVDLNKLEPWELKEKCRIGS	QNEWYFFSHKDKKYPTGTRTNRATAAGFWKATGRDK	IGLRKTLVFYTGRAPHGQKTEWIMHEYRL	DDSENEIQEDGWVVCRVFKKKNHFRG	TLSHGSMHLPQLFSPDSAA	AT1G79580.1	NM_001334893.1	NP_001319416.1	OFEF01000018.1	1116	189	702	273	84	654
		OsNAC7	At2g18060.1	vascular related NACdomain protein 1 [Arabidopsis thaliana]	VPPGFRFHPTDEELVGYYLRKKIASQKI	DLDVIRDIDLYRIEPWDLQEQCRIGY	QNEWYFFSHKDKKYPTGTRTNRATMAGFWKATGRDK	IGMRKTLVFYKGRAPNGKKSDWIMHEYRL	SDENAPPQEEGWVVCRAFKKRATGQA	IQSNQFIQLPQLQSPSLPL	AT2G18060.1	NM_001335579.1	NP_001318244.1	OMOL01000002.1	1098	165	75	279	726	654
		OsNAC7	At2g46770.1	ANAC043, ARABIDOPSIS NAC DOMAIN CONTAINING PROTEIN 43, NAC SECONDARY WALL THICKENING PROMOTING FACTOR1, NST1	VPPGFRFHPTEEELLQYYLRKKVNSIEI	DLDVIRDVDLNKLEPWDIQEMCKIGT	QNDWYFFSHKDKKYPTGTRTNRATAAGFWKATGRDK	IGMRKTLVFYKGRAPHGQKSDWIMHEYRL	SIIGEASQDEGWVVCRIFKKKNLHKT	LNLDPFMKLPNLESPNSQA	AT2G46770.1	NM_130243.3	NP_182200.2	OFEF01000003.1	1098	186	310	288	494	624
		OsNAC7	At3g61910.1	NAC domain protein 66 [Arabidopsis thaliana]	VPPGFRFHPTEEELLKYYLRKKISNIKI	DLDVIPDIDLNKLEPWDIQEMCKIGT	QNDWYFYSHKDKKYPTGTRTNRATTVGFWKATGRDK	IGMRKTLVFYKGRAPHGQKSDWIMHEYRL	ETCDVIGSDEGWVVCRVFKKNNLCKN	IVLDPFLKLPNLECHNNTT	AT3G61910.1	NM_116056.2	NP_191750.1	OMOK01000012.1	1005	171	209	834
		OsNAC7	At4g10350.1	ANAC070,NAC domain containing protein 70,BRN2,BEARSKIN 2	VPPGFRFHPTDEELLHYYLKKKISYQKF	EMEVIREVDLNKLEPWDLQERCKIGS	QNEWYFFSHKDRKYPTGSRTNRATHAGFWKATGRDK	IGMRKTLVFYKGRAPHGQKTDWIMHEYRL	DDPQANPSEDGWVVCRVFMKKNLFKV		AT4G10350.1	NM_117103.3	NP_192773.1	OMOL01000003.1	1026	165	179	279	311	582
		OsNAC7	At4g36160.1	NAC domain containing protein 76 [Arabidopsis thaliana]	VPPGFRFHPTDEELVGYYLRKKVASQKI	DLDVIRDIDLYRIEPWDLQESCRIGY	RNEWYFFSHKDKKYPTGTRTNRATMAGFWKATGRDK	IGMRKTLVFYKGRAPNGQKTDWIMHEYRL	SDENAPPQEEGWVVCRAFKKKPMTGQ	IHCDQFIQLPQLESPSLPL	AT4G36160.1	NM_001342406.1	NP_001329497.1	OFEF01000013.1	1134	168	106	273	772	693
		OsNAC7	At5g62380.1	ANAC101,NACdomain protein 101,VND6,VASCULARRELATED NACDOMAIN 6		QVDVIKDVDLYKIEPWDIQELCGRGT	EREWYFFSHKDKKYPTGTRTNRATGSGFWKATGRDK	VGMRKTLVFYKGRAPNGQKSDWIMHEYRL	TDENGPPHEEGWVVCRAFKKKLTTMN	VGNGNYYHLPDLESPRMFQ	AT5G62380.1	NM_001345546.1	NP_001318864.1	OMOL01000005.1	1047	168	121	879
		OsNAC7	At5g66300.1	ANAC105,Arabidopsis NAC domain containing protein 105,VND3,VASCULARRELATED NACDOMAIN 3	IPPGFRFHPTDEELVGYYLKKKIASQRI	DLDVIREIDLYKIEPWDLQERCRIGY	QTEWYFFSHRDKKYPTGTRTNRATVAGFWKATGRDK	IGMRKTLVFYRGRAPNGQKSDWIIHEYYS	SHQNSPPQEEGWVVCRAFKKRTTIPT	IDDDQFSQLPQLESPSLPS	AT5G66300.1	NM_126028.3	NP_201431.1	OFEF01000016.1	879	168	121	711
Orchidaceae	Apostasia shenzenica	OsNAC7	As006859	Protein SOMBRERO [Apostasia shenzhenica]	VPPGFRFHPTDEELLHYYLRKKVAYESI	DLDVIRDIDLNKLEPWDLKDKCRIGS	QNEWYFFSHKDKKYPTGTRTNRATTAGFWKATGRDK	IGMRKTLVFYIGRAPHGQKTDWIMHEYRL	DDDKSDIQEDGWVVCRVFKKKNLHSA	FSFDNSMHLPQLLSSETSS	Ash006859		PKA64432.1	PEFY01001262.1(ASH160606 Ash_1262)	933	172	151	275	653	496
		OsNAC7	As019933	NAC domaincontaining protein 7 [Apostasia shenzhenica]	VPPGFRFHPTDEELVDYYLKKKVESRRI	DVDVIKDIDLYKIEPWDLRGRCKIGE	QNEWYFFSHKDKKYPTGTRTNRATNVGFWKATGRDK	IGMRKTLVYYKGRAPNGQKSDWIMHEYRL	TNEKGHPQEEGWVVCRVFKKKAAATT	PQDPSFLQLPQLESPKLPN	Ash019933		PKA48425.1	PEFY01008901.1 (ASH160606 Ash_8901 )	969	161	60	275	2109	464
		OsNAC7	As006681	NAC domaincontaining protein 7 [Apostasia shenzhenica]	VPPGFRFHPTDEELVDYYLRRKVASTKI	AHNVIKDVDLYKIEPSDLQDICKIGE	QHEWYFFSHKDKKYPTGARTNRATKTGFWKATGRDK	IGLRKTLVFYRGRAPNGQKSDWIMHEYRL	DENNWSSQEEGWVVCRAFKKRAFSMN		Ash006681		PKA66303.1	PEFY01000448.1(ASH160606 Ash_448)	1071	51	5150	471	1730	549
		OsNAC7	As002436	Protein BEARSKIN1 [Apostasia shenzhenica]	VPPGFRFHPTDEELLLYYLKRKISFEKF	DLEVIREVDLNRTEPWDLQERCRIGA	QNEWYFFSHKDRKYPTGSRTNRATTAGFWKATGRDK	IGMRKTLVFYRGRAPQGQKTDWIMHEYRL	PQLAASIDEDGWVVCRVFKKKCFYKV		Ash002436		PKA57186.1	PEFY01004302.1(ASH160606 Ash_4302)	966	187	988	287	2618	495
		OsNAC7	As008148	NAC domaincontaining protein 7 [Apostasia shenzhenica]	VPPGFRFHPTDEELVGYYLKKKVASQKI	DLDVIRDVDLYRIEPWDLQEQCRIGY	QTEWYFFSHKDKKYPTGTRTNRATMAGFWKATGRDK	IGMRKTLVFYKGRAPNGQKTDWIIHEYRL	DNVGAAPQEEGWVVCRAFKKRINCLK	PAASSFVQLPQLASPSLPL	Ash008148		PKA60447.1	PEFY01003036.1(ASH160606 Ash_3036)	996	163	314	282	3646	558
		OsNAC7	As012968	NAC domaincontaining protein 7 [Apostasia shenzhenica]	VPPGFRFHPTEEELVGYYLRRKIASQKI	DLQVIMEIDLYKIEPWELQDRCNLGY	QKEWYFFSHKDKKYPSGTRTNRATIAGFWKATGRDK	IGMRKTLVFYQGRAPNGRKTDWIIHEFRL			Ash012968		PKA57357.1	PEFY01004079.1(ASH160606 Ash_4079)	636	160	1913	478
		OsNAC7	As012649	NAC domaincontaining protein 43 [Apostasia shenzhenica]	VPPGFRFHPTEEELLNYYLRKKVGCEKI	DLDVIRDVDLNKLEPWDIQEKCRIGS	QNDWYFFSHKDKKYPTGTRTNRATAAGFWKATGRDK	IGMRKTLVFYKGRAPHGQKSDWIMHEYRL	AAADSPAQEEGWVVCRVFKKKNIQKA	GEAERFMKLPALESPTLPV	Ash012649		PKA65776.1	PEFY01000720.1(ASH160606 Ash_720)	1350	131	4304	258	508	281	91	672
Orchidaceae	Cypripedium formosanum	OsNAC7	Cf022328	NAC domaincontaining protein 7	VPPGFRFHPTDEELVDYYLRKKVASRRI	DIDIIKDVDLYKIEPWDLQEKCRIGA	QSEWYFFSHKDKKYPTGTRTNRATTAGFWKATGRDK	IGMRKTLVFYKGRAPNGQKSDWIMHEYRL	TSENAPPQEEGWAVCRVFKKRVAASR	QLDSLFLQLPQLESPKLPN	CFTC022328				957
Orchidaceae	Dendrobium catenatum	OsNAC7	Dc010984	protein BEARSKIN2like [Dendrobium catenatum]	VPPGFRFHPTDEELLLYYLKKKVSFEKF	DLEVIREVDLNKTEPWDLQERCRIGA	QSEWYFFSHKDRKYPTGSRTNRATSAGFWKATGRDK	IGMRKTLVFYRGRAPHGLKTDWIMHEYRL	DDLQADGTEDGWVVCRVFKKKSLMKI		Dca010984	XM_020834589.1	XP_020690248.1	JSDN02014081.1 (Dcat_14081)	984	180	1066	279	11314	525
		OsNAC7	Dc016145	NAC domaincontaining protein 7like [Dendrobium catenatum]	IPPGFRFHPTDEELVDYYLRKKVASRRN	DIDVIKDVDLYKIEPWDLQEKCKIGI	QNEWYFFSHKDKKYPTGTRTNRATIAGFWKATGRDK	VGMRKTLVFYKGRAPNGQKLDWIMHEYRL	TNENGPPQEEGWVVCRVFKKKATSTE	PQDHTFLNLPHLESPKLPH	Dca016145	XM_020820242.2	XP_020675901.1	JSDN02021358.1 (Dcat_21358)	942	159	1265	276	703	507
		OsNAC7	Dc012358	NAC domaincontaining protein 7 [Dendrobium catenatum]	VPPGFRFHPTDEELVNYYLRKKVSSKIT	DQDVIKDVDLCKIEPWDLQDICGKGR	EHEWYFFSHRDKKYLTGSRTNRATKTGFWKATGRDK	VGMRKTLVFYKGRAPNGQKSDWILHEYRL	SDECEALQEDGWVVCRVFKKRPAVTI		Dca012358	XM_020837942.2	XP_020693601.1	JSDN02011043.1 (Dcat_11043)	861	162	73	273	2756	426
		OsNAC7	Dc002886	Protein SOMBRERO [Dendrobium catenatum]	VPPGFRFHPTEEELLYYYLRKKVAYEAI	DLDVIRDVDLNKLEPWDLNDKCRIGS	QNEWYFFSHKDKKYPTGTRTNRATTAGFWKATGRDK	IGMRKTLVFYTGRAPHGLKTDWIMHEYRL	DDDTSDVQEDSWVVCRVFKKKNLYKC	HNNNNTMHLPQLLSSDQSS	Dca002886		PKU85338.1	JSDN02002479.1 (Dcat_2479)	960	168	1186	279	6702	513
		OsNAC7	Dc013014	NAC domaincontaining protein 37 isoform X2 [Dendrobium catenatum]	VPPGFRFHPTDEELVGYYLKKKVASQKI	DLDVIRDVDLYRIEPWDLQERCRIGY	QTEWYFFSHKDKKYPTGTRTNRATMAGFWKATGRDK	IGMRKTLVYYKGRAPNGQKSDWIMHEYRL	TEENAQPQEEGWVVCRAFKKRTNSQT	QYPNHFIQLPHLESSYNSF	Dca013014	XM_020833643.2	XP_020689302.1	JSDN02001145.1 (Dcat_1145)	1011	162	89	273	5804	576
		OsNAC7	Dc005976	NAC domaincontaining protein 7like [Dendrobium catenatum]	VPPGFRFHPTDEELVNYYLRKKIASRRI	DLNVIKDVDLYKIEPSDLQEICKIGD	QHDWYFFSHKDKKYPTGTRTNRATTTGFWKATGRDK	IGMRKTLVFYKGRAPNGQKSDWIMHEYRL	SDENGTQQDEGWVVCRAFKKRALSIR	HPYDPHLHLPQLHSPKFHV	Dca005976	XM_028697910.1	XP_028553743.1	JSDN02015930.1 (Dcat_15930)	942	159	225	273	2474	510
		OsNAC7	Dc015038	NAC domaincontaining protein 43 [Dendrobium catenatum]	VPPGFRFHPTEEELLAYYLRKKIASENI	DLDVIRDVDLNKLEPWDIQEKCRIGS	QNDWYFFSHNDKKYPTGTRTNRATAAGFWKATGRDK	IGMRKTLVFYKGRAPHGQKSDWIMHEYRL	VAENQLAQEEGWVICRVFKKKSLQKL	LMHERFTKLPALDSPATPA	Dca015038		PKU75344.1	JSDN02012792.1 (Dcat_12792)	1068	171	78	282	991	615
		OsNAC7	Dc002708	NAC domaincontaining protein 30like [Dendrobium catenatum]	VPPGFRFHPTEEELVGYYLTRKISSQRI	DIEIIADIDLYKIEPWELQHRCKFGY	QNEWYFFSHKDRKYPSGTRTNRATASGFWKATGRDK	IGMRKTLVFYEGRAPNGRKSDWIMHEYRL	DQLAPNSQEEGWVVCRAFKKQSPIHE	KECHNVFAIPQLENPAGFS	Dca002708	XM_020834071.2	XP_020689730.1	JSDN02003729.1 (Dcat_3729)	828	162	541	279	976	387
		OsNAC7	Dc008122	NAC domaincontaining protein 30like [Dendrobium catenatum]	VPPGFRFHPTEEELVGYYLTRKIASQRI	DVEVITDIDLYKIEPWELQDICKIGC	QDGWYFFSHKDRKYPSGSRTNRATNAGFWKATGRDK	IGMRKTLVFYEGRAPNGRKTDWIMHEYRL	QGPPQALQEEGWVVCRAFKKPSPSQR	KENQNVFEIPKLESPAGLP	Dca008122	XM_020837752.2	XP_020693411.1	JSDN02017521.1 (Dcat_17521)	909	159	467	276	554	474
		OsNAC7	Dc022556	NAC domaincontaining protein 43 [Dendrobium catenatum]	VPPGFRFHPTEEELLSYYLRKKVACEKI	DLDVIRDVDLNKLEPWDIQGDSLTQE				NLHEHFLKLPALESPTTVT	Dca022556	XM_020827919.2	XP_020683578.1	JSDN02061559.1 (Dcat_61559)	837	174	776	663
Orchidaceae	Orchis italica	OsNAC7	Oita48209	NAC domaincontaining protein 7like	VPPGFRFHPTDEELVNYYLRKKIASRRI	DLDVIKDVDLYNIEPTDLQEICKTGD	QHNWYFFSHKDKKYPTGTRTNRATIAGFWKATGRDK	IGMRKTLVFYIGRAPNGQKSDWIMHEYRL	NEENAPPQEEGWVVCRAFKKRPTCQI	HHPDTFIQLPLLLQHNSST	comp48209				866
		OsNAC7	Oita64092	NAC domaincontaining protein 37	IPPGYRFHPTDEELVDYYLKNKVAFPGM	DIEVISDIDLYKIEPWDLQDKCRLGY	QKEWYFFSHKDKKYPSGTRTNRATAAGFWKATGRDK	IGMRKTLVFYQGRAPNGRKSDWIMHEYRL			comp64092				393
		OsNAC7	Oita67570	NAC domaincontaining protein 43	VPPGFRFHPTEEELLSYYLWKKVACEKI	DLDVIRDVDLNKLEPWDIQEKCRIGS	QNDWYFFSHKDKKYPTGTRTNRATAAGFWKATGRDK	IGMRKTLVFYKGRAPHGQKSDWIMHEYRL	PITDIVAQEEGWVVCRVFKKKTLNKT	NLHERFLKLPALESPTILP	comp67570				1236
		OsNAC7	Oita110903	NAC domaincontaining protein 43	MPPGFRFHPTEEELVGYYLDRKINSMKS		QNDWYFFSHKDKKYPTGTRTNRATAAGFWKATGRDK	IGMRKTLVFYKGRAPHGQKSDWIMHEYRL			comp110903				335
Orchidaceae	Phalaenopsis aphrodite	OsNAC7	Pa329470	NAC domaincontaining protein 7like [Phalaenopsis equestris]	VPPGFRFHPTDEELVDYYLRKKVASRRI	DVDVIKDVDLYKIEPWDLQEKCNIGV	QNEWYFFSHKDKKYPTGTRTNRATTAGFWKATGRDK	VGMRKTLVFYKGRAPNGQKLDWIMHEYRL	TDENGPPQEEGWVVCRVFRKRIASTQ	PHNHSFLDLPHLESPKFPH	PAXXG329470			NEWO01000815.1 (scaffold817)	942	159	1549	276	255	507
		OsNAC7	Pa220280	protein SOMBRERO [Phalaenopsis equestris]	VPPGFRFHPTEEELLYYYLRKKVAYEAI	DLDVIRDVDLNKLEPWDLNDKCKIGS	QNEWYFFSHKDKKYPTGTRTNRATTAGFWKATGRDK	IGMRKTLVFYTGRAPHGLKTDWIMHEYRL	DDDTSEIQEDSWVVCRVFKKKSLYKC	NNNNNTMHLPQLLNSDQPS	PAXXG220280			NEWO01000254.1 (scaffold254)	972	171	1849	273	3739	528
		OsNAC7	Pa037830	protein BEARSKIN2like [Phalaenopsis equestris]	VPPGFRFHPTDEELLLYYLKKKVSFEKF	DLEVIREVDLNKTEPWDLQERCRIGA	QNEWYFFSHKDRKYPTGSRTNRATSAGFWKATGRDK	IGMRKTLVFYRGRAPHGLKTDWIMHEYRL	DDPQVDGTEDGWVVCRVFKKKCFLKI		PAXXG037830			NEWO01000014.1 (scaffold14)	924	180	847	279	9365	465
		OsNAC7	Pa153380	NAC domaincontaining protein 43like [Phalaenopsis equestris]	VPPGFRFHPTEEELLSYYLRKKVACEKI	DLDVIRDVDLNKLEPWDIQEKCKIGS	QNDWYFFSHKDKKYPTGTRTNRATAAGFWKATGRDK	IGMRKTLVFYKGRAPHGQKSDWIMHEYRL	SMGDALTQEEGWVVCRVFKKKNLNKI	NLHDRFMKLPALESPTTLT	PAXXG153380			NEWO01000118.1 (scaffold118)	1161	171	480	285	73	705
		OsNAC7	Pa183260	NAC domaincontaining protein 7like [Phalaenopsis equestris]	VPPGFRFHPTDEELVNYYLRKKIASKRI	DLDVIKDVDLYKIEPSELQEICKIGE	QHDWYFFSHKDRKYPTGTRTNRATTTGFWKATGRDK	IGMRKTLVFYKGRAPNGQKSDWIMHEYRL	SDENGTQQEEGWVVCRAFKKRALSLS	HPYEPYLYLPQLHSPKFHE	PAXXG183260			NEWO01000168.1 (scaffold168)	909	159	5894	273	4450	477
		OsNAC7	Pa082750	NAC domaincontaining protein 105like [Phalaenopsis equestris]	VPPGFRFHPTEEELVGYYLKKKVASQKI	DLDVIRDVDLYRIEPWDLQDCCRIGY	QTEWYFFSHKDKKYPTGTRTNRATMAGFWKATGRDK	IGMRKTLVFYKGRAPNGQKSDWIMHEYRL	TEENGQAQEEGWVVCRAFKKRTNGQT	QCPNAFLQLPHLESPHPFP	PAXXG082750			NEWO01000040.1 (scaffold40)	1035	186	86	270	4207	579
		OsNAC7	Pa267460	NAC domaincontaining protein 37like [Phalaenopsis equestris]	VPPGFRFHPTEEELVGYYLTRKIFCQRI	DIEVITDIDLYKIEPWELQDRCKHGY	QNEWYFFSHKDKKYPSGTRTNRATASGFWKATGRDK	IGMRKTLVFYEGRAPQGRKSDWIMHEYRL	NELAPNSQEEGWVVCRAFKKQSPNPR		PAXXG267460			NEWO01000406.1 (scaffold406)	768	162	310	276	365	330
Orchidaceae	Phalaenopsis equestris	OsNAC7	Pe000509	PREDICTED: Phalaenopsis equestris NAC domaincontaining protein 43like (LOC110035951), mRNA	VPPGFRFHPTEEELLSYYLRKKVACEKI	DLDVIRDVDLNKLEPWDIQEKCKIGS	QNDWYFFSHKDKKYPTGTRTNRATAAGFWKATGRDK	IGMRKTLVFYRGRAPHGQKSDWIMHEYRL	SMGDALTQEEGWVVCRVFKKKNLNKI	NLHDRFMKLPALESPTTLT	Peq000509	XM_020740293.1	XP_020595952.1	APLD01005468.1 (Scaffold000002_5526)	1161	171	478	282	75	708
		OsNAC7	Pe010285	PREDICTED: Phalaenopsis equestris protein SOMBRERO (LOC110029730), mRNA	VPPGFRFHPTEEELLYYYLRKKVAYEAI	DLDVIRDVDLNKLEPWDLNDKCKIGS	QNEWYFFSHKDKKYPTGTRTNRATTAGFWKATGRDK	IGMRKTLVFYTGRAPHGLKTDWIMHEYRL	DDDTSEIQEDSWVVCRVFKKKSLYKC	NNNNNTMHLPQLLNSDQPS	Peq010285	XM_020732152.1	XP_020587811.1	APLD01034108.1 (Scaffold000600_71) APLD01034109.1 (Scaffold000600_72)	975	171	1447	273	4581	531
		OsNAC7	Pe005635	PREDICTED: Phalaenopsis equestris protein BEARSKIN2like (LOC110027450), mRNA	VPPGFRFHPTDEELLLYYLKKKVSFEKF	DLEVIREVDLNKTEPWDLQERCRIGA	QNEWYFFSHKDRKYPTGSRTNRATSAGFWKATGRDK	IGMRKTLVFYRGRAPHGLKTDWIMHEYRL	DDPQADGTEDGWVVCRVFKKKCFLKI		Peq005635	XM_020728895.1	XP_020584554.1	APLD01028307.1 (Scaffold000428_201) APLD01028308.1 (Scaffold000428_202)	930	180	825	279	9773	471
		OsNAC7	Pe012614	PREDICTED: Phalaenopsis equestris NAC domaincontaining protein 7like (LOC110036133), transcript variant X1, mRNA	VPPGFRFHPTDEELVNYYLRKKIASRRI	DLDVIKDVDLYKIEPSELQEICKIGE	QHDWYFFSHKDRKYPTGTRTNRATTTGFWKATGRDK	IGMRKTLVFYKGRAPTGQKSDWIMHEYRL	SDENGTQQEEGWVVCRAFKKRALSVS	QPYEPYLYLPQLHSPKFHE	Peq012614	XM_020740501.1	XP_020596160.1	APLD01119056.1 (Scaffold202924_4)	1077	111	945	177	108	276	2227	513
		OsNAC7	Pe001173	PREDICTED: Phalaenopsis equestris NAC domaincontaining protein 105like (LOC110036666), mRNA	VPPGFRFHPTEEELVGYYLKKKVASQKI	DLDVIRDVDLYRIEPWDLQDCCRIGY	QTEWYFFSHKDKKYPTGTRTNRATMAGFWKATGRDK	IGMRKTLVFYKGRAPNGQKSDWIMHEYRL	TEENGQAQEEGWVVCRAFKKRTNGQT	QCPNAFLQLPHLESPHPFP	Peq001173	XM_020741167.1	XP_020596826.1	APLD01004309.1 (Scaffold000002_4326)	1224	204	9099	168	90	273	4143	579
		OsNAC7	Pe014355	PREDICTED: Phalaenopsis equestris NAC domaincontaining protein 7like (LOC110026513), mRNA	RPPHYIFHPTDEELVDYYLRKKVASRRI	DVDVIKDVDLYKIEPWDLQEKCDIGV	QNEWYFFSHKDKKYPTGTRTNRATTAGFWKATGRDK	VGMRKTLVFYKGRAPNGQKLDWIMHEYRL	TDENGPPQEEGWVVCRVFRKRIASTQ	LQNHSFLDLPHLESPKFPH	Peq014355	XM_020727478.1	XP_020583137.1	APLD01025820.1 (Scaffold000374_49)	948	42	2763	123	1871	276	292	507
		OsNAC7	Pe005077	PREDICTED: Phalaenopsis equestris NAC domaincontaining protein 43like (LOC110020173), mRNA	VPPCFRFHPTEEELLAYYLKKKVASENI	DLNVIHEIDLNKLEPWDIQEKCRIGS	ENDWYFFSHKDKKYPTGTRTNRATAAGFWKATGRDK	IGMRKTLVFYRGRAPRGEKSDWIMHEYRL			Peq005077	XM_020718178.1	XP_020573837.1	APLD01011236.1 (Scaffold000094_166)	498	171	73	327
		OsNAC7	Pe016132	PREDICTED: Phalaenopsis equestris NAC domaincontaining protein 37like (LOC110033782), mRNA	VPPGFRFHPTEEELVGYYLTRKIFCQRI	DMEVITDIDLYKIEPWELQDRCKHGY	QNEWYFFSHKDKKYPSGTRTNRATASGFWKATGRDK	IGMRKTLVFYEGRAPQGRKSDWIMHEYRL	NELAPNSQEEGWVVCRAFKKQSPNPR		Peq016132	XM_020737877.1	XP_020593536.1	APLD01050942.1 (Scaffold001286_13)	768	159	320	279	368	330
Orchidaceae	Vanilla panifolia	OsNAC7	Vp003983	NAC domaincontaining protein 105like protein [Cinnamomum micranthum f. kanehirae]	VPPGFRFHPTEEELVGYYLTRKVSSQRI	DLQVITEVDLYGIEPWELQERCKHGY	QKEWYFFSHKDRKYPSGSRTNRATAAGFWKATGRDK	IGMRKTLVFYEGRAPNGRKTDWIMHEYRL	STEQRPCKEEGWVVCRAFKKQSTSPS	ESYNGLLEIPWLESPGEGN	VPTC003983			SDXO01005578.1	774	160	67	277	52	348
		OsNAC7	Vp024783	NAC domaincontaining protein 7like [Dendrobium catenatum]	VPPGFRFHPTDEELVDYYLRKKVASRRA	DIGVIKDVDLYKIEPWDLRDKCIIAA	QGDWYFFSHKDRKYPTGSRTNRATAAGFWKATGRDK	IGMRKTLVFYKGRAPNGQKSNWIMHEYRL	TDENAPPQEEGWVVCRVFKKRSSASA		VPTC024783		KAG0462181.1	SDXO01008883.1	825	163	102	280	58	380
		OsNAC7	Vp016537	NAC domaincontaining protein 43like [Phalaenopsis equestris]	VPPGFRFHPTEEELLNYYLRKKVACEKI	DLDVIRDVDLNKLEPWDIQEKCRIGS	QNDWYFFSHKDKKYPTGTRTNRATAAGFWKATGRDK	IGMRKTLVFYMGRAPHGQKSDWIMHEYRL	LLADSMAQEEGWVVCRVFKKKNHLKV	NVHERFTKLPALESPTTLP	VPTC016537		KAG0458653.1	JADCNM010000012.1	1119	172	120	170	86	680
Plantaginaceae	Antirrhinum majus	OsNAC7	Am07g20270	NAC domaincontaining protein 7 [Sesamum indicum]	VPPGFRFHPTDEELVDYYLRRKITSKAI	DLDVIKDVDLYKIEPWDLQELCRIGT	QNEWYFFSHKDKKYPTGTRTNRATVAGFWKATGRDK	VGMRKTLVFYKGRAPNGQKSDWIMHEYRL	TDENGTPQEEGWVVCRVFKKRIATMR	IPPDQFLQLPLLESPKMMP	Am07g20270
		OsNAC7	Am05g25260	NAC domaincontaining protein 12 [Sesamum indicum]	VPPGFRFHPTEEELLQYYLRKKVAYQKI	DLDVIRDVDLNKLEPWDIQEKCKIGS	QSDWYFFSHKDKKYPTGTRTNRATAAGFWKATGRDK	IGMRKTLVFYRGRAPHGQKSDWIMHEYRL	SIISDSGPEEGWVVCRVFKKKNYHKS		Am05g25260
		OsNAC7	Am03g13440	NAC domaincontaining protein 43 [Sesamum indicum]	VPPGFRFHPTEEELLHYYLRKKVAYQKI	DLDVIRDVDLNKLEPWDIQEKCRIGS	QNDWYFFSHKDKKYPTGTRTNRATAAGFWKATGRDK	IGMRKTLVFYRGRAPHGQKSDWIMHEYRL	NNALDSGPEEGWVVCRVFKKKNYLKS	FAGDHFLHLPGLMETPTIN	Am03g13440
		OsNAC7	Am04g14870	NAC domaincontaining 37like [Olea europaea subsp. europaea]	VPPGFRFHPTDEELVGYYLRKKVASHKI	DLDVIREIDLYRIEPWDLQDNCRIGY	QKEWYFFSHKDKKYPTGTRTNRATMAGFWKATGRDK		SQDNNHQQEEGWVVCRAFKKRMTSQT	DKILHFVELPPLKSPSLPQ	Am04g14870
		OsNAC7	Am05g07710	NAC domaincontaining protein 30 [Sesamum indicum]	VPPGFRFHPTEEELVGYYLKRKVNDLKI	DLDVITDVDLYRIEPWDLEDKCKLGY	QSEWYFFSHKDRKYPTGTRTNRATAAGFWKATGRDK	IGMRKTLVFYKGRAPNGRKSDWIMHEYRL	TSEHGPPQEEGWVVCRAFKKPNPSQK	DHQNQMVELPKLDSPSIST	Am05g07710
		OsNAC7	Am02g44020	NAC domaincontaining protein 43 [Sesamum indicum]	VPPGFRFHPTEEELLDYYLRKKVAFEKI	DLDVIQDVDLNKLEPWEIQEKCRIGS	QNDWYFFSHKDKKYPTGTRTNRATTTGFWKATGRDK	IGMRKTLVFYKGRAPHGKKSDWIMHEYRL	NVMGDVKQEDGWVVCRVFKKKNYCNK		Am02g44020
		OsNAC7	Am01g27480	NAC domaincontaining protein 7 [Sesamum indicum]	VPPGFRFHPTDEELVDYYLRRKVTSRRI	DLDVIKDVDLYKIEPWDLQDLCSLGT	QNEWFFFSHKDKKYPTGTRTNRATAAGFWKATGRDK	IGMRKTLVFYQGRAPNGHKTDWIMHEYRL	LIGMRKTLEEGWAVCKVFKKKIATIR	LPPDHFHQLPLLESPKMMQ	Am01g27480
		OsNAC7	Am01g42430	NAC domaincontaining protein 7 [Phtheirospermum japonicum]	VPPGFRFHPTEEELVGYYLKRKIASLKI	DLDVITEIDLYRMEPWDIEGRCKLGY	QNEWYFFSHKDRKYPTGKRTNRATAAGFWKATGRDK	IGMRKTLVYYRGRAPNGRKSDWIMHEYRL	TSEHGPPQEEGWVVCRAFKKPNPSQK		Am01g42430
		OsNAC7	Am01g41390	protein BEARSKIN1 [Sesamum indicum]	VPPGFRFHPTDEELLHFYLKKKISFQKF	DMEVIREVDLNKIEPWDLQERCKIGS	QNEWYFFSHKDRKYPTGSRTNRATSAGFWKATGRDK	IGMRKTLVFYRGRAPHGQKTDWIMHEYRL	DTDPQATHEDGWVVCRVFKKKNLFKI		Am01g41390
		OsNAC7	Am02g09950	protein SOMBREROlike [Sesamum indicum]	VPPGFRFHPTEEELLYYYLRKKVSYEPI	DLDVIREVDLNKLEPWDLNDKCGIGS	QNEWYFFSHKDKKYPTGTRTNRATMAGFWKATGRDK	IGMRKTLVFYTGRAPHGHKTDWIMHEYRL	DDDSAEIQEDGWVVCRAFKKKSHTRI	FNHIRSMHLPQLMTCPEST	Am02g09950
		OsNAC7	Am02g46290	protein SOMBREROlike [Sesamum indicum]	VPPGFRFHPTDEELLYYYLRKKVSYEPI	DLDVIREVDLNKLEPWDLKDKCRIGS	QNEWYFFSHKDKKYPTGTRTNRATMAGFWKATGRDK	IGMRKTLVFYTGRAPRGQKTDWIMHEYRL	DDDNAEIQEDGWVVCRVFKKKNHTRG	FDHNHSMHLPQLMSPESTV	Am02g46290
		OsNAC7	Am05g25420	NAC domaincontaining protein 43 [Sesamum indicum]	VPPGFRFHPTEEELLNYYLRKKVNCEKI	DLDVIRDVDLNKLEPWDIQEKCKIGS	QSDWYLFSHKGKKYPSGTRTNRATTAGFWKATGRDK	IGMRKTLVFYRGRAPHGRKLDWIMHEYRL	NFTGEAGTEEGWVVCRVFKKKNCHKA		Am05g25420
		OsNAC7	Am07g19870	NAC domaincontaining protein 7 [Sesamum indicum]	VPPGFRFHPTDEELVDYYLRRKITSKAI	DLDVIKDVDLYKIEPWDLQELCRIGT	QNEWYFFSHKDKKYPTGTRTNRATVAGFWKATGRDK	VGMRKTLVFYKGRAPNGQKSDWIMHEYRL	TDENGTPQEEGWVVCRVFKKRIATMR	IPPDQFLQLPLLESPKMMP	Am07g19870
Amborellaceae	Amborella trichopoda	OsNAC7	Amt94732	NAC domaincontaining protein 7 [Amborella trichopoda]	VPPGFRFHPTDEELVDYYLRKKIASKRI	DLDVIRDIDLYKIEPWDLQEKCRIGN	QNEWYFFSHKDKKYPTGTRTNRATAAGFWKATGRDK	IGMRKTLVFYKGRAPNGQKSDWIMHEYRL	TNENGPPQEEGWVVCRVFKKRITTIR	HQHDPFLQLPQLESPKLPN	Amt94732
		OsNAC7	Amt99762	protein BEARSKIN2 [Amborella trichopoda]	VPPGFRFHPTDEELLYYYLRKKVTYQKF	DLEVIREVDLNKMEPWDLQERCRIGA	QNEWYFFSHKDKKYPTGSRTNRATSAGFWKATGRDK	IGMRKTLVFYKGRAPHGQKTDWIMHEYRL		FKKKNFFKVPQEASTSLSM	Amt99762
		OsNAC7	Amt98524	NAC domaincontaining protein 43 isoform X1 [Amborella trichopoda]	VPPGFRFHPTEEELLHYYLRKKVAYEKI	DLDVIRDVDLNKLEPWDIQEKCRIGT	QNDWYFFSHKDKKYPTGTRTNRATAAGFWKATGRDK	IGMRKTLVFYKGRAPHGQKSDWIMHEYRL	NASGESSQEEGWVVCRVFKKKNLHKT		Amt98524
		OsNAC7	Amt08567	NAC domaincontaining protein 37 [Amborella trichopoda]	VPPGFRFHPTEEELVGYYLTKKITSQQI	DLDIIRDIDLYRIEPWDLHERCGNLY	QKEWYFFSYKDRKYPTGTRTNRATLAGFWKATGRDK	IGMRKTLVFYQGRAPNGRKSDWIMHEYRL	TTEDAPPQEEGWVVCRAFRKQSSSTK	MNTPQFLHLPKLESSNSPM	Amt08567
		OsNAC7	Amt20552	NAC domaincontaining protein 76 [Amborella trichopoda]	VPPGFRFHPTDEELLYYYLKKKVNYEDI	DLDVIRDVDLNKLEPWDLKDKCRIGN	QNEWYFFSHKDKKYPTGTRTNRATTAGFWKATGRDK	IGMRKTLVFYTGRAPHGQKTDWIMHEYRL	DDDFSDTQEDGWVVCRVFKKKNQQRV	NNFNNSMHLPQLLSPDNGV	Amt20552
Asparagaceae	Asparagus officinalis	OsNAC7	Ao73800.1		VPPGFRFHPTDEELVDYYLRKKVASIKI	DLDVIKDVDLYKIEPWDLQEQCKIGV	QNEWYFFSHKDKKYPTGTRTNRATTAGFWKATGRDK	VGMRKTLVFYKGRAPNGQKSDWIMHEYRL	TNENATPQEEGWVVCRVFKKRVTAFK		Ao73800.1
		OsNAC7	Ao020243907.1	NAC domaincontaining protein 43	VPPGFRFHPTEEELLNYYLRKKLVGQNI	DLDFIRDVDLNKLEPWDIQDKCKIGS	QNDWYFFSHKDKKYPTGTRTNRATAAGFWKATGRDK	IGMRKTLVFYKGRAPHGQKSDWIMHEYRL	TMGEANNQEDGWVVCRVFKKKNLLHK	CKQERFMKLPALESPTIPP	Ao020243907.1
		OsNAC7	Ao020248956.1	NAC domaincontaining protein 76like	VPPGFRFHPTDEELVGYYLRKKVASQKI	DLDVIRDIDLYRIEPWDLQERCRIGY	QTEWYFFSHKDKKYPTGTRTNRATLAGFWKATGRDK	IGMRKTLVFYKGRAPNGQKTDWIMHEYRL	SEEDAPPQEEGWVVCRAFKKKATSQP	LFLKQENELPQLESPSLLL	Ao020248956.1
		OsNAC7	Ao020274551.1	NAC domaincontaining protein 43like	VPPGFRFHPTEEELLNYYLRKKVACEKI	DLDVIRDVDLNKLEPWDIQEKCRIGS	QNDWYFFSHKDKKYPTGTRTNRATAAGFWKATGRDK	IGMRKTLVFYKGRAPHGQKSDWIMHEYRL	LIGETSNQEEGWVVCRVFKKKNLHKA	NLNEMFLKLPALESPTIST	Ao020274551.1
		OsNAC7	Ao020268068.1	NAC domaincontaining protein 76like	VPPGFRFHPTDEELLYYYLRKKVAYEAI	DLDVIRDIDLNKLEPWDLKDKCRIGT	QNEWYFFSHKDKKYPTGTRTNRATTAGFWKATGRDK	IGMRKTLVFYTGRAPHGQKTDWIMHEYRL	DEGCTDVQEDGWVVCRVFKKKNHQRG	FSFHSSMHLPQLLSAESSV	Ao020268068.1
		OsNAC7	Ao020246227.1	NAC domaincontaining protein 105like	VPPGFRFHPTEEELVGYYLTRKITSQKI	DLGVINDIDLYRIEPWDLQERCKHGY	QNEWYFFSHKDKKYPSGTRTNRATNAGFWKATGRDK	IGMRKTLVFYEGRAPNGRKSDWIMHEYRL	SGEHAPPQEEGWVVCRAFKKPTPNPR	KLPCGIFEIPRLDSPSMST	Ao020246227.1
		OsNAC7	Ao77371.1		VPPGFRFHPTDEELLLFYLKKKLCSEKF	DLEVIKDVDLNKIEPWELQEKCKIGA	QNDWYLFSHKDRKYPTGSRTNRATNAGFWKATGRDK	IGMRKTLVFYRGRAPHGQKTDWIMHEYRL			Ao77371.1
		OsNAC7	Ao57771.1		VPPGFRFHPTDEELLLYYLKKKVSLEKF	DLEVIREVDLNKIEPWELQGGWMGGV			DRRERRELEPGQLVCRVFKKKCFFKT		Ao57771.1
		OsNAC7	Ao020259671.1	NAC domaincontaining protein 7like [Asparagus officinalis]	VPPGFRFHPTDEELVDYYLRKKVASIKI	DLDVIKDVDLYKIEPWDLQEQCKIGV	QNEWYFFSHKDKKYPTGTRTNRATTAGFWKATGRDK	VGMRKTLVFYKGRAPNGQKSDWIMHEYRL	TNENATPQEEGWVVCRVFKKRVTAVR	HHDPLFIQLPQLQSPGLLQ	Ao020259671.1
		OsNAC7	Ao020244497.1	NAC domaincontaining protein 7like [Asparagus officinalis]	VPPGFRFYPTDEELVDYYLRKKIASKRI	DLNVIKDVDLYKIEPWDLQEYCRLGA	QTEWHFFSHKDKKYPTGTRTNRATKTGFWKATGRDK	VGMRKTLVYYIGRAPNGQKTDWIMHEYRL	SKENGTSQEEGWVVCKVFKKRVSTVR	SQNYPFHQLPPLQSSKIPI	Ao020244497.1
		OsNAC7	Ao020253767.1	protein BEARSKIN2like [Asparagus officinalis]	VPPGFRFHPTDEELLLFYLKKKLCSEKF	DLEVIKDVDLNKIEPWELQEKCKIGA	QNDWYLFSHKDRKYPTGSRTNRATNAGFWKATGRDK	IGMRKTLVFYRGRAPHGQKTDWIMHEYRL	DDDQDGDNEDGWVICHVFEKKCFFKI		Ao020253767.1

## Sheet: OsNAC8
Family	Species	NAC Subfamiy	Accession number	Annotation ncbi	Conserved motif				Accession number Database	NCBI accession number	Protein accession number	Accession scaffold ncbi	CDS	exon1	intron1	exon2	intron2	exon3	intron3	exon4	intron4	exon5	intron5	exon6	inton6	exon7
					A-B		C-D-E
Brassicaceae	Arabidopsis thaliana	OsNAC8	At2g27300.1	ANAC040,Arabidopsis NAC domain containing protein 40	LFPGFRFSPTDVELISYYLRRKIDGDENSVAVIAEVEIYKFEPWDLPEES	ENEWFYFCARGRKYPHGSQ	RATQLGYWKATGKERSVKSGNQVVGTKRTLVFHIGRAPRGERTEWIMHEY		AT2G27300.1	NM_128289.2	NP_180298.1	OFEF01000003.1	1008	180	71	255	67	207	380	366
		OsNAC8	At3g44290.1	NAC domain containing protein 60 [Arabidopsis thaliana]	TFPGFKFSPTDIELISYYLKRKMDGLERSVEIIPEVEIYNFEPWDLPDKS	DSEWFFFCARGKKYPHGSQ	RATKIGYWKATGKERNVKSGSEVIGTKRTLVFHIGRAPKGGRTEWLMHEY		AT3G44290.1	NM_114297.3	NP_190015.1	OMOL01000010.1	1008	180	827	255	139	237	133	336
		OsNAC8	At5g22290.1	NAC domain containing protein 89 [Arabidopsis thaliana]	VFPGFKFSPTDVELISYYLKRKMDGLERSVEVIPDLEIYNFEPWDLPDKS	DSEWFFFCARGKKYPHGSQ	RATKMGYWKATGKERDVKSGSEVIGTKRTLVFHIGRAPKGERTDWIMHEY		AT5G22290.1	NM_122134.4	NP_568414.1	OFEF01000001.1	1023	201	180	255	161	237	86	330
Orchidaceae	Apostasia shenzenica	OsNAC8	As013628	NAC domaincontaining protein 74 [Apostasia shenzhenica]	LPPGFGFHPTDVELVSHYLRRKNLGLEVDFEVIPELDIYKREPWDLPACC	DSKWHFFTSRDRKYPNGSR	RATEAGYWKSTGKDRKIRFQNRVIGTKKTLVFHEGRPPCGKRTDWIMHEY	YMDEKESKVTPRMKDTYVLCRITKRNGLEM	Ash013628		PKA49332.1	PEFY01008243.1(ASH160606 Ash_8243)	1386	166	140	280	209	375	434	600
		OsNAC8	As004711	NAC domaincontaining protein 74 [Apostasia shenzhenica]	LPPGFGFHPTDVELISHYLKRKNLGLEIDFEVIPVVDIYKCEPWDLPAYC	DSKWHFFTSCHRKYPNGLR	RATEAGYWKSTGKDRNIKFNNQIIGSKKTLVFHKGRPPYGKRTDWIMHEY	HMAGKEGQTSSGVKNTFVLCRVSKRDSIEV	Ash004711		PKA63894.1	PEFY01001490.1(ASH160606 Ash_1490)	1263	178	120	279	651	269	1065	543
Orchidaceae	Cypripedium formosanum	OsNAC8	Cf027415	NAC domaincontaining protein 74like	LPPGFGFHPTDVELISHYLKRKNQGLKVDFEVIPELDIYKREPWDLPVAC	DSKWHFFTSRDRKYPNGSR	RATEAGYWKSTGKDRSIRLHNRVIGTKKTLVFHEGRPPYGKRTDWIMHEY	YVDEKESKTTPGIKGTYVLCRVTKRNGFAV	CFTC027415				1347
Orchidaceae	Dendrobium catenatum	OsNAC8	Dc010334	NAC domaincontaining protein 71like isoform X1 [Dendrobium catenatum]	LPPGFGFHPTDVELISHYLRRKNQGQKADFEVIPELDIYKREPWDLPACC	DSMWHFFASRDRKYPNGSR	RATEAGYWKSTGKDRNIRFLNQVIGTKKTLVFHQGRPPSGKRTDWIMHEY	FMDEKESKTSSVIKSTYVLCRVTKRNGFAV	Dca010334	XM_020834928.2	XP_020690587.1	JSDN02017792.1 (Dcat_17792)	1143	159	112	285	271	267	599	432
		OsNAC8	Dc023390	NAC domaincontaining protein 71like [Dendrobium catenatum]	LPPGFGFHPTDVELISHYLKRKNLGLKVDLEVIPELDIYKREPWDLPACC	DSKWHFFTSRDRKYPNGTR	RATEAGYWKSTGKDRNIRFHNQVIGTKKTLVFHEGRPPYGKRTDWIMHEY	YMDEKECKKTPGMLDTYVLCRVTKRDGFVV	Dca023390	XM_020823627.2	XP_020679286.1	JSDN02020117.1 (Dcat_20117)	1314	165	105	279	206	285	541	585
Orchidaceae	Orchis italica	OsNAC8	-
Orchidaceae	Phalaenopsis aphrodite	OsNAC8	Pa103700	NAC domaincontaining protein 74like [Phalaenopsis equestris]	LPPGFGFHPTDVELISHYLRRKNRGFKIDFDVIPELDIYKREPWDLPACC	DSKWHFFTSHDKKYPNGLR	RATEAGYWKSTGKDRNIRSHNQVIGTKKTLVFHEGRPPCGKRTDWIMHEY	YMDEKKSKTSSQIKDTYVLCRITKRNGFAV	PAXXG103700			NEWO01000059.1 (scaffold59)	1332	165	116	279	244	273	72	615
		OsNAC8	Pa215210	NAC domaincontaining protein 74like [Phalaenopsis equestris]	LPLGFGFHPTDVELISHYLKMKNSGQKIDYEVIPELDICKCEPWDLPACC	DSKWHFFTSRDRKYPNGTR	RATVAGYWKSTGKDRSIRFQNRVIGTKKTLVFHKGRPPRGKRTDWIMHEY	CMDEKECKRTPGIKDSYVLCRVTKRDGFEV	PAXXG215210			NEWO01000240.1 (scaffold240)	1317	165	330	279	181	282	736	591
Orchidaceae	Phalaenopsis equestris	OsNAC8	Pe006944	PREDICTED: Phalaenopsis equestris NAC domaincontaining protein 74like (LOC110019348), mRNA	LPPGFGFHPTDVELISHYLRRKNRGLKIDFDVIPELDIYKREPWDLPACC	DSKWHFFTSHDKKYPNGLR	RATEAGYWKSTGKDRNIRSHNQVIGTKKTLVFHEGRPPRGKRTDWIMHEY	YMDEKESKTSSQIKDTYVLCRITKRNGFAV	Peq006944	XM_020716983.1	XP_020572642.1	APLD01009070.1 (Scaffold000054_197)	1512	141	2863	204	108	288	237	267	76	612
		OsNAC8	Pe016156	PREDICTED: Phalaenopsis equestris NAC domaincontaining protein 74like (LOC110030429), transcript variant X1, mRNA	LPLGFGFHPTDVELISHYLKMKNSGQKIDYEVIPELDICKCEPWDLPACC	DSRWHFFTSRDRKYPNGTR	RATVAGYWKSTGKDRSIRFQNRVIGTKKTLVFHKGRPPRGKRTDWIMHEY	CMDEKECKRTPGIKDSYVLCRVTKRDGFEV	Peq016156	XM_020733139.1	XP_020588798.1	APLD01037103.1 (Scaffold000716_2)	1317	165	330	279	183	282	664	591
Orchidaceae	Vanilla panifolia	OsNAC8	Vp007078	NAC domaincontaining protein 71like [Dendrobium catenatum]	LPPGFGFHPTDVELVFYYLKRKNMGLKADLDVIPELEIYKFEPWDLPACC	DSKWHFFTSRDRKYPNGLR	RATAAGYWKSTGKDRNIRSQNQVIGTKKTLVFHEGRPPYGKRTDWIMHEY		VPTC007078		KAG0491513.1	SDXO01066419.1	1308	166	74	276	109	277	1347	589
Plantaginaceae	Antirrhinum majus	OsNAC8	Am02g45810	NAC domaincontaining 89like [Olea europaea subsp. europaea]	MFPGFRFSPTDEELIRYYLTKKLEGSDNCVDVIPEVDICRHEPWDLPAQS	ENEWFFFSPRGRKYPNGSQ	RATEFGYWKATGKERSVKSGSSIIGTKRTLVFHTGRAPKGQRTEWIMHEY		Am02g45810
		OsNAC8	Am03g08120.T01	NAC domaincontaining protein 40 [Sesamum indicum]	LFPGFRFSPTDEELIRYYLKKKLEGSDKEVEVIPEVDICRHEPWDLPGLP	DNEWFFFSPRGKKYPNGSQ	RATESGYWKATGKERFVKSVSTIIGTKRTLVFHTGRAPKGQRTEWIMHEY		Am03g08120.T01
		OsNAC8	Am03g08120.T02	NAC domaincontaining protein 40 [Sesamum indicum]	LFPGFRFSPTDEELIRYYLKKKLEGSDKEVEVIPEVDICRHEPWDLPARS	DNEWFFFSPRGKKYPNGSQ	RATESGYWKATGKERFVKSVSTIIGTKRTLVFHTGRAPKGQRTEWIMHEY		Am03g08120.T02
Amborellaceae	Amborella trichopoda	OsNAC8	-
Asparagaceae	Asparagus officinalis	OsNAC8	Ao020270297.1	NAC domaincontaining protein 74like	LPPGFGFHPTDVELISHYLKGKLLGRKIDLDIIPEIDIYKHEPWDLPARC	DSKWHFFASRDKKYPNGSR	RATAAGYWKSTGKDRDIRHKNRTIGTKKTLVFHEGRPPCGKRTDWIMHEY	YLNENECKANPELKDAFVLCRITKRDGWMQ	Ao020270297.1

[truncated: 4 more sheets: TERN, TIP, SENU5, ONAC003]
