# Supplementary material for: Orchid NAC Transcription Factors: A Focused Analysis of CUPULIFORMIS Genes
Source: Genes (Basel). 2022 Dec 5;13(12):2293. doi: 10.3390/genes13122293 (PMC9777940; doi:10.3390/genes13122293)
Supplement: Supplementary file 1 [file genes-13-02293-s001.zip › genes-2067628-supplementary - There is no Figure S1 here, please add/Supplementary data_S2.xlsx]

## Sheet: NAM
Supplementary data S2. Difference between the size of the intron-exon of the genes belonging to the NAM subfamily of orchid species and A. thaliana.
The percentual value indicates the number of genes that contain the exon or the intron of that range size.
Species		>9000	4001-9000	2001-4000	1001 - 2000	701-1000	500-700	301-500	100-300	<100
Arabidopsis thaliana	Exon1								1
Apostasia shenzenica							11,11%	11,11%	77,78%
Dendrobium catenatum					7,14%				92,86%
Phalaenopsis aphrodite								7,69%	92,31%
Phalaenopsis equestris							33,33%		66,67%
Vanilla planifolia								9,09%	81,82%	9,09%
Species		>9000	4001-9000	2001-4000	1001 - 2000	701-1000	500-700	301-500	100-300	<100
Arabidopsis thaliana	Intron1			0.0769	15,38%		15,38%		38,46%	23,08%
Apostasia shenzenica				11,11%				11,11%	22,22%	55,56%
Dendrobium catenatum					15,38%			7,69%	38,46%	38,46%
Phalaenopsis aphrodite						23,08%		7,69%	30,77%	38,46%
Phalaenopsis equestris						25,00%		8,33%	33,33%	33,33%
Vanilla planifolia								9,09%	9,09%	81,82%
Species		>9000	4001-9000	2001-4000	1001 - 2000	701-1000	500-700	301-500	100-300	<100
Arabidopsis thaliana	Exon2								100,00%
Apostasia shenzenica								11,11%	88,89%
Dendrobium catenatum									76,92%	23,08%
Phalaenopsis aphrodite									100,00%
Phalaenopsis equestris							8,33%	25,00%	66,67%
Vanilla planifolia							36,36%	18,18%	45,45%
Species		>9000	4001-9000	2001-4000	1001 - 2000	701-1000	500-700	301-500	100-300	<100
Arabidopsis thaliana	Intron2						15,38%		61,54%	23,08%
Apostasia shenzenica					12,50%	12,50%	37,50%	12,50%	25,00%
Dendrobium catenatum				7,69%	7,69%	15,38%	7,69%	23,08%	23,08%	15,38%
Phalaenopsis aphrodite					8,33%	33,33%	16,67%	16,67%		25,00%
Phalaenopsis equestris					14,29%	42,86%	14,29%			28,57%
Vanilla planifolia			14,29%		14,29%				14,29%	57,14%
Species		>9000	4001-9000	2001-4000	1001 - 2000	701-1000	500-700	301-500	100-300	<100
Arabidopsis thaliana	Exon3						61,54%	38,46%
Apostasia shenzenica							12,50%	75,00%	12,50%
Dendrobium catenatum							46,15%	53,85%
Phalaenopsis aphrodite							41,67%	58,33%
Phalaenopsis equestris							57,14%	42,86%
Vanilla planifolia							42,86%	42,86%	14,29%
Species		>9000	4001-9000	2001-4000	1001 - 2000	701-1000	500-700	301-500	100-300	<100
Apostasia shenzenica	Intron3								100,00%
Species		>9000	4001-9000	2001-4000	1001 - 2000	701-1000	500-700	301-500	100-300	<100
Apostasia shenzenica	Exon4									1

## Sheet: NAC1
Supplementary data S2. Difference between the size of the intron-exon of the genes belonging to the NAC1 subfamily of orchid species and A. thaliana.
The percentual value indicates the number of genes that contain the exon or the intron of that range size.
Species		>9000	4001-9000	2001-4000	1001 - 2000	701-1000	500-700	301-500	100-300	<100
Arabidopsis thaliana	Exon1								1
Apostasia shenzenica									100,00%
Dendrobium catenatum									100,00%
Phalaenopsis aphrodite									100,00%
Phalaenopsis equestris									100,00%
Vanilla planifolia								16,67%	83,33%
Species		>9000	4001-9000	2001-4000	1001 - 2000	701-1000	500-700	301-500	100-300	<100
Arabidopsis thaliana	Intron1				66,67%				33,33%
Apostasia shenzenica					50,00%	50,00%
Dendrobium catenatum		25,00%		25,00%	50,00%
Phalaenopsis aphrodite					50,00%	25,00%	25,00%
Phalaenopsis equestris			25,00%			75,00%
Vanilla planifolia						16,67%			16,67%	66,67%
Species		>9000	4001-9000	2001-4000	1001 - 2000	701-1000	500-700	301-500	100-300	<100
Arabidopsis thaliana	Exon2							33,33%	66,67%
Apostasia shenzenica								25,00%	75,00%
Dendrobium catenatum									100,00%
Phalaenopsis aphrodite								25,00%	75,00%
Phalaenopsis equestris									75,00%	25,00%
Vanilla planifolia									100,00%
Species		>9000	4001-9000	2001-4000	1001 - 2000	701-1000	500-700	301-500	100-300	<100
Arabidopsis thaliana	Intron2				50,00%					50,00%
Apostasia shenzenica						33,33%		33,33%	33,33%
Dendrobium catenatum						25,00%	25,00%	25,00%		25,00%
Phalaenopsis aphrodite					33,33%		33,33%		33,33%
Phalaenopsis equestris					25,00%	25,00%	50,00%
Vanilla planifolia									50,00%	50,00%
Species		>9000	4001-9000	2001-4000	1001 - 2000	701-1000	500-700	301-500	100-300	<100
Arabidopsis thaliana	Exon3						50,00%	50,00%
Apostasia shenzenica							33,33%	66,67%
Dendrobium catenatum								100,00%
Phalaenopsis aphrodite								100,00%
Phalaenopsis equestris							25,00%	50,00%	25,00%
Vanilla planifolia								50,00%	50,00%
Species		>9000	4001-9000	2001-4000	1001 - 2000	701-1000	500-700	301-500	100-300	<100
Phalaenopsis equestris	Intron3						100,00%
Species		>9000	4001-9000	2001-4000	1001 - 2000	701-1000	500-700	301-500	100-300	<100
Phalaenopsis equestris	Exon4							1

## Sheet: TERN
Supplementary data S2. Difference between the size of the intron-exon of the genes belonging to the TERN subfamily of orchid species and A. thaliana.
The percentual value indicates the number of genes that contain the exon or the intron of that range size.
Species		>9000	4001-9000	2001-4000	1001 - 2000	701-1000	500-700	301-500	100-300	<100
Arabidopsis thaliana	exon1								1
Apostasia shenzenica										1
Dendrobium catenatum									1
Phalaenopsis aphrodite									1
Phalaenopsis equestris									1
Vanilla planifolia										1
Species		>9000	4001-9000	2001-4000	1001 - 2000	701-1000	500-700	301-500	100-300	<100
Arabidopsis thaliana	intron1							1
Apostasia shenzenica										1
Dendrobium catenatum										1
Phalaenopsis aphrodite							1
Phalaenopsis equestris							1
Vanilla planifolia										1
Species		>9000	4001-9000	2001-4000	1001 - 2000	701-1000	500-700	301-500	100-300	<100
Arabidopsis thaliana	exon2								1
Apostasia shenzenica								1
Dendrobium catenatum									1
Phalaenopsis aphrodite								1
Phalaenopsis equestris								1
Vanilla planifolia									1
Species		>9000	4001-9000	2001-4000	1001 - 2000	701-1000	500-700	301-500	100-300	<100
Arabidopsis thaliana	intron2						0.5			0.5
Apostasia shenzenica							1
Dendrobium catenatum						1
Phalaenopsis aphrodite									1
Vanilla planifolia										1
Species		>9000	4001-9000	2001-4000	1001 - 2000	701-1000	500-700	301-500	100-300	<100
Arabidopsis thaliana	exon3								1
Apostasia shenzenica									1
Dendrobium catenatum							1
Phalaenopsis aphrodite									1
Vanilla planifolia									1

## Sheet: OsNAC7
Supplementary data S2. Difference between the size of the intron-exon of the genes belonging to the OsNAC7 subfamily of orchid species and A. thaliana.
The percentual value indicates the number of genes that contain the exon or the intron of that range size.
Species		>9000	4001-9000	2001-4000	1001 - 2000	701-1000	500-700	301-500	100-300	<100
Arabidopsis thaliana	exon1								1
Apostasia shenzenica									1
Dendrobium catenatum									1
Phalaenopsis aphrodite									1
Phalaenopsis equestris									0.875	0.125
Vanilla planifolia								0.2	0.8
Species		>9000	4001-9000	2001-4000	1001 - 2000	701-1000	500-700	301-500	100-300	<100
Arabidopsis thaliana	intron1					0.0769	0.0769	0.0769	0.3846	0.3846
Apostasia shenzenica			0.1667		0.1667	0.1667		0.1667	0.1667	0.1667
Dendrobium catenatum					0.3	0.1	0.1	0.1	0.1	0.3
Phalaenopsis aphrodite			0.2857		0.2857	0.1429		0.2857
Phalaenopsis equestris		0.125		0.125	0.125	0.25		0.25		0.125
Vanilla planifolia									0.5	0.5
Species		>9000	4001-9000	2001-4000	1001 - 2000	701-1000	500-700	301-500	100-300	<100
Arabidopsis thaliana	exon2					0.2308			0.7692
Apostasia shenzenica								0.1667	0.8333
Dendrobium catenatum							0.1	0.9
Phalaenopsis aphrodite									1
Phalaenopsis equestris								0.125	0.875
Vanilla planifolia									1
Species		>9000	4001-9000	2001-4000	1001 - 2000	701-1000	500-700	301-500	100-300	<100
Arabidopsis thaliana	intron2					0.2		0.4	0.2	0.2
Apostasia shenzenica				0.5			0.3333	0.1667
Dendrobium catenatum		0.1111	0.2222	0.2222		0.3333	0.1111
Phalaenopsis aphrodite		0.1667	0.3333	0.1667				0.1667	0.1667
Phalaenopsis equestris		0.1429	0.1429		0.1429				0.2857	0.2857
Vanilla planifolia										1
Species		>9000	4001-9000	2001-4000	1001 - 2000	701-1000	500-700	301-500	100-300	<100
Arabidopsis thaliana	exon3					0.2	0.7	0.1
Apostasia shenzenica						0.1667	0.1667	0.5	0.1667
Dendrobium catenatum							0.6667	0.3333
Phalaenopsis aphrodite						0.1429	0.2857	0.5714
Phalaenopsis equestris						0.1429	0.1429	0.2857	0.4286
Vanilla planifolia							0.3333	0.6667
Species		>9000	4001-9000	2001-4000	1001 - 2000	701-1000	500-700	301-500	100-300	<100
Apostasia shenzenica	intron3									1
Phalaenopsis equestris			0.3333	0.3333					0.3333
Species		>9000	4001-9000	2001-4000	1001 - 2000	701-1000	500-700	301-500	100-300	<100
Apostasia shenzenica	exon4						1
Phalaenopsis equestris							1
vani

## Sheet: OsNAC8
Supplementary data S2. Difference between the size of the intron-exon of the genes belonging to the OsNAC8 subfamily of orchid species and A. thaliana.
The percentual value indicates the number of genes that contain the exon or the intron of that range size.
Species		>9000	4001-9000	2001-4000	1001 - 2000	701-1000	500-700	301-500	100-300	<100
Arabidopsis thaliana	exon1								1
Apostasia shenzenica									1
Dendrobium catenatum									1
Phalaenopsis aphrodite								0.3333	0.3333	0.3333
Phalaenopsis equestris									1
Vanilla planifolia									1
Species		>9000	4001-9000	2001-4000	1001 - 2000	701-1000	500-700	301-500	100-300	<100
Arabidopsis thaliana	intron1					0.3333			0.3333	0.3333
Apostasia shenzenica									1
Dendrobium catenatum									1
Phalaenopsis aphrodite									1
Phalaenopsis equestris				0.5				0.5
Vanilla planifolia										1
Species		>9000	4001-9000	2001-4000	1001 - 2000	701-1000	500-700	301-500	100-300	<100
Arabidopsis thaliana	exon2								1
Apostasia shenzenica									1
Dendrobium catenatum									1
Phalaenopsis aphrodite		0.3333							0.6667
Phalaenopsis equestris									1
Vanilla planifolia									1
Species		>9000	4001-9000	2001-4000	1001 - 2000	701-1000	500-700	301-500	100-300	<100
Arabidopsis thaliana	intron2								0.6667	0.3333
Apostasia shenzenica							0.5		0.5
Dendrobium catenatum									1
Phalaenopsis aphrodite		0.3333							0.6667
Phalaenopsis equestris									1
Vanilla planifolia									1
Species		>9000	4001-9000	2001-4000	1001 - 2000	701-1000	500-700	301-500	100-300	<100
Arabidopsis thaliana	exon3								1
Apostasia shenzenica								0.5	0.5
Dendrobium catenatum									1
Phalaenopsis aphrodite								0.3333	0.6667
Phalaenopsis equestris									1
Vanilla planifolia									1
Species		>9000	4001-9000	2001-4000	1001 - 2000	701-1000	500-700	301-500	100-300	<100
Apostasia shenzenica	intron3				0.5			0.5
Dendrobium catenatum							1
Phalaenopsis aphrodite									0.5	0.5
Phalaenopsis equestris							0.5		0.5
Vanilla planifolia					1
Species		>9000	4001-9000	2001-4000	1001 - 2000	701-1000	500-700	301-500	100-300	<100
Apostasia shenzenica	exon4						1
Dendrobium catenatum							1
Phalaenopsis aphrodite							0.6667	0.3333
Phalaenopsis equestris							0.5		0.5
Vanilla planifolia							1
Species		>9000	4001-9000	2001-4000	1001 - 2000	701-1000	500-700	301-500	100-300	<100
Phalaenopsis aphrodite	intron4									1
Phalaenopsis equestris										1
Species		>9000	4001-9000	2001-4000	1001 - 2000	701-1000	500-700	301-500	100-300	<100
Phalaenopsis aphrodite	exon5							1
Phalaenopsis equestris							1
Species		>9000	4001-9000	2001-4000	1001 - 2000	701-1000	500-700	301-500	100-300	<100
Phalaenopsis aphrodite	intron5									1
Species		>9000	4001-9000	2001-4000	1001 - 2000	701-1000	500-700	301-500	100-300	<100
Phalaenopsis aphrodite	exon6									1
Species		>9000	4001-9000	2001-4000	1001 - 2000	701-1000	500-700	301-500	100-300	<100
Phalaenopsis aphrodite	intron6									1
Species		>9000	4001-9000	2001-4000	1001 - 2000	701-1000	500-700	301-500	100-300	<100
Phalaenopsis aphrodite	exon7								1

## Sheet: TIP
Supplementary data S2. Difference between the size of the intron-exon of the genes belonging to the TIP subfamily of orchid species and A. thaliana.
The percentual value indicates the number of genes that contain the exon or the intron of that range size.
Species		>9000	4001-9000	2001-4000	1001 - 2000	701-1000	500-700	301-500	100-300	<100
Arabidopsis thaliana	exon1								1
Apostasia shenzenica									1
Dendrobium catenatum									1
Phalaenopsis aphrodite									1
Phalaenopsis equestris									1
Vanilla planifolia									1
Species		>9000	4001-9000	2001-4000	1001 - 2000	701-1000	500-700	301-500	100-300	<100
Arabidopsis thaliana	intron1								1
Apostasia shenzenica										1
Dendrobium catenatum									0.6667	0.3333
Phalaenopsis aphrodite									1
Phalaenopsis equestris										1
Vanilla planifolia									1
Species		>9000	4001-9000	2001-4000	1001 - 2000	701-1000	500-700	301-500	100-300	<100
Arabidopsis thaliana	exon2						0.25		0.75
Apostasia shenzenica									1
Dendrobium catenatum				0.25					0.75
Phalaenopsis aphrodite									1
Phalaenopsis equestris								1
Vanilla planifolia									1
Species		>9000	4001-9000	2001-4000	1001 - 2000	701-1000	500-700	301-500	100-300	<100
Arabidopsis thaliana	intron2						0.25			0.75
Apostasia shenzenica				1
Dendrobium catenatum		0.3333		0.3333	0.3333
Phalaenopsis aphrodite							1
Phalaenopsis equestris							1
Vanilla planifolia					0.6667	0.3333
Species		>9000	4001-9000	2001-4000	1001 - 2000	701-1000	500-700	301-500	100-300	<100
Arabidopsis thaliana	exon3							0.5	0.5
Apostasia shenzenica									1
Dendrobium catenatum								0.3333	0.6667
Phalaenopsis aphrodite									1
Phalaenopsis equestris									1
Vanilla planifolia							0.3333		0.6667
Species		>9000	4001-9000	2001-4000	1001 - 2000	701-1000	500-700	301-500	100-300	<100
Arabidopsis thaliana	intron3								0.5	0.5
Apostasia shenzenica			1
Dendrobium catenatum									1
Phalaenopsis aphrodite									1
Phalaenopsis equestris									1
Vanilla planifolia									1
Species		>9000	4001-9000	2001-4000	1001 - 2000	701-1000	500-700	301-500	100-300	<100
Arabidopsis thaliana	exon4							0.5	0.5
Apostasia shenzenica									1
Dendrobium catenatum								0.6667	0.3333
Phalaenopsis aphrodite								1
Phalaenopsis equestris								1
Vanilla planifolia							0.5	0.5
Species		>9000	4001-9000	2001-4000	1001 - 2000	701-1000	500-700	301-500	100-300	<100
Arabidopsis thaliana	intron4									1
Apostasia shenzenica									0.5	0.5
Dendrobium catenatum									0.6667	0.3333
Phalaenopsis aphrodite									1
Phalaenopsis equestris						1
Vanilla planifolia										1
Species		>9000	4001-9000	2001-4000	1001 - 2000	701-1000	500-700	301-500	100-300	<100
Arabidopsis thaliana	exon5							0.25	0.75
Apostasia shenzenica							1
Dendrobium catenatum								1
Phalaenopsis aphrodite							1
Phalaenopsis equestris							1
Vanilla planifolia							0.5			0.5
Species		>9000	4001-9000	2001-4000	1001 - 2000	701-1000	500-700	301-500	100-300	<100
Arabidopsis thaliana	intron5								0.6667	0.3333
Dendrobium catenatum										1
Phalaenopsis aphrodite										1
Phalaenopsis equestris										1
Vanilla planifolia										1
Species		>9000	4001-9000	2001-4000	1001 - 2000	701-1000	500-700	301-500	100-300	<100
Arabidopsis thaliana	exon6								1
Dendrobium catenatum										1
Phalaenopsis aphrodite										1
Phalaenopsis equestris										1
Vanilla planifolia									0.5	0.5
Species		>9000	4001-9000	2001-4000	1001 - 2000	701-1000	500-700	301-500	100-300	<100
Arabidopsis thaliana	intron6								1
Dendrobium catenatum										1
Phalaenopsis aphrodite										1
Phalaenopsis equestris										1
Vanilla planifolia										1
Species		>9000	4001-9000	2001-4000	1001 - 2000	701-1000	500-700	301-500	100-300	<100
Arabidopsis thaliana	exon7								1
Dendrobium catenatum								0.3333	0.6667
Phalaenopsis aphrodite									1
Phalaenopsis equestris									1
Vanilla planifolia									1

## Sheet: ANAC011
Supplementary data S2. Difference between the size of the intron-exon of the genes belonging to the ANAC011 subfamily of orchid species and A. thaliana.
The percentual value indicates the number of genes that contain the exon or the intron of that range size.
Species		>9000	4001-9000	2001-4000	1001 - 2000	701-1000	500-700	301-500	100-300	<100
Arabidopsis thaliana	exon1								1
Apostasia shenzenica									1
Dendrobium catenatum									1
Phalaenopsis aphrodite									1
Phalaenopsis equestris									1
Vanilla planifolia									1
Species		>9000	4001-9000	2001-4000	1001 - 2000	701-1000	500-700	301-500	100-300	<100
Arabidopsis thaliana	intron1					0.25	0.125		0.25	0.375
Apostasia shenzenica					0.3333		0.6667
Dendrobium catenatum									1
Phalaenopsis aphrodite					0.3333	0.3333				0.3333
Phalaenopsis equestris						0.3333			0.3333	0.3333
Vanilla planifolia									1
Species		>9000	4001-9000	2001-4000	1001 - 2000	701-1000	500-700	301-500	100-300	<100
Arabidopsis thaliana	exon2							0.125	0.875
Apostasia shenzenica									1
Dendrobium catenatum			0.125	0.25	0.125	0.125	0		0.375
Phalaenopsis aphrodite										1
Phalaenopsis equestris									1
Vanilla planifolia									1
Species		>9000	4001-9000	2001-4000	1001 - 2000	701-1000	500-700	301-500	100-300	<100
Arabidopsis thaliana	intron2						0.125		0.25	0.625
Apostasia shenzenica					0.3333		0.3333			0.3333
Dendrobium catenatum				0.3333						0.6667
Phalaenopsis aphrodite					0.3333	0.3333				0.3333
Phalaenopsis equestris					0.3333		0.3333			0.3333
Vanilla planifolia					0.6667	0.3333
Species		>9000	4001-9000	2001-4000	1001 - 2000	701-1000	500-700	301-500	100-300	<100
Arabidopsis thaliana	exon3							0.5	0.5
Apostasia shenzenica								0.3333	0.6667
Dendrobium catenatum								0.3333	0.3333	0.3333
Phalaenopsis aphrodite								0.3333	0.6667
Phalaenopsis equestris								0.3333	0.6667
Vanilla planifolia							0.3333		0.6667
Species		>9000	4001-9000	2001-4000	1001 - 2000	701-1000	500-700	301-500	100-300	<100
Arabidopsis thaliana	intron3								0.3333	0.6667
Apostasia shenzenica			0.5							0.5
Dendrobium catenatum					0.5			0.5
Phalaenopsis aphrodite		0.5				0.5
Phalaenopsis equestris						1
Vanilla planifolia									1
Species		>9000	4001-9000	2001-4000	1001 - 2000	701-1000	500-700	301-500	100-300	<100
Arabidopsis thaliana	exon4							0.1667	0.6667	0.1667
Apostasia shenzenica								0.5	0.5
Dendrobium catenatum								0.5	0.5
Phalaenopsis aphrodite							0.5		0.5
Phalaenopsis equestris										1
Vanilla planifolia							0.5	0.5
Species		>9000	4001-9000	2001-4000	1001 - 2000	701-1000	500-700	301-500	100-300	<100
Arabidopsis thaliana	intron4								0.5	0.5
Apostasia shenzenica									0.5	0.5
Dendrobium catenatum				1
Phalaenopsis aphrodite									0.5	0.5
Vanilla planifolia										1
Species		>9000	4001-9000	2001-4000	1001 - 2000	701-1000	500-700	301-500	100-300	<100
Arabidopsis thaliana	exon5									1
Apostasia shenzenica									0.5	0.5
Dendrobium catenatum								1
Phalaenopsis aphrodite									0.5	0.5
Vanilla planifolia							0.5			0.5
Species		>9000	4001-9000	2001-4000	1001 - 2000	701-1000	500-700	301-500	100-300	<100
Arabidopsis thaliana	intron5									1
Apostasia shenzenica								1
Dendrobium catenatum										1
Phalaenopsis aphrodite							1
Vanilla planifolia										1
Species		>9000	4001-9000	2001-4000	1001 - 2000	701-1000	500-700	301-500	100-300	<100
Arabidopsis thaliana	exon6						0.3333	0.3333		0.3333
Apostasia shenzenica							1
Dendrobium catenatum										1
Phalaenopsis aphrodite						1
Vanilla planifolia									0.5	0.5
Species		>9000	4001-9000	2001-4000	1001 - 2000	701-1000	500-700	301-500	100-300	<100
Dendrobium catenatum	intron6		1
Vanilla planifolia										1
Species		>9000	4001-9000	2001-4000	1001 - 2000	701-1000	500-700	301-500	100-300	<100
Dendrobium catenatum	exon7					1
Vanilla planifolia									1

## Sheet: NAC2
Supplementary data S2. Difference between the size of the intron-exon of the genes belonging to the NAC2 subfamily of orchid species and A. thaliana.
The percentual value indicates the number of genes that contain the exon or the intron of that range size.
Species		>9000	4001-9000	2001-4000	1001 - 2000	701-1000	500-700	301-500	100-300	<100
Arabidopsis thaliana	exon1								1
Apostasia shenzenica								0.5	0.5
Dendrobium catenatum									1
Phalaenopsis aphrodite								0.3333	0.6667
Phalaenopsis equestris								0.5	0.5
Vanilla planifolia								0.6667	0.3333
Species		>9000	4001-9000	2001-4000	1001 - 2000	701-1000	500-700	301-500	100-300	<100
Arabidopsis thaliana	intron1			0.1				0.2	0.4	0.3
Apostasia shenzenica							0.5		0.5
Dendrobium catenatum			1
Phalaenopsis aphrodite									0.5	0.5
Phalaenopsis equestris									1
Vanilla planifolia							0.3333	0.3333	0.3333
Species		>9000	4001-9000	2001-4000	1001 - 2000	701-1000	500-700	301-500	100-300	<100
Arabidopsis thaliana	exon2					0.1			0.8	0.1
Apostasia shenzenica									1
Dendrobium catenatum									1
Phalaenopsis aphrodite									0.6667	0.3333
Phalaenopsis equestris									1
Vanilla planifolia								0.3333	0.6667
Species		>9000	4001-9000	2001-4000	1001 - 2000	701-1000	500-700	301-500	100-300	<100
Arabidopsis thaliana	intron2								0.3	0.7
Apostasia shenzenica				0.5						0.5
Dendrobium catenatum										1
Phalaenopsis aphrodite			0.3333					0.3333	0	0.3333
Phalaenopsis equestris					1
Vanilla planifolia		0.3333		0.3333					0.3333
Species		>9000	4001-9000	2001-4000	1001 - 2000	701-1000	500-700	301-500	100-300	<100
Arabidopsis thaliana	exon3							0.4	0.5	0.1
Apostasia shenzenica						0.5				0.5
Dendrobium catenatum								1
Phalaenopsis aphrodite						0.3333		0.3333	0.3333
Phalaenopsis equestris							1
Vanilla planifolia							0.3333	0.6667
Species		>9000	4001-9000	2001-4000	1001 - 2000	701-1000	500-700	301-500	100-300	<100
Arabidopsis thaliana	intron3		0.1111	0.1111			0.1111	0.1111	0.4444	0.1111
Apostasia shenzenica							0.5	0.5
Dendrobium catenatum							1
Phalaenopsis aphrodite		0.25						0.25		0.5
Vanilla planifolia									0.5	0.5
Species		>9000	4001-9000	2001-4000	1001 - 2000	701-1000	500-700	301-500	100-300	<100
Arabidopsis thaliana	exon4						0.6667		0.2222	0.1111
Apostasia shenzenica								1
Dendrobium catenatum							1
Phalaenopsis aphrodite							0.3333		0.3333	0.3333
Vanilla planifolia								1
Species		>9000	4001-9000	2001-4000	1001 - 2000	701-1000	500-700	301-500	100-300	<100
Arabidopsis thaliana	intron4								0.25	0.75
Apostasia shenzenica								1
Dendrobium catenatum								1
Phalaenopsis aphrodite		0.3333						0.3333		0.3333
Vanilla planifolia										1
Species		>9000	4001-9000	2001-4000	1001 - 2000	701-1000	500-700	301-500	100-300	<100
Arabidopsis thaliana	exon5							0.25	0.75
Apostasia shenzenica						0.5		0.5
Dendrobium catenatum								1
Phalaenopsis aphrodite								0.6667	0.3333
Vanilla planifolia								1
Species		>9000	4001-9000	2001-4000	1001 - 2000	701-1000	500-700	301-500	100-300	<100
Arabidopsis thaliana	intron5							0	0.3333	0.6667
Apostasia shenzenica					1
Phalaenopsis aphrodite		1
Species		>9000	4001-9000	2001-4000	1001 - 2000	701-1000	500-700	301-500	100-300	<100
Arabidopsis thaliana	exon6							0.6667		0.3333
Apostasia shenzenica								1
Phalaenopsis aphrodite					1
Species		>9000	4001-9000	2001-4000	1001 - 2000	701-1000	500-700	301-500	100-300	<100
Arabidopsis thaliana	intron6								1
Phalaenopsis aphrodite										1
Species		>9000	4001-9000	2001-4000	1001 - 2000	701-1000	500-700	301-500	100-300	<100
Arabidopsis thaliana	exon7									1
Phalaenopsis aphrodite										1
Species		>9000	4001-9000	2001-4000	1001 - 2000	701-1000	500-700	301-500	100-300	<100
Arabidopsis thaliana	intron7									1
Phalaenopsis aphrodite										1
Species		>9000	4001-9000	2001-4000	1001 - 2000	701-1000	500-700	301-500	100-300	<100
Arabidopsis thaliana	exon8						1
Phalaenopsis aphrodite									1
Species		>9000	4001-9000	2001-4000	1001 - 2000	701-1000	500-700	301-500	100-300	<100
Phalaenopsis aphrodite	intron8			1
Species		>9000	4001-9000	2001-4000	1001 - 2000	701-1000	500-700	301-500	100-300	<100
Phalaenopsis aphrodite	exon9								1
Species		>9000	4001-9000	2001-4000	1001 - 2000	701-1000	500-700	301-500	100-300	<100
Phalaenopsis aphrodite	intron9			1
Species		>9000	4001-9000	2001-4000	1001 - 2000	701-1000	500-700	301-500	100-300	<100
Phalaenopsis aphrodite	exon10									1
Species		>9000	4001-9000	2001-4000	1001 - 2000	701-1000	500-700	301-500	100-300	<100
Phalaenopsis aphrodite	intron10								1
Species		>9000	4001-9000	2001-4000	1001 - 2000	701-1000	500-700	301-500	100-300	<100
Phalaenopsis aphrodite	exon11								1
Species		>9000	4001-9000	2001-4000	1001 - 2000	701-1000	500-700	301-500	100-300	<100
Phalaenopsis aphrodite	intron11	1
Species		>9000	4001-9000	2001-4000	1001 - 2000	701-1000	500-700	301-500	100-300	<100
Phalaenopsis aphrodite	exon12							1

## Sheet: ATAF
Supplementary data S2. Difference between the size of the intron-exon of the genes belonging to the ATAF subfamily of orchid species and A. thaliana.
The percentual value indicates the number of genes that contain the exon or the intron of that range size.
Species		>9000	4001-9000	2001-4000	1001 - 2000	701-1000	500-700	301-500	100-300	<100
Arabidopsis thaliana	exon1								1
Apostasia shenzenica								0.2	0.8
Dendrobium catenatum									1
Phalaenopsis aphrodite									1
Phalaenopsis equestris									1
Vanilla planifolia									1
Species		>9000	4001-9000	2001-4000	1001 - 2000	701-1000	500-700	301-500	100-300	<100
Arabidopsis thaliana	intron1								0.25	0.75
Apostasia shenzenica									0.2	0.8
Dendrobium catenatum			0.2					0.4		0.4
Phalaenopsis aphrodite									0.25	0.75
Phalaenopsis equestris										1
Vanilla planifolia									0.3333	0.6667
Species		>9000	4001-9000	2001-4000	1001 - 2000	701-1000	500-700	301-500	100-300	<100
Arabidopsis thaliana	exon2								1
Apostasia shenzenica								0.2	0.8
Dendrobium catenatum								0.25	0.75
Phalaenopsis aphrodite									1
Phalaenopsis equestris									0.6667	0.3333
Vanilla planifolia								0.6667	0.3333
Species		>9000	4001-9000	2001-4000	1001 - 2000	701-1000	500-700	301-500	100-300	<100
Arabidopsis thaliana	intron2								0.25	0.75
Apostasia shenzenica						0.25			0.5	0.25
Dendrobium catenatum									0.3333	0.6667
Phalaenopsis aphrodite									0.5	0.5
Phalaenopsis equestris									0.6667	0.3333
Species		>9000	4001-9000	2001-4000	1001 - 2000	701-1000	500-700	301-500	100-300	<100
Arabidopsis thaliana	exon3							1
Apostasia shenzenica								1
Dendrobium catenatum								0.6667	0.3333
Phalaenopsis aphrodite								1
Phalaenopsis equestris								0.6667		0.3333
Species		>9000	4001-9000	2001-4000	1001 - 2000	701-1000	500-700	301-500	100-300	<100
Phalaenopsis equestris	intron3								1
Species		>9000	4001-9000	2001-4000	1001 - 2000	701-1000	500-700	301-500	100-300	<100
Phalaenopsis equestris	exon4						1

## Sheet: NAP
Supplementary data S2. Difference between the size of the intron-exon of the genes belonging to the NAP subfamily of orchid species and A. thaliana.
The percentual value indicates the number of genes that contain the exon or the intron of that range size.
Species		>9000	4001-9000	2001-4000	1001 - 2000	701-1000	500-700	301-500	100-300	<100
Arabidopsis thaliana	exon1								1
Apostasia shenzenica									0.5	0.5
Dendrobium catenatum									1
Phalaenopsis aphrodite									1
Phalaenopsis equestris								0.0714	0.9286
Vanilla planifolia							0.3333		0.6667
Species		>9000	4001-9000	2001-4000	1001 - 2000	701-1000	500-700	301-500	100-300	<100
Arabidopsis thaliana	intron1								0.4	0.6
Apostasia shenzenica								0.1	0.9
Dendrobium catenatum		0.0769			0.0769			0.0769	0.3077	0.4615
Phalaenopsis aphrodite					0.0833				0.3333	0.5833
Phalaenopsis equestris					0.0714			0.0714	0.2143	0.6429
Vanilla planifolia									0.4	0.6
Species		>9000	4001-9000	2001-4000	1001 - 2000	701-1000	500-700	301-500	100-300	<100
Arabidopsis thaliana	exon2							0.8	0.2
Apostasia shenzenica						0.2	0.1	0.2	0.2	0.3
Dendrobium catenatum						0.0769		0.1538	0.7692
Phalaenopsis aphrodite								0.1667	0.8333
Phalaenopsis equestris						0.0714		0.1429	0.7857
Vanilla planifolia								0.2	0.6	0.2
Species		>9000	4001-9000	2001-4000	1001 - 2000	701-1000	500-700	301-500	100-300	<100
Arabidopsis thaliana	intron2								0.4	0.6
Apostasia shenzenica							0.3	0.7
Dendrobium catenatum						0.1818			0.1818	0.6364
Phalaenopsis aphrodite					0.0833	0.1667			0.4167	0.3333
Phalaenopsis equestris					0.1538	0.1538			0.4615	0.2308
Vanilla planifolia					0.5			0.25		0.25
Species		>9000	4001-9000	2001-4000	1001 - 2000	701-1000	500-700	301-500	100-300	<100
Arabidopsis thaliana	exon3						0.4	0.6
Apostasia shenzenica		1
Dendrobium catenatum							0.2727	0.4545	0.2727
Phalaenopsis aphrodite							0.25	0.75
Phalaenopsis equestris							0.3846	0.6154
Vanilla planifolia							0.3333	0.3333	0.3333
Species		>9000	4001-9000	2001-4000	1001 - 2000	701-1000	500-700	301-500	100-300	<100
Apostasia shenzenica	intron3									1
Dendrobium catenatum									0.5	0.5
Phalaenopsis aphrodite			1
Species		>9000	4001-9000	2001-4000	1001 - 2000	701-1000	500-700	301-500	100-300	<100
Apostasia shenzenica	exon4								1
Dendrobium catenatum							0.5	0.5
Phalaenopsis aphrodite									1
Species		>9000	4001-9000	2001-4000	1001 - 2000	701-1000	500-700	301-500	100-300	<100
Phalaenopsis aphrodite	intron4				0.5				0.5
Species		>9000	4001-9000	2001-4000	1001 - 2000	701-1000	500-700	301-500	100-300	<100
Phalaenopsis aphrodite	exon5								0.5	0.5
Species		>9000	4001-9000	2001-4000	1001 - 2000	701-1000	500-700	301-500	100-300	<100
Phalaenopsis aphrodite	intron5		1
Species		>9000	4001-9000	2001-4000	1001 - 2000	701-1000	500-700	301-500	100-300	<100
Phalaenopsis aphrodite	exon6								1
Species		>9000	4001-9000	2001-4000	1001 - 2000	701-1000	500-700	301-500	100-300	<100
Phalaenopsis aphrodite	intron6									1
Species		>9000	4001-9000	2001-4000	1001 - 2000	701-1000	500-700	301-500	100-300	<100
Phalaenopsis aphrodite	exon7							1

[truncated: 4 more sheets: SENU5, ONAC22, ONAC300, ANAC063]
