# Supplementary material for: Orchid NAC Transcription Factors: A Focused Analysis of CUPULIFORMIS Genes
Source: Genes (Basel). 2022 Dec 5;13(12):2293. doi: 10.3390/genes13122293 (PMC9777940; doi:10.3390/genes13122293)
Supplement: Supplementary file 1 [file genes-13-02293-s001.zip › genes-2067628-supplementary - There is no Figure S1 here, please add/Supplementary data_S3.xlsx]

## Sheet: Apostasia shenzenica
Name	From	To	Name	From	To	Class	Dir	Sim	Pos/Mm:Ts	Score
Ash018569_EFY01002922.1_c11901-9315	395	439	Ginger1-6_HM	673	717	DNA/Ginger1	c	0.8889	12500	275
	845	962	ERE1_EH	1774	1882	Interspersed_Repeat	d	0.7838	21250	278
	1181	1222	Copia-22_AIp-I	4430	4471	LTR/Copia	c	0.8333	23333	245
	1854	1974	MuDR-N68C_OS	364	495	DNA/MuDR	d	0.7680	21111	256
Name	From	To	Name	From	To	Class	Dir	Sim	Pos/Mm:Ts	Score
Ash004268_PEFY01000011.1_123072-124072
	333	382	BEL-26_DR-I	5052	5101	LTR/BEL	d	0.7200	14000	206
Name	From	To	Name	From	To	Class	Dir	Sim	Pos/Mm:Ts	Score
Ash004264_PEFY01000011.1_c55903-54181	93	165	hAT-23_LCh	441	521	DNA/hAT	c	0.7105	12667	225
	333	428	EnSpm-3_ArHy	12191	12289	DNA/EnSpm/CACTA	c	0.7041	17333	252
	500	618	Gypsy-16_PHord-I	9404	9510	LTR/Gypsy	d	0.6909	17647	273
	1433	1509	Gypsy-60_SB-I	281	353	LTR/Gypsy	d	0.7838	13750	267
Name	From	To	Name	From	To	Class	Dir	Sim	Pos/Mm:Ts	Score
Ash004267_PEFY01000011.1_c95630-94058
	1508	1548	Gypsy-219_ZM-I	4239	4281	LTR/Gypsy	c	0.8333	20000	234
Name	From	To	Name	From	To	Class	Dir	Sim	Pos/Mm:Ts	Score
Ash003175_PEFY01000300.1_42850-44066
	644	703	L1-95_ACar	1630	1692	NonLTR/L1	d	0.7419	15556	264
	962	1040	CACTA-J	275	353	DNA/EnSpm/CACTA	c	0.7778	16250	273
Name	From	To	Name	From	To	Class	Dir	Sim	Pos/Mm:Ts	Score
Ash003346_PEFY01000349.1_c16754-15494	9	65	Gypsy-135B_OS-I	1727	1783	LTR/Gypsy	d	0.7586	12222	205
	82	179	SUSHILTR	284	372	LTR	d	0.7312	12857	223
	522	673	Ginger1-8_HM	3167	3322	DNA/Ginger1	d	0.7255	16471	209
	700	859	MuDR-5_GR	7140	7301	DNA/MuDR	d	0.7643	22500	286
Name	From	To	Name	From	To	Class	Dir	Sim	Pos/Mm:Ts	Score
Ash006681_PEFY01000448.1_c91700-83584	99	543	MuDR-5_GR	6966	7411	DNA/MuDR	c	0.7637	24000	465
	802	903	Caulimovirus-1_DCa	7764	7867	IntegratedVirus/Caulimovirus	d	0.7549	22500	213
	1063	1131	L1-56_ACar	4507	4570	NonLTR/L1	d	0.7846	13750	246
	1142	1333	Cassandra-1_ASh-LTR	119	313	LTR	d	0.6632	12449	627
	1607	1670	Polinton-1_SM	14613	14677	DNA/Polinton	d	0.7692	16250	210
	2911	3035	Zator-1_HM	529	646	DNA/Zator	c	0.7479	16923	233
	3271	3317	BEL-19_SiOr-I	2408	2454	LTR/BEL	c	0.7872	16667	201
	3324	3380	Helitron-N116_OS	849	903	DNA/Helitron	d	0.8571	13333	248
	3544	3718	DNA-27_HM	799	953	DNA	c	0.7421	20000	321
	3849	3878	PanPar-1.32	132	161	NonLTR/SINE/SINE2	c	10000	990000	270
	4334	4413	Transib-6_HM	803	882	DNA/Transib	d	0.9250	12000	630
	4521	4599	EnSpm-13_ZM	9128	9199	DNA/EnSpm/CACTA	d	0.7333	14167	250
	4686	4755	Polinton-1_DTa	11730	11802	DNA/Polinton	d	0.7778	32500	216
	4871	5042	Sola2-3_DPu	721	878	DNA/Sola/Sola2	c	0.6951	15769	223
	5070	5173	Gypsy-25_GR-LTR	1984	2094	LTR/Gypsy	c	0.7315	15714	231
	5196	5248	Gypsy-97_MLP-I	2864	2915	LTR/Gypsy	d	0.8113	90000	242
	5434	5537	EnSpm-4N1_HM	1030	1117	DNA/EnSpm/CACTA	c	0.7766	15556	242
	5897	5946	Helitron-N37_RSa	309	355	DNA/Helitron	c	0.8367	20000	214
	6019	6128	EnSpm-1_TC	795	908	DNA/EnSpm/CACTA	d	0.7615	19000	213
	6256	6401	Gypsy-12_SLy-LTR	185	332	LTR/Gypsy	d	0.6939	14800	216
	6627	6789	MuDR-5_GR	7065	7224	DNA/MuDR	c	0.7677	25000	255
	7468	7569	Jockey-1_DBp	3579	3684	NonLTR/Jockey	c	0.7619	28333	271
Name	From	To	Name	From	To	Class	Dir	Sim	Pos/Mm:Ts	Score
Ash010009_PEFY01000568.1_33831-35803	83	147	MuDR-N333_OS	805	864	DNA/MuDR	c	0.7581	18571	204
	213	284	Sola2-7N1_HMa	2078	2148	DNA/Sola/Sola2	c	0.7746	17143	277
	384	413	Helitron-N169B_OS	2265	2294	DNA/Helitron	c	0.9000	15000	208
	886	959	Gypsy-62B_DWil-I	1305	1381	LTR/Gypsy	c	0.7671	14444	203
	1400	1446	Dada-15_AB	1687	1728	DNA/Dada	c	0.8182	10000	237
	1466	1502	Gypsy41-I_DR	964	999	LTR/Gypsy	c	0.8919	20000	227
	1686	1731	BEL-23_CaAu-I	2192	2233	LTR/BEL	c	0.8409	16667	220
Name	From	To	Name	From	To	Class	Dir	Sim	Pos/Mm:Ts	Score
Ash012649_PEFY01000720.1_c75516-69251	139	192	CR1-14_CQ	1048	1103	NonLTR/CR1	c	0.7321	11818	239
	332	374	EnSpm-4_GM	8905	8948	DNA/EnSpm/CACTA	c	0.8182	11667	219
	424	632	Gypsy-18_ATr-LTR	2100	2299	LTR/Gypsy	d	0.6800	15484	276
	1128	1180	Copia3-I_CR	690	741	LTR/Copia	d	0.7547	12222	211
	1208	1367	MuDR-12_GM	7809	7965	DNA/MuDR	c	0.7403	18750	261
	2157	2259	Academ-2_HM	548	648	DNA/Academ	c	0.7767	34000	249
	2416	2510	MuDR-8_VV	2484	2572	DNA/MuDR	d	0.7955	15714	202
	2734	2856	CryptonH-4_HM	842	950	DNA/Crypton	d	0.7857	21250	257
	2992	3121	Ginger2-3_OT	4157	4276	DNA/Ginger2	d	0.7521	17500	205
	3199	3371	L1ME5	137	299	NonLTR/L1	c	0.7593	58000	238
	3412	3477	hAT-N38_DaCa	731	795	DNA/hAT	c	0.7879	21667	333
	3537	3639	hAT-4_PGr	2856	2965	DNA/hAT	c	0.7767	17778	329
	3774	3915	EnSpm-5_Mad	7121	7263	DNA/EnSpm/CACTA	d	0.7122	13913	406
	4030	4213	DNA3-2_ATr	476	666	DNA	d	0.7427	13333	321
	4372	4485	EnSpm-25_RSa	6881	6990	DNA/EnSpm/CACTA	c	0.7248	17692	258
	4605	4658	L1-2_MeFr	780	834	NonLTR/L1	d	0.7778	16667	229
	4757	4820	DNA4-37_CGi	2528	2599	DNA	c	0.7910	13750	249
	5834	5882	DIRS-31_DeEb	496	545	LTR/DIRS	c	0.7959	16000	212
	5923	5953	Gypsy-60_GR-LTR	1277	1307	LTR/Gypsy	c	0.9032	15000	226
	6158	6231	Gypsy-124N_SBi-LTR	840	919	LTR/Gypsy	c	0.7273	20000	230
Name	From	To	Name	From	To	Class	Dir	Sim	Pos/Mm:Ts	Score
Ash019569_PEFY01000724.1_c113045-110237	311	375	L1-29_ACar	1076	1135	NonLTR/L1	d	0.7619	13750	248
	784	847	Copia-52_MN-I	161	232	LTR/Copia	c	0.7794	16667	234
	959	1055	SMAR14	143	232	DNA/Mariner	c	0.7386	13571	228
	1135	1236	CryptonH-4_HM	758	848	DNA/Crypton	d	0.7579	18889	202
	1425	1685	Tad1-74_PoXa	4814	5056	NonLTR/Tad1	c	0.7131	30526	504
	1702	1842	Helitron-N30_RSa	216	356	DNA/Helitron	c	0.7687	19091	231
	1844	1875	Gypsy-488_AA-I	2161	2192	LTR/Gypsy	d	0.9062	15000	213
	2001	2135	GYCUME1_LTR	210	337	LTR/Gypsy	d	0.7239	18667	286
	2156	2371	Gypsy-28_PirFin-LTR	46	273	LTR/Gypsy	d	0.7371	20000	204
	2730	2779	SZ-64_I	459	504	LTR/Gypsy	c	0.8163	15000	248
Name	From	To	Name	From	To	Class	Dir	Sim	Pos/Mm:Ts	Score
Ash018158_PEFY01001004.1_11404-14206	624	698	Gypsy-18A_SB-I	10224	10299	LTR/Gypsy	d	0.7733	15000	247
	855	932	MuDR-6_GM	1176	1252	DNA/MuDR	d	0.8052	30000	244
	970	1025	Daphne-10_HRo	3526	3585	NonLTR/Daphne	d	0.7797	14286	225
	1225	1331	Gypsy-4_PirFin-I	84	193	LTR/Gypsy	d	0.7664	17778	263
	1829	1912	CR1-6_PMon	930	1014	NonLTR/CR1	d	0.7176	13529	300
	1916	1984	EnSpm-3_DTa	4016	4079	DNA/EnSpm/CACTA	c	0.7576	17500	228
	2018	2196	Gypsy-697_AA-I	5529	5689	LTR/Gypsy	d	0.6864	15000	234
	2350	2425	Copia-34_ALY-I	56	129	LTR/Copia	d	0.7534	21429	221
Name	From	To	Name	From	To	Class	Dir	Sim	Pos/Mm:Ts	Score
Ash006859_PEFY01001262.1_c48568-46821	250	333	hAT-N16_PaM	379	467	DNA/hAT	c	0.7558	16667	262
	851	1195	TREP60	1	307	Simple/Sat/MSAT	c	0.6879	17447	513
	1239	1298	EnSpm-4_MT	7275	7335	DNA/EnSpm/CACTA	c	0.7705	26000	262
	1364	1430	Copia-71_VV-I	2594	2665	LTR/Copia	d	0.7571	14444	263
	1431	1479	Gypsy-11_SL-I	3384	3428	LTR/Gypsy	c	0.7872	11429	216
	1640	1697	Copia-5_PHord-I	610	669	LTR/Copia	c	0.7705	16667	216
Name	From	To	Name	From	To	Class	Dir	Sim	Pos/Mm:Ts	Score
Ash004711_PEFY01001490.1_c5363-2262	256	298	Gypsy-533_AA-I	70	109	LTR/Gypsy	d	0.8571	13333	232
	311	360	Sola2-4_LMi	2898	2945	DNA/Sola/Sola2	d	0.7755	14286	233
	788	908	Helitron-N28_RSa	119	238	DNA/Helitron	d	0.7563	23333	240
	1189	1225	hAT-17_DTa	2388	2426	DNA/hAT	d	0.8718	10000	216
	1354	1398	SCL52_Tork	530	577	LTR/Copia	d	0.8298	20000	251
	1460	1523	Tad1-2_PoXa	2460	2528	NonLTR/Tad1	d	0.7612	32500	207
	1658	1740	Copia-79_VV-LTR	1	85	LTR/Copia	d	0.7619	18889	293
	1787	1830	L1-N1_FV	1740	1783	NonLTR/L1	d	0.8222	15000	229
	1946	2036	Gypsy-32_SM-LTR	1751	1840	LTR/Gypsy	c	0.7701	11818	204
	2066	2127	Gypsy-22_PirFin-I	1171	1230	LTR/Gypsy	c	0.7049	13077	203
	2175	2226	Copia32-PTR_I	2031	2079	LTR/Copia	d	0.7843	15000	221
	2256	2344	hAT-N187_DR	177	263	DNA/hAT	d	0.7753	13846	339
	2507	2538	Helitron-11_CGi	1035	1067	DNA/Helitron	d	0.9091	20000	219
	2643	2695	Gypsy-43_AMi-I	3039	3091	LTR/Gypsy	d	0.8077	20000	213
Name	From	To	Name	From	To	Class	Dir	Sim	Pos/Mm:Ts	Score
Ash014390_PEFY01002273.1_c15682-12806	32	106	Gypsy-21-I_XT	724	789	LTR/Gypsy	d	0.7500	21429	212
	501	600	Helitron-N16_ALy	1798	1883	DNA/Helitron	d	0.8043	18000	227
	828	881	ERE2_EH	1824	1881	Interspersed_Repeat	c	0.7963	15000	207
	914	1025	CryptonH-10_HM	3613	3715	DNA/Crypton	c	0.8265	17143	326
	1027	1096	Gypsy-141_CGi-LTR	564	627	LTR/Gypsy	d	0.7761	22000	220
	1424	1507	Gypsy-2_AqPe-I	3857	3950	LTR/Gypsy	c	0.7386	14615	236
	1725	1794	Helitron-15_CGi	12180	12252	DNA/Helitron	d	0.7500	21429	233
	1882	1928	Gypsy-11_DTa-LTR	430	476	LTR/Gypsy	c	0.8298	26667	221
	2003	2083	Helitron-N12_RSa	269	345	DNA/Helitron	d	0.7949	20000	217
	2560	2613	Athena-I2_As	2108	2161	NonLTR/Penelope/Athena	d	0.7407	20000	202
	2648	2735	SETARIA2	527	605	DNA	c	0.7529	15556	206
Name	From	To	Name	From	To	Class	Dir	Sim	Pos/Mm:Ts	Score
Ash018281_PEFY01002341.1_132906-134084
	735	771	Agoriino	2390	2424	LTR/Gypsy	c	0.8889	30000	214
	857	916	Gypsy-22_Crp-LTR	190	253	LTR/Gypsy	d	0.7581	13333	217
Name	From	To	Name	From	To	Class	Dir	Sim	Pos/Mm:Ts	Score
Ash008277_PEFY01002436.1_83074-85110	130	189	Gypsy-104_AA-I	2061	2121	LTR/Gypsy	c	0.7377	18750	222
	589	648	Gypsy-538_AA-LTR	891	950	LTR/Gypsy	c	0.7742	14286	236
	898	1158	Cassandra-1_ASh-LTR	83	374	LTR	c	0.6593	12951	597
	1172	1230	EnSpm-2_Cia	6248	6307	DNA/EnSpm/CACTA	c	0.7458	14444	205
Name	From	To	Name	From	To	Class	Dir	Sim	Pos/Mm:Ts	Score
Ash008088_PEFY01003023.1_c99392-94751	1222	1290	Merlin-1_Hrobusta	283	355	DNA/Merlin	c	0.7429	18889	210
	2644	2707	L1-3_DR	2449	2517	NonLTR/Tx1	c	0.7727	15000	227
	2791	2826	Gypsy-7_LSal-I	2312	2347	LTR/Gypsy	d	0.8056	11667	207
	3113	3158	Vatovio	3143	3186	LTR/Gypsy	d	0.8261	20000	204
	3515	3562	Penelope-1_HMM	3865	3912	NonLTR/Penelope/Poseidon	d	0.7959	13333	205
	4083	4129	hAT-26_DTa	390	435	DNA/hAT	d	0.7872	15000	207
	4553	4602	Copia-83_OS-I	2938	2988	LTR/Copia	c	0.7843	20000	238
Name	From	To	Name	From	To	Class	Dir	Sim	Pos/Mm:Ts	Score
Ash008148_PEFY01003036.1_c:16247-11287	297	469	Gypsy-31_PirFin-I	6361	6529	LTR/Gypsy	c	0.6928	25556	204
	528	608	DNA3-12_Mad	291	365	DNA	c	0.8219	16667	325
	649	719	MuDR-9_CGi	7152	7223	DNA/MuDR	c	0.7794	15000	268
	1274	1367	Gypsy-57_GR-LTR	1367	1461	LTR/Gypsy	d	0.7979	30000	278
	1945	2122	Ginger1-9_HM	657	847	DNA/Ginger1	d	0.7389	16842	266
	3190	3229	EnSpm-N1_RSa	2773	2815	DNA/EnSpm/CACTA	d	0.9286	10000	248
	3844	3919	hAT-N33_DaCa	421	499	DNA/hAT	d	0.7895	30000	204
	4116	4333	MuDR-12_GM	8133	8346	DNA/MuDR	d	0.7308	21053	208
	4622	4703	Copia-13F_DR-I	1525	1613	LTR/Copia	d	0.7356	18889	205
	4801	4839	CryptonF-1_ACap	3030	3068	DNA/Crypton/CryptonF	c	0.8750	990000	216
Name	From	To	Name	From	To	Class	Dir	Sim	Pos/Mm:Ts	Score
Ash009351 _PEFY01003075.1_127694-129548
	1314	1366	ERV2-6_CPo-I	2289	2352	ERV/ERV2	c	0.8704	20000	236
Name	From	To	Name	From	To	Class	Dir	Sim	Pos/Mm:Ts	Score
Ash001123_PEFY01003467.1_c34267-33151
	697	740	EnSpm-7_PaM	5554	5598	DNA/EnSpm/CACTA	c	0.8000	14000	243
Name	From	To	Name	From	To	Class	Dir	Sim	Pos/Mm:Ts	Score
Ash001124_PEFY01003467.1_c53244-51944	702	735	MuDR-40_OS	11977	12010	DNA/MuDR	c	0.8824	40000	242
	771	853	hAT-N32_OES	168	244	DNA/hAT	c	0.7654	16250	212
	1229	1271	L2-9_NVi	305	347	NonLTR/CR1	c	0.8182	20000	202
Name	From	To	Name	From	To	Class	Dir	Sim	Pos/Mm:Ts	Score
Ash001125_PEFY01003467.1_c94573-93447	596	651	Copia-27_MLP-I	3062	3116	LTR/Copia	d	0.7857	20000	202
	672	727	EnSpm-N14_OS	339	399	DNA/EnSpm/CACTA	c	0.7544	16250	205
Name	From	To	Name	From	To	Class	Dir	Sim	Pos/Mm:Ts	Score
Ash011978_PEFY01003868.1_4644-7862	162	224	Helitron-2d_Ipa	1058	1117	DNA/Helitron	d	0.7903	25000	207
	523	582	BEL-39_DRe-I	335	392	LTR/BEL	c	0.8000	22500	252
	736	833	Gypsy-10_PHord-LTR	177	282	LTR/Gypsy	d	0.7282	18333	218
	1117	1163	LIN14_SM	1547	1594	NonLTR/NeSL	d	0.8125	26667	201
	1287	1380	Harbinger-4_TV	3202	3286	DNA/Harbinger	c	0.7386	15833	217
	1726	1818	DNA3-6_LVa	827	919	DNA	d	0.7742	18889	269
	3122	3173	Gypsy-397_ZM-I	1360	1407	LTR/Gypsy	d	0.8039	14000	210
Name	From	To	Name	From	To	Class	Dir	Sim	Pos/Mm:Ts	Score
Ash012968_PEFY01004079.1_46046-48594	242	302	EnSpm-N8_HM	2349	2410	DNA/EnSpm/CACTA	d	0.8730	50000	291
	452	598	Helitron-N46_RSa	1271	1405	DNA/Helitron	d	0.7752	18182	240
	703	768	MuDR-5_TV	2328	2397	DNA/MuDR	c	0.7612	15556	206
	916	1454	MuDR-3_DaCa	6438	6979	DNA/MuDR	c	0.7446	21000	417
	1498	1638	Copia-1_CorMil-I	2738	2876	LTR/Copia	d	0.7246	19333	236
	1776	1836	Copia-31_PAb-I	1345	1404	LTR/Copia	d	0.7213	13333	259
	1885	1988	hAT-13_ArHy	3235	3329	DNA/hAT	c	0.7292	18333	305
	2464	2508	P-30_HM	1010	1054	DNA/P	c	0.7778	16667	206
Name	From	To	Name	From	To	Class	Dir	Sim	Pos/Mm:Ts	Score
Ash002015 _PEFY01004136.1_c109879-107887	451	489	hAT-2_GM	922	960	DNA/hAT	c	0.8462	20000	241
	563	649	Copia-7_SLy-LTR	18	104	LTR/Copia	d	0.7209	14286	288
	763	795	EnSpm-20_OS	914	946	DNA/EnSpm/CACTA	c	0.8788	20000	218
	1329	1374	BEL-25_DTa-I	6235	6279	LTR/BEL	d	0.7826	18000	209
	1687	1738	Helitron-3_CCri	4729	4781	DNA/Helitron	d	0.8462	25000	224
	1833	1979	Athena-YJ_As	24644	24771	NonLTR/Penelope/Athena	d	0.7328	16875	265
Name	From	To	Name	From	To	Class	Dir	Sim	Pos/Mm:Ts	Score
Ash002149_PEFY01004189.1_c34726-33881	647	677	Copia-22_Sit-I	3381	3411	LTR/Copia	d	0.9032	15000	212
	793	837	L1-3_VC	6777	6820	NonLTR/L1	d	0.8000	20000	200
Name	From	To	Name	From	To	Class	Dir	Sim	Pos/Mm:Ts	Score
Ash002349_PEFY01004284.1_c13830-12789	383	451	Gypsy-5_BTa-I	3383	3454	LTR/Gypsy	d	0.6857	14286	203
	612	668	HARB-12_OS	362	414	DNA/Harbinger	c	0.7679	13333	209
	670	785	TguLTRK1_I	1308	1428	ERV/ERV2	d	0.7350	16667	278
Name	From	To	Name	From	To	Class	Dir	Sim	Pos/Mm:Ts	Score
Ash002436_PEFY01004302.1_c25863-21291	373	509	Rehavkus-2_NVi	1484	1603	DNA/MuDR	c	0.7823	25714	274
	618	748	Sola2-7_HMa	1373	1507	DNA/Sola/Sola2	c	0.7630	15000	406
	1320	1362	Tx1-19_CGi	370	411	NonLTR/Tx1	c	0.7907	13333	223
	1592	1851	Helitron-N32_ALy	677	931	DNA/Helitron	d	0.7409	21500	277
	1899	2023	Helitron-3_ArHy	2023	2147	DNA/Helitron	d	0.7541	24444	224
	2566	2817	MuDR-8_VV	9473	9708	DNA/MuDR	c	0.7521	25000	352
	2863	2984	MuDR-3_LSal	2767	2883	DNA/MuDR	c	0.7692	23750	243
	3108	3303	Chapaev-8_HM	3244	3428	DNA/EnSpm/CACTA	c	0.7330	18095	307
	3580	3668	BEL-29_SpEx-I	906	1001	LTR/BEL	c	0.7500	14545	226
	3729	4037	MuDR-5_GR	6964	7274	DNA/MuDR	d	0.7500	29375	290
	4229	4283	hAT-12_VVi	1606	1654	DNA/hAT	c	0.8400	23333	284
Name	From	To	Name	From	To	Class	Dir	Sim	Pos/Mm:Ts	Score
Ash003744_PEFY01005064.1_26597-27606	91	127	Copia3H_ZM-I	89	127	LTR/Copia	d	0.8947	30000	215
	333	416	Copia-74_VV-I	2830	2918	LTR/Copia	d	0.7471	16667	248
	932	969	EnSpm-3N1_ALy	2763	2799	DNA/EnSpm/CACTA	c	0.8421	12500	225
Name	From	To	Name	From	To	Class	Dir	Sim	Pos/Mm:Ts	Score
Ash000219_PEFY01005254.1_x001F__18948-20910	188	233	Caulimovirus-15_ATr	4867	4913	IntegratedVirus/Caulimovirus	d	0.8298	15000	214
	446	514	Gypsy-74-I_ZM	5867	5932	LTR/Gypsy	d	0.6866	14286	202
	639	719	EnSpm-1_TC	124	204	DNA/EnSpm/CACTA	c	0.8421	15000	241
	962	1041	DNA8-53B_AP	82	154	DNA	d	0.7733	20000	226
	1060	1112	EnSpm-7_RSa	6229	6281	DNA/EnSpm/CACTA	c	0.7778	11111	239
	1354	1429	EnSpm1n_AT	2848	2914	DNA/EnSpm/CACTA	d	0.8194	40000	290
Name	From	To	Name	From	To	Class	Dir	Sim	Pos/Mm:Ts	Score
Ash000352_PEFY01005330.1_31953-33950	99	148	Zisupton-3_AB	753	809	DNA/Zisupton	d	0.8077	20000	214
	354	407	HARB-3_STu	769	824	DNA/Harbinger	c	0.8000	25000	216
	500	617	Transib-3_CoFl	1133	1259	DNA/Transib	c	0.6855	16842	203
	930	1003	hAT-66_HM	401	469	DNA/hAT	d	0.7746	18571	210
	1228	1309	Copia-1_ArTe-I	3604	3685	LTR/Copia	c	0.6951	13125	208
	1318	1361	MuDR-2B_TV	195	238	DNA/MuDR	c	0.8409	23333	230
	1457	1511	Gypsy-2_BM-I	2302	2361	LTR/Gypsy	c	0.7500	13000	204
	1660	1707	Gypsy-188_AA-I	181	232	LTR/Gypsy	d	0.8367	17500	258
	1717	1786	Gypsy-7_PeSo-I	2907	2970	LTR/Gypsy	d	0.7761	17143	228
	1884	1935	Gypsy-72_OL-I	4787	4838	LTR/Gypsy	d	0.7736	14286	214
Name	From	To	Name	From	To	Class	Dir	Sim	Pos/Mm:Ts	Score
Ash017296_PEFY01005521.1_39790-42052	252	333	Helitron-N56_RSa	1613	1691	DNA/Helitron	c	0.7901	21667	247
	509	575	EnSpm-6_VV	1941	2000	DNA/EnSpm/CACTA	c	0.8033	15000	202
	877	974	Harbinger-1_DiVe	1786	1892	DNA/Harbinger	c	0.8041	27500	215
	995	1114	EnSpm-N1_SIn	76	199	DNA/EnSpm/CACTA	c	0.7686	23750	222
	1289	1392	Copia-5_PirFin-LTR	48	159	LTR/Copia	c	0.7664	23750	231
	1554	1708	Daphne-98_HMa	4106	4254	NonLTR/Daphne	d	0.7086	23125	243
	1875	1928	MuDR-N133_OS	150	201	DNA/MuDR	c	0.7736	14286	204
Name	From	To	Name	From	To	Class	Dir	Sim	Pos/Mm:Ts	Score
Ash017336_PEFY01005545.1_c:3340-2133	204	277	Athena-T_Av	19335	19415	NonLTR/Penelope/Athena	c	0.7368	12000	291
	663	733	piggyBac-3_LVa	3017	3081	DNA/piggyBac	d	0.8030	17143	255
	849	904	Merlin-2_DR	9303	9365	DNA/Merlin	c	0.8276	14000	209
Name	From	To	Name	From	To	Class	Dir	Sim	Pos/Mm:Ts	Score
Ash015472_PEFY01005586.1_751-1717
	222	328	Gypsy-148_RSa-LTR	555	674	LTR/Gypsy	c	0.7222	19231	261
Name	From	To	Name	From	To	Class	Dir	Sim	Pos/Mm:Ts	Score
Ash018130_PEFY01006042.1_c78434-69252	174	278	GYCUME1_LTR	244	334	LTR/Gypsy	c	0.7766	21429	259
	772	862	EnSpm-3_VV	2559	2653	DNA/EnSpm/CACTA	d	0.7634	16667	204
	1157	1192	Mariner-7_HM	2561	2596	DNA/Mariner	c	0.8611	25000	213
	1341	1453	Mariner-46_HM	666	798	DNA/Mariner	d	0.7797	20000	291
	1498	1573	hAT-15_LCh	1648	1723	DNA/hAT	c	0.7333	18889	218
	1590	1626	CR1-5_CGi	3566	3602	NonLTR/CR1	d	0.8649	50000	215
	1975	2050	Copia-5_NN-I	438	514	LTR/Copia	c	0.7600	17500	225
	2229	2404	Gypsy-43_STu-LTR	1600	1770	LTR/Gypsy	c	0.7294	16000	323
	3339	3477	hAT-N25_BOl	201	331	DNA/hAT	c	0.7717	27500	228
	3750	3978	MUDRAVI1	5140	5363	DNA/MuDR	d	0.7580	17895	313
	4170	4280	DNA8-44_AP	554	662	DNA	d	0.7273	17692	214
	4353	4577	BRODYAGA1	400	633	DNA/MuDR	d	0.7558	15909	353
	4719	4765	Daphne-9_LMi	39	84	NonLTR/Daphne	c	0.8085	16000	232
	4901	4941	DNA-2-19_DR	806	846	DNA	c	0.8810	30000	210
	5187	5232	MuDR-2N1_CorFlu	9883	9927	DNA/MuDR	d	0.8261	17500	206
	5755	5817	Gypsy-16_DEl-I	5730	5801	LTR/Gypsy	c	0.8154	11667	214
	5976	6033	SCL42_Ivana	219	278	LTR/Copia	d	0.7759	11250	216
	6039	6310	Cassandra-1_ASh-LTR	115	377	LTR	c	0.6940	12097	994
	6408	6446	L1-61_MT	1274	1312	NonLTR/L1	d	0.8462	30000	230
	6738	6806	Cassandra-1_ASh-I	1	69	LTR	d	0.7101	11111	339
	6826	7015	Cassandra-1_ASh-LTR	17	217	LTR	d	0.7196	14000	722
	8242	8288	hAT-N16_DCa	421	467	DNA/hAT	c	0.7660	12222	248
	8476	8554	Dada-U6A_CCa	1186	1255	DNA/Dada	d	0.7260	14167	229
	8555	8603	Helitron-30_CGi	12993	13042	DNA/Helitron	c	0.7400	10000	205
	9000	9048	Helitron3_PPa	3764	3807	DNA/Helitron	d	0.8444	30000	211
Name	From	To	Name	From	To	Class	Dir	Sim	Pos/Mm:Ts	Score
Ash001962_PEFY01006344.1_c14765-9124	571	624	P-1_DWil	2770	2824	DNA/P	c	0.7636	20000	204
	1141	1268	hAT-N48_ALy	306	416	DNA/hAT	d	0.7456	16154	226
	1320	1464	Gypsy-32_DYa-I	867	1010	LTR/Gypsy	c	0.7055	16316	242
	1843	2021	Gypsy-57_GR-LTR	1532	1701	LTR/Gypsy	d	0.7251	17000	201
	2179	2253	Rehavkus1_AP	3082	3161	DNA/MuDR	c	0.7436	17778	202
	2751	2889	hAT-N57_DaCa	11	165	DNA/hAT	d	0.7681	20909	411
	2956	3039	EnSpm-8_HM	1016	1088	DNA/EnSpm/CACTA	d	0.7922	14286	206
	3135	3240	hAT-4_PGr	2858	2965	DNA/hAT	c	0.7500	14286	330
	3407	3458	CR1-2_HMM	690	742	NonLTR/CR1	d	0.7925	25000	224
	3855	3917	L1-5_DR	2578	2635	NonLTR/Tx1	c	0.7931	14286	224
	3993	4036	Gypsy-157_CaAu-I	4167	4210	LTR/Gypsy	d	0.7955	18000	233
	4072	4147	Gypsy-5_CySi-I	7141	7212	LTR/Gypsy	d	0.7703	26000	246
	5024	5095	Copia-8_Mad-I	268	335	LTR/Copia	d	0.7794	13750	232
Name	From	To	Name	From	To	Class	Dir	Sim	Pos/Mm:Ts	Score
Ash007702_PEFY01006608.1_c93488-92348	197	251	P-1N_HM	71	128	DNA/P	d	0.7500	10909	204
	393	495	Copia-62_ST-I	171	275	LTR/Copia	c	0.6796	16111	203
Name	From	To	Name	From	To	Class	Dir	Sim	Pos/Mm:Ts	Score
Ash003001_PEFY01007162.1_7826-9660	293	343	BEL-26_DR-I	5051	5101	LTR/BEL	d	0.7308	10909	206
	550	595	Athena-L2_Av	9004	9049	NonLTR/Penelope/Athena	c	0.8043	18000	222
	783	910	PNL_SM	2304	2433	NonLTR/Penelope	d	0.7480	26667	211
	972	1087	Helitron-N62_OS	1962	2048	DNA/Helitron	d	0.7717	13333	209
	1088	1180	Copia-3_PirFin-I	2527	2621	LTR/Copia	d	0.7778	18750	221
	1415	1650	hAT-N28_CPB	340	591	DNA/hAT	c	0.7034	20385	280
Name	From	To	Name	From	To	Class	Dir	Sim	Pos/Mm:Ts	Score
Ash010197_PEFY01007288.1_x001F__122478-123737	397	429	SCL31_CRM	4712	4744	LTR/Gypsy	d	0.8485	12500	227
	531	604	Gypsy-3_BySp-I	705	775	LTR/Gypsy	c	0.7945	16667	216
	694	751	Cassandra-1_ASh-LTR	324	375	LTR	c	0.7963	12857	250
	828	856	Sola1-1_AC	3571	3599	DNA/Sola/Sola1	d	0.9310	10000	242
	1084	1154	Ingi2	266	345	NonLTR/Ingi	d	0.7397	18889	233
Name	From	To	Name	From	To	Class	Dir	Sim	Pos/Mm:Ts	Score
Ash010195_PEFY01007288.1_94722-95816	841	873	Gypsy-39_CGi-I	5032	5064	LTR/Gypsy	d	0.8788	20000	209
	881	974	Zator-1_Lgigantea	653	740	DNA/Zator	d	0.7222	14615	240
Name	From	To	Name	From	To	Class	Dir	Sim	Pos/Mm:Ts	Score
Ash016828_PEFY01007536.1_12308-13615
	535	589	Gypsy-12_DEu-I	4585	4636	LTR/Gypsy	d	0.7778	20000	214
Name	From	To	Name	From	To	Class	Dir	Sim	Pos/Mm:Ts	Score
Ash013172_PEFY01007651.1:15716-16766
	36	165	Helitron-N153_OS	445	582	DNA/Helitron	d	0.7037	18235	337
Name	From	To	Name	From	To	Class	Dir	Sim	Pos/Mm:Ts	Score
Ash013628_PEFY01008243.1:_5691-3521	52	86	AcademH-3_CGi	1249	1282	DNA/Academ	c	0.8857	30000	234
	1344	1421	piggyBac-1_DW	419	493	DNA/piggyBac	d	0.7013	17500	221
	1882	1948	mTA_Ele42	1141	1213	DNA	d	0.7500	16250	228
	2122	2157	Gypsy-122_GM-LTR	427	465	LTR/Gypsy	c	0.8684	10000	227
Name	From	To	Name	From	To	Class	Dir	Sim	Pos/Mm:Ts	Score
Ash019933_PEFY01008901.1_40042-43217	299	353	EnSpm-8_STu	2334	2395	DNA/EnSpm/CACTA	c	0.8036	18000	230
	860	928	Helitron-N26C_MT	632	702	DNA/Helitron	c	0.7429	15455	228
	1222	1422	Mariner-29_HM	1485	1667	DNA/Mariner	c	0.7592	34000	337
	1469	1618	L1-53_DR	1728	1872	NonLTR/L1	c	0.7569	15625	282
	2560	2608	Polinton-4_LMi	6327	6378	DNA/Polinton	d	0.8431	50000	228
	2683	2756	Gypsy-1_PhLa-I	2529	2602	LTR/Gypsy	c	0.7027	16667	237
Name	From	To	Name	From	To	Class	Dir	Sim	Pos/Mm:Ts	Score
Ash016432_PEFY01010453.1_1282-2411	196	256	HARB-27_ZM	2484	2541	DNA/Harbinger	c	0.8000	18000	269
	880	951	DIRS-15_PSi	1031	1106	LTR/DIRS	d	0.6933	13333	204
Name	From	To	Name	From	To	Class	Dir	Sim	Pos/Mm:Ts	Score
Ash016435_PEFY01010455.1_1050-2315	459	535	Gypsy-3_JC-I	7257	7338	LTR/Gypsy	c	0.7632	12727	317
	1021	1089	Copia-39_SB-I	3163	3234	LTR/Copia	c	0.7500	15556	200
	1169	1224	Gypsy11-ZM_I	8372	8425	LTR/Gypsy	c	0.7857	14286	231
Name	From	To	Name	From	To	Class	Dir	Sim	Pos/Mm:Ts	Score
Ash016436_PEFY01010457.1_13753-28744	89	143	Harbinger-23_OS	3470	3523	DNA/Harbinger	d	0.7818	27500	254
	315	405	Helitron-N146_OS	500	587	DNA/Helitron	c	0.7176	19091	254
	634	916	EnSpm-1_DWil	1996	2276	DNA/EnSpm/CACTA	d	0.7426	29412	285
	1399	1456	BEL-1-I_HM	2555	2610	LTR/BEL	c	0.7368	14000	210
	1615	1739	MuDR-3_DaCa	7266	7376	DNA/MuDR	c	0.7544	23333	202
	2053	2341	DNA-3_ATr	218	491	DNA	c	0.7266	23478	258
	2945	3011	RTEX-64_CorFlu	5478	5535	NonLTR/RTEX	c	0.8033	13333	200
	3082	3151	DNA3-28_VMa	420	493	DNA	d	0.7746	15000	204
	3808	3917	MuDR-N1_VV	1194	1299	DNA/MuDR	d	0.7615	20000	212
	3991	4368	Cassandra-1_ASh-LTR	1	377	LTR	c	0.9286	12500	3112
	4500	4570	Sola2-2_CorFlu	670	741	DNA/Sola/Sola2	d	0.7534	18750	236
	4805	4865	DNA-12N_SBi	1776	1843	DNA	c	0.8254	26667	225
	5319	5522	Gypsy-9_OD-I	8837	9045	LTR/Gypsy	d	0.7179	18333	339
	5938	5991	DIRS-13_MiUn	1003	1052	LTR/DIRS	c	0.8431	15000	249
	6304	6502	MuDR-12_ArHy	6630	6809	DNA/MuDR	c	0.7377	23333	211
	6684	6814	MuDR-36_MT	6397	6528	DNA/MuDR	d	0.7308	20000	221
	6824	6987	Polinton-3_HM	33303	33455	DNA/Polinton	d	0.7770	17273	257
	7127	7179	Copia-10_Mac-I	572	619	LTR/Copia	d	0.8039	23333	265
	7216	7255	Harbinger-N1_AT	203	243	DNA/Harbinger	c	0.8293	15000	206
	7398	7759	MuDR-5_GR	413	762	DNA/MuDR	c	0.7176	19706	220
	7955	8207	EnSpm-2_RSa	5350	5593	DNA/EnSpm/CACTA	d	0.7366	23500	282
	8439	8758	Loki-Sme-I	1864	2175	Interspersed_Repeat	d	0.7061	23000	429
	9494	9556	MARINER40_CB	1215	1275	DNA/Mariner	c	0.7742	11111	209
	9775	9898	CR1-2_DAn	392	500	NonLTR/CR1	d	0.8051	27500	257
	10180	10432	hATw-1_HM	6322	6582	DNA/hAT	c	0.7143	19259	258
	10693	10765	ENSPM2_VV	11350	11452	DNA/EnSpm/CACTA	d	0.8701	16667	256
	10987	11027	Athena-L3_Av	5087	5127	NonLTR/Penelope/Athena	c	0.8780	50000	231
	11079	11182	EnSpm6_SB	6109	6208	DNA/EnSpm/CACTA	d	0.7400	17273	239
	11282	11315	BEL-12_CQ-I	7543	7576	LTR/BEL	c	0.8824	40000	209
	11429	11485	Athena-K_Av	6877	6930	NonLTR/Penelope/Athena	c	0.7857	20000	227
	12135	12290	Mariner-30_HM	786	930	DNA/Mariner	c	0.7329	20000	275
	12298	12349	Gypsy-5_GR-LTR	963	1012	LTR/Gypsy	d	0.8039	20000	216
	12501	12610	hAT-N27_BOl	234	344	DNA/hAT	d	0.7658	17778	204
	12747	12841	MuDR-2_GM	977	1065	DNA/MuDR	d	0.7742	22857	234
	12883	12961	Dada-tL_DaAl	3527	3596	DNA/Dada	d	0.7838	20000	228
	13108	13350	MuDR-N1_VV	1060	1291	DNA/MuDR	d	0.7597	18333	332
	13603	13726	Helitron-N44_RSa	281	394	DNA/Helitron	c	0.7522	17500	209
	13787	13828	Kolobok-1_XT	4276	4317	DNA/Kolobok	c	0.8571	30000	217
	14061	14243	MuDR-5_GR	481	669	DNA/MuDR	d	0.7278	28571	215
	14488	14583	MuDR-5_GR	508	607	DNA/MuDR	c	0.7708	21250	227
	14846	14937	PanOnc-6.680	1339	1441	NonLTR/L1	c	0.7216	15385	239
Name	From	To	Name	From	To	Class	Dir	Sim	Pos/Mm:Ts	Score
Ash016451_PEFY01010464.1_c89642-87966	114	169	RTEX-27_CorFlu	919	969	NonLTR/RTEX	d	0.7593	11111	208
	708	845	DNA-4_STu	56	194	DNA	c	0.7464	22727	237
	1013	1100	MuDR-N45_MT	824	913	DNA/MuDR	c	0.7640	22857	210
	1360	1417	Novosib-1_EmiHux	4286	4344	DNA/Novosib	c	0.7797	22000	217
	1505	1617	Helitron-N20B_OS	304	417	DNA/Helitron	c	0.7018	13889	253
Name	From	To	Name	From	To	Class	Dir	Sim	Pos/Mm:Ts	Score
Ash012178_PEFY01011343.1:6228-18193	861	914	Polinton-3_HM	1338	1384	DNA/Polinton	c	0.8600	10000	237
	1339	1390	Gypsy-3_TrVa-I	3831	3884	LTR/Gypsy	d	0.7925	20000	253
	1824	2051	Cassandra-1_ASh-LTR	38	260	LTR	d	0.7723	13056	1133
	2952	3006	hAT-25_ZM	4863	4920	DNA/hAT	d	0.7895	16667	252
	3510	3586	Helitron-5_ArHy	4086	4161	DNA/Helitron	d	0.7600	17500	206
	3827	3871	BEL-805_AA-I	601	645	LTR/BEL	d	0.8000	18000	248
	4054	4140	ERV2-12_PMaj-I	2893	2973	ERV	d	0.7590	15000	244
	4224	4269	HAT-N8_Mad	488	532	DNA/hAT	c	0.7872	10000	225
	4977	5011	Polinton-11_CGi	1413	1446	DNA/Polinton	d	0.8571	13333	222
	5793	5857	MuDR-N1B_AT	2137	2203	DNA/MuDR	c	0.7164	17000	212
	6160	6190	Mariner-9_DSuz	805	835	DNA/Mariner	d	0.9032	15000	220
	6303	6339	RTE-8_CPB	1990	2025	NonLTR/RTE	d	0.8649	13333	234
	6438	6491	Gypsy-3_LH-I	1291	1348	LTR/Gypsy	c	0.7679	13750	205
	6686	6750	Gypsy-166_CaAu-I	29	94	LTR/Gypsy	c	0.7727	65000	238
	6759	6813	Gypsy-13_PirFin-I	679	732	LTR/Gypsy	d	0.7818	20000	230
	7140	7198	L1B_SS	6389	6444	NonLTR/L1	d	0.7368	14000	228
	7348	7395	Copia-14_PAb-I	585	636	LTR/Copia	c	0.7959	18000	204
	7825	7888	Copia-36_VV-I	1291	1360	LTR/Copia	c	0.8030	18000	259
	8068	8133	L1A-1_MD	1721	1783	NonLTR/L1	d	0.7576	20000	220
	8299	8482	LOA_Ele4	636	811	NonLTR/Loa	d	0.7544	28182	254
	9103	9156	Neptune-12_XT	1509	1567	NonLTR/Penelope/Neptune	d	0.7857	11250	201
	9157	9204	L1-33_DR	1722	1767	NonLTR/L1	c	0.7872	11429	206
	10284	10320	Copia-9_AIp-I	2688	2724	LTR/Copia	c	0.8649	16667	249
	11264	11332	L1-40_ACar	3584	3645	NonLTR/L1	c	0.7538	13000	240
	11474	11546	BEL-41_LiLo-I	7117	7198	LTR/BEL	d	0.7733	17143	239
	11811	11867	MuDR-N173_OS	647	705	DNA/MuDR	c	0.7458	10909	233
	11871	11939	Gypsy-424_AA-I	785	848	LTR/Gypsy	d	0.7761	22000	240

## Sheet: Dendrobium catenatum
Name	From	To	Name	From	To	Class	Dir	Sim	Pos/Mm:Ts	Score
Dca000170_JSDN02009015.1	200	267	Dada-tA_DaAe	7834	7892	DNA/Dada	d	0.8197	14000	239
	314	374	piggyBac-1_CorFlu	4125	4179	DNA/piggyBac	c	0.8214	30000	225
	376	446	MARINCE1	79	151	DNA/Mariner	d	0.7297	13636	218
	585	632	PtTalladega_I	2968	3014	LTR	d	0.7917	18000	237
	674	766	Mariner-N12_OS	718	833	DNA/Mariner	c	0.7449	15385	267
	813	844	ATREP20	1955	1986	DNA/Helitron	c	0.9062	30000	202
Name	From	To	Name	From	To	Class	Dir	Sim	Pos/Mm:Ts	Score
Dca001320_JSDN02011486.1	10	104	BEL-918_AA-I	1793	1898	LTR/BEL	c	0.7172	16923	221
	368	427	BEL-11_SiOr-I	4622	4688	LTR/BEL	d	0.7778	15714	220
	680	787	Penelope-6_SiOr	2643	2743	NonLTR/Penelope/Poseidon	d	0.6923	18125	230
	927	998	P-35_HM	4273	4351	DNA/P	d	0.7600	16667	213
	1190	1271	EnSpm-N2_HM	2134	2212	DNA/EnSpm/CACTA	c	0.7564	12500	213
	1349	1419	hAT-1_CoGl	1423	1490	DNA/hAT	d	0.7536	18750	203
	1775	2001	Cassandra-1_DCa-LTR	4	221	LTR	d	0.7783	14333	1038
	2018	2236	Cassandra-1_DCa-I	1	227	LTR	d	0.8273	13214	1390
	2237	2464	Cassandra-1_DCa-LTR	13	221	LTR	d	0.8066	12857	1105
	2665	2717	BEL-10_DWil-LTR	155	203	LTR/BEL	c	0.7843	12857	229
	3907	3970	Gypsy-35_MetVul-I	3139	3206	LTR/Gypsy	d	0.7727	21667	242
	4225	4321	HARB-1_FV	2100	2184	DNA/Harbinger	d	0.7640	15000	264
	4444	4502	DIRS-4_AmRa	1769	1823	LTR/DIRS	c	0.7759	14286	243
	4830	4876	MuDR-17_Cas	10378	10426	DNA/MuDR	d	0.8750	40000	240
Name	From	To	Name	From	To	Class	Dir	Sim	Pos/Mm:Ts	Score
Dca002266_JSDN02018887.1	280	329	PERERE-4	5026	5077	NonLTR/CR1	d	0.7647	18333	205
	586	658	hAT-7_RIr	1940	2010	DNA/hAT	d	0.7500	13636	202
	752	833	Gypsy-214_DR-I	1143	1219	LTR/Gypsy	d	0.7500	26667	236
	854	1016	RTE-7_LMi	1186	1327	NonLTR/RTE	c	0.6913	14231	314
	1036	1124	LIN10_SM	467	547	NonLTR	c	0.7412	13333	203
	1588	1631	hAT-N37_OS	861	906	DNA/hAT	d	0.8222	70000	205
	1738	1806	Gypsy-54_MLP-I	162	227	LTR/Gypsy	c	0.7612	20000	216
	1922	2025	CryptonV-N4_DR	4681	4781	DNA/Crypton/CryptonV	c	0.7921	18571	228
	2187	2229	Gypsy-25_GAr-LTR	1050	1093	LTR/Gypsy	c	0.8182	17500	209
	2579	2680	DNA8-6_BTa	132	228	DNA	d	0.7234	13125	231
Name	From	To	Name	From	To	Class	Dir	Sim	Pos/Mm:Ts	Score
Dca002437_JSDN02019080.1	291	354	Gypsy-15_OS-LTR	1235	1291	LTR/Gypsy	c	0.7931	18000	221
	498	526	Copia-1_CCO-I	1339	1367	LTR/Copia	c	0.8966	10000	208
	589	730	MuDR-N16_MT	575	716	DNA/MuDR	c	0.7571	18333	241
	993	1020	EnSpm-1_CCri	4909	4936	DNA/EnSpm/CACTA	c	0.9286	20000	212
	1026	1063	MG-1B_OD	494	531	Multicopy_gene	d	0.8158	35000	206
Name	From	To	Name	From	To	Class	Dir	Sim	Pos/Mm:Ts	Score
Dca002441_JSDN02019084.1
	915	998	EnSpm-3_STu	1486	1570	DNA/EnSpm/CACTA	c	0.7024	15714	205
Name	From	To	Name	From	To	Class	Dir	Sim	Pos/Mm:Ts	Score
Dca002587_JSDN02003665.1	227	273	Caulimovirus-2_ArHy	7982	8026	IntegratedVirus/Caulimovirus	d	0.8261	17500	244
	872	921	RTE-11_HMM	2528	2577	NonLTR/RTE	c	0.7600	17143	233
Name	From	To	Name	From	To	Class	Dir	Sim	Pos/Mm:Ts	Score
Dca002708_JSDN02003729.1	181	242	Sola1-5_AP	3305	3360	DNA/Sola/Sola1	c	0.7759	13750	204
	478	540	Gypsy-16_PirFin-I	93	154	LTR/Gypsy	c	0.8065	16000	200
	755	794	RTEX-10_BF	1442	1484	NonLTR/RTEX	c	0.8571	13333	244
	909	981	hAT-73_SM	2140	2203	DNA/hAT	c	0.7941	16667	230
	1258	1588	HELITRONY1A_CE	742	1066	DNA/Helitron	c	0.6792	15200	301
Name	From	To	Name	From	To	Class	Dir	Sim	Pos/Mm:Ts	Score
Dca002860_JSDN02002451.1	31	108	Copia-1_ATe-I	3990	4066	LTR/Copia	d	0.7403	18000	282
	283	355	Gypsy-20_PirFin-I	48	118	LTR/Gypsy	c	0.7857	30000	209
	1386	1428	Ingi-2_LMi	1304	1345	NonLTR/Ingi	d	0.8372	20000	223
	1528	1634	Gypsy-3_AIp-LTR	475	585	LTR/Gypsy	d	0.7477	16667	245
	1683	1748	hATm-58_HM	421	488	DNA/hAT	c	0.8060	12857	252
	1779	1867	Helitron-1_PPe	9061	9135	DNA/Helitron	c	0.7922	18571	234
	1958	2019	Mariner3-4_HSal	1846	1913	DNA/Mariner	c	0.7656	16250	210
	2369	2478	TcacV_sc1	5573	5686	IntegratedVirus/Caulimovirus	c	0.7545	15455	245
	2501	2584	EnSpm-1_GM	6805	6884	DNA/EnSpm/CACTA	c	0.7229	19000	240
	2734	2796	L1_Opos3_orf2	1098	1164	NonLTR/L1	c	0.7692	18571	224
	3106	3229	DNA-10_CCri	1051	1158	DNA	d	0.7155	16667	259
	3394	3460	hAT-N1_MAc	150	212	DNA/hAT	c	0.7273	15000	215
	3509	3622	hAT-N1_MAc	150	267	DNA/hAT	d	0.7193	15556	350
	3723	3750	SABRINA_SC_I	3930	3957	LTR	c	0.9286	990000	222
	3764	3853	CryptonH-5_HM	1276	1357	DNA/Crypton	c	0.7500	18000	211
	3878	5391	hAT-1_DCa	5923	7432	DNA/hAT	d	0.6738	20664	2846
	5565	5642	Polinton-1_SM	4314	4394	DNA/Polinton	c	0.7500	20000	257
	5674	5957	hAT-1_DCa	7615	7888	DNA/hAT	d	0.7086	17692	737
	5966	6018	Mariner-42_CorFlu	2429	2483	DNA/Mariner	d	0.7963	18000	244
	6053	6109	Caulimovirus-GJa1	6600	6659	IntegratedVirus/Caulimovirus	c	0.7797	15714	246
	6300	6407	Ag-CR1-7	4146	4245	NonLTR/CR1	d	0.7900	23333	285
	6410	6535	hAT-N12_DCa	522	647	DNA/hAT	d	0.7661	20000	477
	6538	6590	Gypsy-4_HRo-I	475	524	LTR/Gypsy	d	0.8039	30000	212
	7333	7364	hAT-N14_HM	853	884	DNA/hAT	c	0.8750	13333	200
	7587	7676	L1-31_ALy	2683	2784	NonLTR/L1	c	0.7474	18889	257
	7798	7850	BEL-69_AnFu-I	71	121	LTR/BEL	d	0.7692	18333	214
	9274	9365	Perere2_Smed	1587	1684	NonLTR/Penelope/Poseidon	d	0.7917	32500	270
	9532	9579	Gypsy-10_PirFin-I	3316	3361	LTR/Gypsy	c	0.8261	12000	212
	10417	10471	MuDR-108_OS	865	920	DNA/MuDR	d	0.7857	15000	234
	10622	10682	Helitron-6B_ALy	4081	4143	DNA/Helitron	c	0.7460	11818	216
	11007	11059	EnSpm-9_ArHy	4403	4455	DNA/EnSpm/CACTA	c	0.8627	25000	232
	11511	11556	DNA-3_PSt	403	447	DNA	c	0.8043	20000	206
	11681	11744	Copia-43_MT-LTR	84	152	LTR/Copia	d	0.7794	16667	219
	11831	11881	MuDR-25_ArHy	4537	4588	DNA/MuDR	c	0.8302	20000	285
	12318	12366	Copia-240_ALy-I	422	470	LTR/Copia	d	0.7347	13000	228
	12659	12703	DNAV-1e_LVa	41595	41641	IntegratedVirus/DNAV	d	0.7609	14286	219
	12704	12949	Copia-116_ALy-I	861	1122	LTR/Copia	d	0.6640	17000	345
	13157	13317	Copia-109_ZM-I	1305	1446	LTR/Copia	d	0.7014	16316	230
	13422	14115	Copia-14_PX-I	1851	2555	LTR/Copia	d	0.6667	20000	742
	14572	15984	Copia-36_VV-I	2806	4230	LTR/Copia	d	0.6523	19061	1525
	16067	16130	Copia-43_MT-LTR	84	152	LTR/Copia	d	0.7794	16667	219
Name	From	To	Name	From	To	Class	Dir	Sim	Pos/Mm:Ts	Score
Dca002886_JSDN02002479.1	500	552	DIRS-67_CGi	2481	2530	LTR/DIRS	d	0.7843	14286	228
	595	649	Keno-1_SSa	3594	3662	NonLTR/Tx1	d	0.8621	16667	278
	878	1015	Gypsy-71_MN-LTR	173	328	LTR/Gypsy	d	0.7211	18750	248
	1040	1174	BEL31-I_DR	423	566	LTR/BEL	d	0.6691	14615	230
	1755	1815	Gypsy-1_EsVe-I	4746	4804	LTR/Gypsy	d	0.8475	25000	227
	1909	1961	ISL2EU-12_CVi	5427	5475	DNA/ISL2EU	c	0.7843	11250	207
	2211	2390	hAT-2_AP	84	246	DNA/hAT	c	0.7333	19412	240
	2416	2507	Gypsy-40_STu-LTR	1096	1183	LTR/Gypsy	c	0.7609	21429	233
	2564	2650	Gypsy-13_DSim-I	4763	4847	LTR/Gypsy	c	0.7241	18182	267
	2655	2688	DIRS-16_OwFu	5540	5573	LTR/DIRS	d	0.8824	20000	224
	3325	3367	TNT1_LTR	462	507	LTR/Copia	c	0.9091	30000	287
	3859	3901	EnSpm-12_RSa	8000	8042	DNA/EnSpm/CACTA	d	0.8409	12500	221
	3969	4116	hAT-N5_DCa	493	637	DNA/hAT	c	0.8041	15000	741
	4552	4740	hAT-N5_DCa	1	189	DNA/hAT	c	0.8453	17500	913
	5350	5403	CR1-35_HM	3027	3085	NonLTR/CR1	d	0.8182	15000	211
	5404	5457	MuDR-17_OS	7669	7720	DNA/MuDR	d	0.7736	14286	210
	5489	5543	MacERV3_int	6160	6218	ERV/ERV1	d	0.7895	16667	264
	5813	5871	SZ-32LTR	229	283	LTR	c	0.8571	20000	268
	6025	6075	L1-29_MT	6134	6185	NonLTR/L1	c	0.8654	60000	310
	6308	6388	L1-1_FV	2378	2461	NonLTR/L1	c	0.7662	18750	267
	6438	6517	Mariner-4_DWil	1348	1423	DNA/Mariner	d	0.7692	21667	211
	7212	7277	L1-2_TC	4946	5011	NonLTR/L1	c	0.7313	17778	248
	7358	7488	L1-13_NS	5277	5407	NonLTR/L1	c	0.7008	15500	242
	7736	7847	L1-11_NS	4024	4135	NonLTR/L1	c	0.6937	18824	307
	8231	8271	Gypsy-22_DWil-I	203	243	LTR/Gypsy	c	0.9512	10000	304
	8333	8370	Copia-54_ALY-I	1790	1829	LTR/Copia	c	0.8462	12500	238
	8434	8533	SHAGY_I_MT	332	430	LTR/Gypsy	d	0.7551	17778	270
	8564	8618	Gypsy-66C_ZM-LTR	884	934	LTR/Gypsy	d	0.7736	14286	244
Name	From	To	Name	From	To	Class	Dir	Sim	Pos/Mm:Ts	Score
Dca003407_JSDN02013657.1_JSDN02013656.1	380	440	MuDR-4_VV	6596	6651	DNA/MuDR	d	0.7759	18333	220
	922	1000	L1-65_ALy	5508	5588	NonLTR/L1	d	0.6750	17857	211
	1072	1135	Gypsy-13_LeLe-I	601	666	LTR/Gypsy	c	0.7576	21667	215
	1506	1578	hAT-N57_VMa	166	245	DNA/hAT	c	0.7867	22000	243
	1838	1989	Polinton-2_TV	1701	1867	DNA/Polinton	c	0.7006	16190	278
	2127	2199	Copia-7_LSa-I	509	575	LTR/Copia	d	0.7887	15000	232
	2213	2280	EnSpm-3_VV	2731	2800	DNA/EnSpm/CACTA	d	0.7826	18333	232
	2397	2460	BEL-2_ASu-I	3165	3240	LTR/BEL	c	0.7941	20000	246
	2622	2671	Gypsy-24_GR-I	331	385	LTR/Gypsy	d	0.7843	16667	228
	3008	3051	I-1_PBa	2548	2592	NonLTR/I	c	0.8000	16000	220
	3547	3635	CR1-62_HM	1162	1247	NonLTR/CR1	d	0.7529	17778	239
	3740	3796	Gypsy-24_MetVul-I	3784	3844	LTR/Gypsy	d	0.8000	11667	241
	4957	5026	EnSpm-4_HM	233	305	DNA/EnSpm/CACTA	c	0.7945	27500	230
	5197	5296	Gypsy-15_DSuz-LTR	1833	1926	LTR/Gypsy	c	0.7526	18000	230
Name	From	To	Name	From	To	Class	Dir	Sim	Pos/Mm:Ts	Score
Dca003908_JSDN02006479.1	17	75	hAT-2512_Crp	352	414	DNA/hAT	d	0.7966	15000	210
	181	221	Gypsy-62C_DWil-I	1203	1243	LTR/Gypsy	c	0.7805	12857	207
	668	752	Gypsy-14B_Mac-I	8190	8266	LTR/Gypsy	d	0.7407	14545	222
Name	From	To	Name	From	To	Class	Dir	Sim	Pos/Mm:Ts	Score
Dca003988_JSDN02016579.1
	592	675	Polinton-3_HM	6710	6793	DNA/Polinton	d	0.7831	28000	212
Name	From	To	Name	From	To	Class	Dir	Sim	Pos/Mm:Ts	Score
Dca004437_JSDN02023234.1
	876	912	Sola2-2_LMi	3767	3802	DNA/Sola/Sola2	d	0.8649	20000	215
Name	From	To	Name	From	To	Class	Dir	Sim	Pos/Mm:Ts	Score
Dca004517_JSDN02013301.1	27	72	ERV6B-MD_I	902	950	ERV/ERV1	d	0.7917	13333	229
	354	398	RTEX-1_PBa	961	1005	NonLTR/RTEX	d	0.8043	14000	220
	700	746	hATm-58_HM	750	796	DNA/hAT	c	0.8298	20000	245
Name	From	To	Name	From	To	Class	Dir	Sim	Pos/Mm:Ts	Score
Dca004624_JSDN02013419.1	354	396	Helitron-N5A_NV	3334	3376	DNA/Helitron	c	0.7907	15000	206
	539	599	Gypsy-58_CySi-I	3686	3750	LTR/Gypsy	d	0.7097	12143	245
	643	743	MuDR-18B_Cas	2586	2680	DNA/MuDR	d	0.7216	15000	202
	770	843	Caulimovirus-4_JC	8350	8429	IntegratedVirus/Caulimovirus	c	0.7532	20000	210
Name	From	To	Name	From	To	Class	Dir	Sim	Pos/Mm:Ts	Score
Dca004643_JSDN02013430.1
	876	944	L2-3E_CM	1471	1533	NonLTR/L2	d	0.7576	12000	227
Name	From	To	Name	From	To	Class	Dir	Sim	Pos/Mm:Ts	Score
Dca004645_JSDN02013430.1
	389	453	Copia-39_PIT-I	836	893	LTR/Copia	d	0.8000	22500	217
Name	From	To	Name	From	To	Class	Dir	Sim	Pos/Mm:Ts	Score
Dca005313_JSDN02010486.1	285	360	ERE2_EH	1485	1569	Interspersed_Repeat	c	0.7975	15000	260
	1234	1281	LTR-156_AMi	175	223	LTR/Gypsy	c	0.8571	20000	230
Name	From	To	Name	From	To	Class	Dir	Sim	Pos/Mm:Ts	Score
Dca005468_JSDN02008118.1	165	271	ATENSPM5	5012	5125	DNA/EnSpm/CACTA	d	0.7767	19000	305
	682	751	Harbinger-2N1_GAr	451	517	DNA/Harbinger	d	0.7536	14000	202
	1155	1233	Gypsy-89_OS-I	1817	1893	LTR/Gypsy	c	0.7436	17778	247
Name	From	To	Name	From	To	Class	Dir	Sim	Pos/Mm:Ts	Score
Dca005976_JSDN02015930.1	284	351	DNA-2-23_DR	719	793	DNA/EnSpm/CACTA	c	0.8056	16000	237
	694	774	Tad1-24_EP	521	597	NonLTR/Tad1	c	0.7089	13333	263
	839	936	Helitron-N7_LSal	908	995	DNA/Helitron	c	0.7660	25000	207
	1090	1228	RTE-1B_DCa	1073	1209	NonLTR/RTE	c	0.9565	25000	1103
	1272	1412	RTE-1B_DCa	1073	1212	NonLTR/RTE	c	0.9645	13333	1169
	1967	2154	EnSpm-8_RIr	12700	12873	DNA/EnSpm/CACTA	d	0.7263	20588	228
	2179	2332	hAT-N26_BOl	234	385	DNA/hAT	d	0.7857	25714	205
	2669	2772	MuDR-44B_MT	1286	1385	DNA/MuDR	d	0.7647	20000	282
	2977	3051	MuDR-21_VV	7225	7293	DNA/MuDR	c	0.7917	15000	220
	3541	3611	ATGP6I	2874	2941	LTR/Gypsy	d	0.7681	13333	269
Name	From	To	Name	From	To	Class	Dir	Sim	Pos/Mm:Ts	Score
Dca006363_JSDN02015992.1	231	295	Gypsy-39B_ALy-I	1111	1178	LTR/Gypsy	c	0.7424	11667	220
	300	375	Crack-6_SSa	3570	3650	NonLTR/Crack	d	0.7895	22000	228
	648	738	Gypsy-108_MLP-I	816	899	LTR/Gypsy	d	0.7356	16667	236
Name	From	To	Name	From	To	Class	Dir	Sim	Pos/Mm:Ts	Score
Dca007996_JSDN02000753.1	182	294	Penelope-8_SiOr	2773	2873	NonLTR/Penelope/Poseidon	c	0.7400	13333	211
	805	947	Copia-29B_ATr-LTR	1033	1143	LTR/Copia	d	0.7815	12308	249
	1428	1471	Gypsy-10_PIT-I	1504	1549	LTR/Gypsy	c	0.8222	12000	216
Name	From	To	Name	From	To	Class	Dir	Sim	Pos/Mm:Ts	Score
Dca008122_JSDN02017521.1	162	242	hAT-68_HM	2208	2289	DNA/hAT	c	0.7561	26667	207
	566	617	Copia-9_PD-LTR	8	55	LTR/Copia	c	0.8163	26667	204
	968	1267	HARB-N6_DCa	1	300	DNA/Harbinger	c	0.9136	12000	2267
	1459	1502	EnSpm-4_MT	7281	7323	DNA/EnSpm/CACTA	c	0.7955	20000	221
Name	From	To	Name	From	To	Class	Dir	Sim	Pos/Mm:Ts	Score
Dca008232_JSDN02019829.1	234	287	Gypsy-96_CGi-I	5546	5599	LTR/Gypsy	c	0.7818	25000	223
	293	330	Tx1-55_DR	3703	3740	NonLTR/Tx1	c	0.7895	11429	215
	963	1012	L1A-2_MD	1960	2007	NonLTR/L1	c	0.8571	40000	246
Name	From	To	Name	From	To	Class	Dir	Sim	Pos/Mm:Ts	Score
Dca008320_JSDN02021196.1	601	729	Gypsy-31_PIT-I	8730	8840	LTR/Gypsy	c	0.7304	20000	225
	996	1030	Gypsy-37_CQ-I	517	551	LTR/Gypsy	c	0.9143	10000	304
	1520	1576	Gypsy-57_SiCu-I	6623	6679	LTR/Gypsy	d	0.7759	22000	219
	1729	1764	EnSpm-28_RSa	3581	3614	DNA/EnSpm/CACTA	d	0.8857	10000	226
	2018	2099	Gypsy-34_TrVa-I	5794	5878	LTR/Gypsy	c	0.7831	21667	243
	2426	2514	Gypsy-18_Cas-LTR	87	167	LTR/Gypsy	c	0.7561	16364	276
	2871	2924	hAT-7_HM	1722	1774	DNA/hAT	d	0.8000	20000	209
	2979	3023	L1-5_DR	1973	2015	NonLTR/Tx1	d	0.8182	10000	203
	3287	3354	P-10_CGi	4818	4885	DNA/P	c	0.7101	15000	218
	3561	3633	L1-4_SpPu	5394	5466	NonLTR/L1	c	0.7838	27500	202
Name	From	To	Name	From	To	Class	Dir	Sim	Pos/Mm:Ts	Score
Dca008369_JSDN02010032.1	228	258	L1-30_DR	2866	2896	NonLTR/L1	c	0.8710	20000	215
	259	356	HARB-5_FV	2611	2698	DNA/Harbinger	c	0.7143	16429	252
	561	628	ERV42_MD_LTR	58	133	ERV/ERV1	c	0.7500	15556	235
	1190	1307	Penelope-9_HRo	296	426	NonLTR/Penelope/Poseidon	d	0.7073	15556	206
	1483	1514	L1-14_LeLe	2749	2782	NonLTR/L1	d	0.9091	20000	216
	2130	2455	EnSpm-1_DWil	1359	1735	DNA/EnSpm/CACTA	d	0.7393	19032	273
	2778	2833	Gypsy-16_MN-I	3886	3935	LTR/Gypsy	c	0.8333	16667	238
	2973	3044	DIRS-54_CGi	2846	2919	LTR/DIRS	c	0.7703	13750	256
Name	From	To	Name	From	To	Class	Dir	Sim	Pos/Mm:Ts	Score
Dca008592_JSDN02022339.1	10	86	Copia24-PTR_I	1365	1452	LTR/Copia	d	0.7500	14545	231
	695	727	Mariner-N10_RPr	1161	1193	DNA/Mariner	c	0.8182	10000	207
	1105	1167	Gypsy-27_MT-LTR	725	787	LTR/Gypsy	d	0.7812	22000	242
Name	From	To	Name	From	To	Class	Dir	Sim	Pos/Mm:Ts	Score
Dca009758_JSDN02002803.1	204	236	Gypsy-3_PaPe-I	7968	8000	LTR/Gypsy	c	0.8788	13333	203
	258	307	HarbingerS-4_PSo	914	963	DNA/Harbinger	d	0.8039	16000	252
	945	997	Copia-1_ECa-I	245	297	LTR/Copia	d	0.7963	13333	216
	1173	1213	BEL-10_DTa-I	569	612	LTR/BEL	d	0.8372	16667	216
Name	From	To	Name	From	To	Class	Dir	Sim	Pos/Mm:Ts	Score
Dca010095_JSDN02017330.1	296	349	Polinton-1_DTa	2917	2972	DNA/Polinton	d	0.7818	22000	237
	890	931	hAT-N2_CGi	414	453	DNA/hAT	c	0.8780	15000	207
Name	From	To	Name	From	To	Class	Dir	Sim	Pos/Mm:Ts	Score
Dca010334_JSDN02017792.1	32	89	Tad1-45_EP	3108	3164	NonLTR/Tad1	c	0.7857	14286	255
	788	869	Copia-2_RaAl-I	3226	3307	LTR/Copia	c	0.7470	20000	228
Name	From	To	Name	From	To	Class	Dir	Sim	Pos/Mm:Ts	Score
Dca010609_JSDN02010820.1	33	72	hAT-N26_TLu	110	148	DNA/hAT	c	0.8500	13333	200
	573	605	DIRS-2_OwFu	3298	3330	LTR/DIRS	d	0.8788	13333	233
	637	689	Gypsy-533_AA-I	4678	4728	LTR/Gypsy	c	0.7692	13750	250
	844	892	Helitron-6_ZM	9033	9084	DNA/Helitron	d	0.7843	18000	221
Name	From	To	Name	From	To	Class	Dir	Sim	Pos/Mm:Ts	Score
Dca010615_JSDN02010825.1	186	304	MuDR-N19_RSa	891	1013	DNA/MuDR	d	0.7719	16364	239
	459	531	Sola1-7_AP	4600	4673	DNA/Sola/Sola1	d	0.7671	18571	231
	931	1057	MuDR-5_GR	365	494	DNA/MuDR	d	0.7540	28750	212
	1088	1209	BEL-5_DSer-I	1072	1204	LTR/BEL	c	0.7381	16923	240
	1366	1506	Gypsy-8_BasMer-I	1708	1833	LTR/Gypsy	c	0.7273	15625	317
Name	From	To	Name	From	To	Class	Dir	Sim	Pos/Mm:Ts	Score
Dca010689_JSDN02012058.1	317	367	BEL-26_DR-I	5051	5101	LTR/BEL	d	0.7059	13636	207
	674	718	Copia-60_ALY-I	3746	3795	LTR/Copia	d	0.8478	60000	246
Name	From	To	Name	From	To	Class	Dir	Sim	Pos/Mm:Ts	Score
Dca010984_JSDN02014081.1	251	289	Gypsy-44-I_NV	5721	5760	LTR/Gypsy	d	0.8250	12000	224
	500	550	Lanisha-5_RhIr	2758	2808	DNA/EnSpm/CACTA	d	0.8958	20000	224
	725	783	Gypsy-3_CoGl-I	3087	3149	LTR/Gypsy	c	0.7541	14444	218
	997	1062	Harbinger-10_PSt	2793	2858	DNA/Harbinger	d	0.7969	20000	251
	1628	1696	Gypsy-113_AA-I	2769	2835	LTR/Gypsy	c	0.7941	18000	214
	1852	1925	DNA-11_HM	11739	11811	DNA	d	0.7703	18571	216
	2198	2292	hAT-2_ReTu	620	708	DNA/hAT	d	0.7609	21250	203
	2596	2639	L1-16_DR	2953	2996	NonLTR/L1	c	0.7955	18000	203
	2910	2982	EnSpm-15_DR	8934	9009	DNA/EnSpm/CACTA	c	0.7778	12222	212
	3264	3317	Gypsy-16_LSal-I	5500	5554	LTR/Gypsy	c	0.8000	11667	209
	3674	3726	Gypsy-334_ZM-LTR	2916	2968	LTR/Gypsy	c	0.7778	20000	221
	3812	3911	Naiad_Esco	2593	2693	NonLTR/Penelope/Naiad/Chlamys	d	0.7347	18182	228
	4030	4074	L2-14_Hmel	2727	2774	NonLTR/L2	d	0.8723	15000	228
	4252	4318	TEKAY_LTR	226	297	LTR/Gypsy	c	0.7571	17500	240
	4441	4479	Gypsy-552_AA-I	2891	2935	LTR/Gypsy	d	0.9024	20000	230
	6151	6230	Dada-tS-1_GMo	722	807	DNA/Dada	d	0.7349	12857	305
	6324	6436	Copia-2_CoGl-I	6502	6622	LTR/Copia	c	0.6870	15500	205
	6509	6602	Gypsy-146_OS-I	5457	5554	LTR/Gypsy	c	0.6737	13333	253
	6740	6805	Gypsy-204_DR-I	3796	3868	LTR/Gypsy	c	0.7681	15000	248
	7038	7116	DNA-7-23_NV	719	799	DNA	d	0.7407	16364	254
	7238	7385	Cassandra-1_DCa-LTR	13	159	LTR	c	0.6733	16800	331
	7796	7895	MuDR-11_ArHy	5766	5851	DNA/MuDR	d	0.7889	24000	249
	8033	8186	RTE-1_DCa	3000	3152	NonLTR/RTE	d	0.9156	12000	1165
	8427	8482	Mariner-12_HM	3411	3469	DNA/Mariner	c	0.7719	17143	226
	8647	8735	hAT-N3_OES	460	551	DNA/hAT	c	0.7143	16154	203
	9363	9442	Helitron-N63_CGi	2198	2288	DNA/Helitron	d	0.7625	22857	248
	9454	9500	RTE-1B_DCa	362	408	NonLTR/RTE	c	0.8298	40000	253
	9637	9677	MuDR-N334_OS	346	386	DNA/MuDR	d	0.8293	35000	200
	9840	9876	Gypsy-14_CFl-I	1985	2020	LTR/Gypsy	d	0.8649	13333	231
	9936	10123	EnSpm-N1_DCa	99	283	DNA/EnSpm/CACTA	d	0.7672	19444	643
	10756	10887	Gypsy-3_RIr-I	6846	6978	LTR/Gypsy	d	0.6866	17619	286
	11377	11438	Gypsy-19_RC-I	5018	5079	LTR/Gypsy	d	0.7097	16364	217
	11465	11532	Gypsy-12_PHord-LTR	223	292	LTR/Gypsy	d	0.7971	25000	222
	11670	11706	R1-10_DTa	1014	1050	NonLTR/R1	d	0.8108	14000	208
	11788	11843	Ginger1-3_HM	1789	1843	DNA/Ginger1	c	0.7857	16667	229
	12664	12730	MuDR-34N8_MT	303	364	DNA/MuDR	d	0.7656	12000	206
	12939	13040	EnSpm-39_OS	5141	5216	DNA/EnSpm/CACTA	d	0.7750	17143	240
Name	From	To	Name	From	To	Class	Dir	Sim	Pos/Mm:Ts	Score
Dca011008_JSDN02002223.1	212	300	L1-3_DR	1200	1301	NonLTR/Tx1	c	0.7391	14615	268
	340	404	Copia-192C_ALy-I	1025	1083	LTR/Copia	c	0.7937	15000	218
	569	651	Gypsy-21_PirFin-LTR	93	168	LTR/Gypsy	c	0.8205	45000	226
	746	802	Caulimovirus-7_ArHy	3708	3764	IntegratedVirus/Caulimovirus	d	0.7895	12857	230
	997	1085	hAT-31_ZM	3003	3084	DNA/hAT	c	0.8235	15000	234
	1132	1194	Helitron-6_ArHy	7227	7295	DNA/Helitron	d	0.8000	25000	219
	1454	1530	Athena-L2_Av	8680	8755	NonLTR/Penelope/Athena	d	0.7821	27500	219
	1555	1642	Gypsy-94_CQ-I	6891	6965	LTR/Gypsy	d	0.7927	18000	257
	2503	2688	hAT-N20_ALy	200	386	DNA/hAT	d	0.7283	24375	233
	3016	3125	Merlin-2_DR	3681	3794	DNA/Merlin	d	0.7387	19167	240
	3151	3204	EnSpm-7N1_MT	2724	2778	DNA/EnSpm/CACTA	d	0.7963	18000	204
	3330	3460	Gypsy-1_EsVe-I	4277	4418	LTR/Gypsy	c	0.7426	20000	253
	3549	3593	Polinton-10_CorFlu	5384	5425	DNA/Polinton	c	0.8140	11667	232
	3751	3802	Mariner-N16B_CGi	2225	2277	DNA/Mariner	d	0.7547	13333	222
Name	From	To	Name	From	To	Class	Dir	Sim	Pos/Mm:Ts	Score
Dca012217_JSDN02000209.1	357	395	CR1-9_SP	2115	2153	NonLTR/CR1	d	0.8205	11667	233
	787	879	hAT-N168_DR	956	1045	DNA/hAT	d	0.7500	14167	210
	1124	1177	NonLTR-5_LVa	3542	3598	NonLTR	d	0.8214	20000	228
	1185	1246	Gypsy-302_ZM-I	1903	1962	LTR/Gypsy	d	0.7541	17500	258
Name	From	To	Name	From	To	Class	Dir	Sim	Pos/Mm:Ts	Score
Dca012358_JSDN02011043.1	541	623	Helitron-N46B_ALy	1430	1511	DNA/Helitron	d	0.7590	25000	204
	652	741	hAT-N6_HM	1710	1799	DNA/hAT	d	0.7907	26000	202
	781	951	RTE-1_DCa	1618	1784	NonLTR/RTE	d	0.8876	28333	1073
	1322	1375	Polinton-1_HM	5915	5967	DNA/Polinton	c	0.7593	15000	211
	2283	2428	MuDR-14_GM	420	580	DNA/MuDR	d	0.7770	17273	250
	2580	2621	Gypsy-27C_MT-LTR	753	794	LTR/Gypsy	d	0.8333	14000	249
	3423	3483	DIRS-32_CGi	1044	1101	LTR/DIRS	d	0.7797	12500	257
Name	From	To	Name	From	To	Class	Dir	Sim	Pos/Mm:Ts	Score
Dca012493_JSDN02024895.1	952	1032	BovB_ALi	2304	2383	NonLTR/RTE	c	0.7654	22857	233
	1140	1196	Gypsy-42_GAr-I	2807	2862	LTR/Gypsy	d	0.7719	12857	202
	1925	2027	hAT-N4_DaCa	184	275	DNA/hAT	d	0.7629	21250	204
	2492	2572	Harbinger-4_MT	3858	3932	DNA/Harbinger	c	0.7308	15455	203
	2685	2719	TpSIREcon	4176	4210	LTR/Copia	c	0.8571	25000	210
	2833	3078	Gypsy-31_PirFin-I	6151	6394	LTR/Gypsy	c	0.7377	27059	301
	3670	3700	Polinton-1_DGr	16243	16273	DNA/Polinton	c	0.9032	30000	218
	3903	4735	hAT-N2_DCa	1	784	DNA/hAT	d	0.7848	15158	3082
	5241	5294	PerLon-1.163	201	252	ERV/ERV3	c	0.8333	23333	282
	5308	5378	VvinAV_sc2	7567	7636	IntegratedVirus/Caulimovirus	d	0.7465	18750	209
	5543	5664	Polinton-1_HM	2434	2567	DNA/Polinton	c	0.7188	16250	206
	6034	6132	EnSpm3_SB	523	620	DNA/EnSpm/CACTA	c	0.6970	11500	208
Name	From	To	Name	From	To	Class	Dir	Sim	Pos/Mm:Ts	Score
Dca013014_JSDN02001145.1	605	722	Helitron-2_RPr	10625	10733	DNA/Helitron	d	0.8053	20000	279
	1004	1111	MuDR-4_EPa	4956	5058	DNA/MuDR	d	0.7115	16250	237
	1623	1766	CACTA-Q	907	1032	DNA/EnSpm/CACTA	c	0.7197	14286	352
	1928	2001	Gypsy-2_FuCu-I	2900	2961	LTR/Gypsy	d	0.8308	23333	222
	2083	2172	hAT-N22_BV	852	927	DNA/hAT	d	0.8250	30000	238
	2660	2714	CR1-2_PSi	1743	1801	NonLTR/CR1	d	0.8182	11667	256
	2819	2980	Helitron-N6_ALy	793	967	DNA/Helitron	d	0.7055	17727	256
	2987	3025	RTE-56_LMi	1334	1374	NonLTR/RTE	d	0.8750	10000	247
	3051	3087	Gypsy-4_DHyd-I	4325	4363	LTR/Gypsy	d	0.8421	10000	201
	3129	3222	hATm-29_HM	3041	3141	DNA/hAT	c	0.7041	14706	244
	3290	3426	MuDR-1_BRa	526	662	DNA/MuDR	d	0.7308	14000	253
	3748	3813	Copia-9_SI-I	674	748	LTR/Copia	d	0.7536	12727	233
	4114	4206	Gypsy-29_PirFin-I	87	173	LTR/Gypsy	c	0.7727	16667	232
	4660	4706	Tx1-11_CGi	6663	6710	NonLTR/Tx1	d	0.7917	12857	244
	5062	5154	HARB-N9_RSa	267	353	DNA/Harbinger	d	0.7582	20000	240
	6137	6241	Kolobok-N4_TV	1304	1402	DNA/Kolobok	c	0.7647	16000	239
	6441	6528	Tx1-22_CGi	2195	2289	NonLTR/Tx1	d	0.7000	15333	203
	6843	6889	BEL-143_AA-LTR	149	201	LTR/BEL	d	0.8400	25000	238
Name	From	To	Name	From	To	Class	Dir	Sim	Pos/Mm:Ts	Score
Dca013092_JSDN02007256.1	324	540	Harbinger-1_CPa	3148	3353	DNA/Harbinger	d	0.7413	22222	272
	743	901	hAT-3_GM	1798	1954	DNA/hAT	c	0.7372	16875	251
	1112	1207	Gypsy-89_AA-I	333	434	LTR/Gypsy	d	0.7576	17273	324
	1786	1860	piggyBac-N3_LMi	1570	1647	DNA/piggyBac	d	0.7368	14545	202
	1880	2575	hAT-N9_DCa	1	704	DNA/hAT	d	0.9226	14000	5258
	3015	3098	Gypsy-22_SB-I	10094	10168	LTR/Gypsy	c	0.7500	18000	288
Name	From	To	Name	From	To	Class	Dir	Sim	Pos/Mm:Ts	Score
Dca013093_JSDN02007256.1	231	314	Gypsy-22_SB-I	10094	10168	LTR/Gypsy	c	0.7500	18000	288
	372	447	Gypsy-50_CaRog-I	3205	3276	LTR/Gypsy	c	0.7333	17000	201
	1343	1377	Daphne-41_HMa	999	1033	NonLTR/Daphne	d	0.8571	12500	206
	1834	2104	CR1-18_HRo	2001	2234	NonLTR/CR1	c	0.7042	12973	251
	2135	2197	Gypsy-4_BTa-I	278	343	LTR/Gypsy	c	0.7538	23333	219
	2198	2315	Gypsy-35_SM-LTR	282	401	LTR/Gypsy	c	0.7632	13846	236
	2657	2694	L1-38_AT	5542	5584	NonLTR/L1	c	0.8750	10000	241
	2814	2960	Helitron3_PPa	630	768	DNA/Helitron	d	0.7394	22500	210
	3112	3297	HARB-N8_BOl	755	920	DNA/Harbinger	c	0.7440	18125	230
	3361	3395	REP-2_LSal	81	115	Interspersed_Repeat	c	0.9143	30000	218
	3647	3733	Gypsy-6_MeCy-I	5652	5737	LTR/Gypsy	d	0.6897	14375	210
	3871	3913	hAT-N56_RSa	453	495	DNA/hAT	d	0.8636	40000	212
	3937	3992	ITmD37E_Ele11	1158	1215	DNA/Mariner	d	0.7719	24000	225
	4066	4296	Gypsy-7_CP-I	5315	5559	LTR/Gypsy	c	0.6709	14792	618
	4827	4899	Helitron-N40_ALy	1338	1409	DNA/Helitron	c	0.7808	15000	243
	5316	5594	Harbinger-2N1_GAr	289	544	DNA/Harbinger	d	0.7578	24706	323
	5651	5766	HELITRONY4_CE	541	661	DNA/Helitron	c	0.7589	15000	224
	5847	6223	Gypsy-5_Mac-I	1939	2311	LTR/Gypsy	c	0.7082	16000	1065
	6608	6647	Helitron-N26B_ZM	4237	4273	DNA/Helitron	c	0.8718	10000	231
	6994	7098	hAT-N10_DaCa	199	304	DNA/hAT	c	0.7524	22222	210
	7370	7408	Gypsy-6_MeCy-I	1140	1175	LTR/Gypsy	d	0.8947	20000	229
	8089	8134	Ogre-MT4_LTR	1265	1311	LTR/Gypsy	c	0.8478	16667	215
	8518	8561	Gypsy-40_TeGr-LTR	446	492	LTR/Gypsy	c	0.8444	20000	214
	8574	8649	hAT-N102_VMa	506	576	DNA/hAT	c	0.7808	30000	213
	9090	9297	EnSpm-2_RSa	5132	5342	DNA/EnSpm/CACTA	d	0.7259	17391	211
	9427	9499	Academ-1_LSal	1922	2001	DNA/Academ	d	0.7632	15556	233
	9842	9906	MuDR-34N4_MT	671	740	DNA/MuDR	d	0.8154	30000	207
	9984	10050	hATm-27_HM	1554	1622	DNA/hAT	c	0.7910	14286	239
	10633	10682	Tad1-66B_BG	480	532	NonLTR/Tad1	d	0.8113	17500	239
	10745	10785	Copia-15_MN-I	3363	3401	LTR/Copia	d	0.8780	15000	224
	11335	11377	Gypsy-21_OwFu-I	4725	4767	LTR/Gypsy	d	0.7907	22500	217
	11533	11581	hAT-N84B_CPB	1309	1358	DNA/hAT	c	0.7800	20000	225
	11695	11743	Teratorn_subtype2_3	45988	46035	DNA/piggyBac	d	0.7959	18000	225
	11810	11857	Gypsy-25_OD-I	2444	2490	LTR/Gypsy	d	0.8125	20000	234
Name	From	To	Name	From	To	Class	Dir	Sim	Pos/Mm:Ts	Score
Dca014907_JSDN02021046.1	769	1021	AciJub-6.1674	1297	1550	NonLTR/L1	d	0.7155	18276	387
	1215	1345	MuDR-N31_ALy	1026	1141	DNA/MuDR	d	0.7845	16000	243
	1377	1452	Copia-5_EPa-LTR	58	140	LTR/Copia	c	0.7895	10000	247
	1567	1594	RELIK-I	2955	2982	ERV/Lentivirus	c	0.9643	10000	245
	1750	1816	Gypsy-177_AA-LTR	1770	1831	LTR/Gypsy	c	0.8387	15000	285
	1947	1983	MuDR-17_SBi	691	728	DNA/MuDR	c	0.8421	12500	237
Name	From	To	Name	From	To	Class	Dir	Sim	Pos/Mm:Ts	Score
Dca015038_JSDN02012792.1	659	707	SHALINE20_MT	3138	3186	NonLTR/L1	d	0.7755	22000	223
	1388	1461	P-1_DY	567	636	DNA/P	c	0.8116	15000	221
Name	From	To	Name	From	To	Class	Dir	Sim	Pos/Mm:Ts	Score
Dca015584_JSDN02024610.1	362	422	Gypsy-89_CaAu-I	352	416	LTR/Gypsy	d	0.7460	15556	248
	919	970	TelKA1b2_As_I	4492	4543	LTR	d	0.7736	16667	208
	1196	1253	Gypsy-4_HMM-I	1960	2015	LTR/Gypsy	d	0.7895	18000	225
Name	From	To	Name	From	To	Class	Dir	Sim	Pos/Mm:Ts	Score
Dca015602_JSDN02024624.1	459	505	BEL22-I_DR	1356	1402	LTR/BEL	d	0.7660	18333	227
	692	775	Helitron-N2k_CGi	6124	6209	DNA/Helitron	d	0.7711	17500	248
	862	928	Gypsy-28_TrNi-I	4462	4526	LTR/Gypsy	c	0.7612	20000	206
	938	1000	Copia-5_DWil-I	795	853	LTR/Copia	c	0.7869	15714	226
	1240	1287	DNA9-58_OS	407	454	DNA	d	0.7708	18333	215
Name	From	To	Name	From	To	Class	Dir	Sim	Pos/Mm:Ts	Score
Dca016145_JSDN02021358.1	398	485	Helitron-2_RPr	12597	12691	DNA/Helitron	c	0.7528	15455	212
	783	839	MuDR-N12_RSa	485	537	DNA/MuDR	d	0.7963	16667	218
	996	1103	MuDR-2_GM	4000	4101	DNA/MuDR	c	0.7593	21250	229
	1200	1249	LINE1I_MT	2777	2831	NonLTR/L1	c	0.7885	12857	228
	1456	1534	Helitron-N128_OS	897	960	DNA/Helitron	d	0.7794	12222	239
	1888	2043	hAT-2_ReTu	2116	2264	DNA/hAT	c	0.7415	29000	202
	2125	2257	VvinAV_sc2	5502	5637	IntegratedVirus/Caulimovirus	d	0.7333	17143	230
	2413	2479	Copia-6_PAb-I	697	766	LTR/Copia	d	0.7391	16000	262
Name	From	To	Name	From	To	Class	Dir	Sim	Pos/Mm:Ts	Score
Dca016230_JSDN02014895.1
	714	755	MacERVK2	6301	6348	ERV/ERV2	d	0.8636	13333	260
Name	From	To	Name	From	To	Class	Dir	Sim	Pos/Mm:Ts	Score
Dca016234_JSDN02014898.1	463	511	Gypsy-50_RSa-I	2618	2672	LTR/Gypsy	d	0.8077	14000	221
	818	866	Copia-174_ALy-LTR	86	134	LTR/Copia	d	0.8163	12000	220
Name	From	To	Name	From	To	Class	Dir	Sim	Pos/Mm:Ts	Score
Dca016304_JSDN02007324.1	268	300	Helitron-N14_MT	651	683	DNA/Helitron	d	0.8485	12500	219
	598	716	Merlin-2_HMa	1380	1498	DNA/Merlin	c	0.7627	22222	221
	922	1048	Helitron-11_ArHy	13327	13455	DNA/Helitron	d	0.7541	15000	228
	1120	1233	hAT-24_ZM	267	397	DNA/hAT	c	0.7227	14118	301
	1717	1802	Mariner-35_HM	3482	3561	DNA/Mariner	c	0.7647	18750	235
	2666	2729	Helitron-18_ArHy	7063	7128	DNA/Helitron	c	0.7576	20000	204
	2826	2878	Zator-10_RIr	4087	4139	DNA/Zator	c	0.8000	11667	208
Name	From	To	Name	From	To	Class	Dir	Sim	Pos/Mm:Ts	Score
Dca016720_JSDN02015776.1	228	273	Polinton-3_TV	5310	5353	DNA/Polinton	d	0.8222	23333	207
	340	437	EhRLE2	2239	2335	NonLTR/R4	c	0.7292	16154	237
	692	747	Gypsy-669_AA-I	2663	2720	LTR/Gypsy	d	0.8421	16667	240
	1388	1446	Gypsy12-VV_I	6611	6673	LTR/Gypsy	d	0.7213	10714	238
Name	From	To	Name	From	To	Class	Dir	Sim	Pos/Mm:Ts	Score
Dca016829_JSDN02010683.1	629	669	Gypsy-19_SiMe-LTR	918	958	LTR/Gypsy	d	0.8293	17500	243
	670	738	P-1_CGi	5990	6066	DNA/P	c	0.7606	30000	228
	772	858	DIRS-8_NV	28	97	LTR/DIRS	c	0.8356	80000	266
	1262	1312	RTEX-16_SK	2271	2321	NonLTR/RTEX	c	0.7451	14444	223
	1852	1934	Gypsy-67_NS-LTR	1185	1257	LTR/Gypsy	d	0.7662	18571	246
	2278	2419	BEL-22_DTa-I	652	804	LTR/BEL	d	0.7643	23333	287
	2428	2522	RTEX-68_CorFlu	2294	2388	NonLTR/RTEX	d	0.7447	19000	239
	3049	3107	CraTho-1.134	5637	5696	NonLTR/L1	c	0.7500	28000	225
	3269	3364	ATENSPM1	1038	1128	DNA/EnSpm/CACTA	d	0.7556	17000	288
	3365	3434	hAT-4_SM	224	298	DNA/hAT	c	0.7568	12000	200
	4328	4433	Gypsy-95D_NS-I	5053	5154	LTR/Gypsy	c	0.7379	15385	262
Name	From	To	Name	From	To	Class	Dir	Sim	Pos/Mm:Ts	Score
Dca016830_JSDN02010684.1	770	856	DIRS-8_NV	28	97	LTR/DIRS	c	0.8356	40000	273
	932	969	SZ-64B_I	1588	1625	LTR/Gypsy	d	0.8158	14000	230
	1077	1116	Athena-W2_Av	9645	9687	NonLTR/Penelope/Athena	d	0.8293	10000	239
	1163	1249	Merlin-4_Roryzae	1828	1913	DNA/Merlin	d	0.7045	15333	239
	1982	2053	L1-1_HM	5388	5452	NonLTR/L1	c	0.8030	16667	216
	2419	2524	Helitron-2_DR	9018	9118	DNA/Helitron	d	0.7143	13333	278
Name	From	To	Name	From	To	Class	Dir	Sim	Pos/Mm:Ts	Score
Dca017524_JSDN02008577.1	152	246	Daphne-77_LMi	3142	3232	NonLTR/Daphne	c	0.7447	16364	246
	684	983	HARB-N6_DCa	1	300	DNA/Harbinger	d	0.8505	15357	1882
	1325	1362	Gypsy-63_DEl-I	5027	5064	LTR/Gypsy	c	0.8421	20000	236
	1379	1433	SCL57_Ogre	5801	5855	LTR/Gypsy	c	0.7273	16667	223
	1590	1626	RMER16-int	4718	4755	ERV/ERV2	d	0.8947	30000	234
Name	From	To	Name	From	To	Class	Dir	Sim	Pos/Mm:Ts	Score
Dca017663_JSDN02021384.1	197	244	L1	1384	1430	NonLTR/L1	c	0.8125	14000	249
	818	852	Gypsy-18_PR-I	1351	1385	LTR/Gypsy	c	0.8286	10000	205
Name	From	To	Name	From	To	Class	Dir	Sim	Pos/Mm:Ts	Score
Dca017666_JSDN02021386.1	395	442	Copia-32_GR-I	305	354	LTR/Copia	d	0.8163	40000	221
	677	722	Gypsy1-NVi_I	4356	4398	LTR/Gypsy	c	0.8222	15000	225
	886	915	Polinton-2_HM	5517	5544	DNA/Polinton	c	0.9655	990000	219
Name	From	To	Name	From	To	Class	Dir	Sim	Pos/Mm:Ts	Score
Dca017955_JSDN02018595.1	15	44	Harbinger-45_OS	2477	2506	DNA/Harbinger	d	0.8667	10000	219
	539	799	hAT-4_RC	626	874	DNA/hAT	d	0.7440	29333	237
	862	1009	MuDR-N31_ALy	1035	1154	DNA/MuDR	c	0.7760	22222	245
	1524	1711	RTE-1_DCa	2960	3152	NonLTR/RTE	d	0.9365	12857	1423
	1926	2011	ERE1_EH	64	153	Interspersed_Repeat	d	0.7841	28000	236
	2015	2092	Tx1-7_BF	2903	2968	NonLTR/Tx1	c	0.7606	12000	237
	2513	2557	Gypsy-7_RIr-LTR	178	220	LTR/Gypsy	d	0.8182	10000	200
	3071	3147	Gypsy-5_MaAq-I	3750	3823	LTR/Gypsy	d	0.7500	21429	212
	3233	3332	MuDR-N9_RSa	953	1031	DNA/MuDR	c	0.8095	11250	226
	3474	3548	Sola2-9_HMa	3145	3223	DNA/Sola/Sola2	d	0.7403	16000	249
Name	From	To	Name	From	To	Class	Dir	Sim	Pos/Mm:Ts	Score
Dca018155_JSDN02013091.1	45	89	Mariner-108_CCri	422	466	DNA/Mariner	d	0.8444	25000	222
	357	427	L1-35_NN	279	346	NonLTR/L1	d	0.7941	20000	260
Name	From	To	Name	From	To	Class	Dir	Sim	Pos/Mm:Ts	Score
Dca018396_JSDN02022412.1	406	487	Copia-18_BG-I	2253	2347	LTR/Copia	d	0.7442	18889	241
	740	790	I-7_DSuz	405	451	NonLTR/I	d	0.8571	10000	226
	1061	1167	Helitron-3N1_NVi	1215	1321	DNA/Helitron	c	0.7103	15882	233
Name	From	To	Name	From	To	Class	Dir	Sim	Pos/Mm:Ts	Score
Dca018424_JSDN02014926.1
	578	640	Helitron-4_DR	20374	20434	DNA/Helitron	d	0.7419	15556	206
Name	From	To	Name	From	To	Class	Dir	Sim	Pos/Mm:Ts	Score
Dca019615_JSDN02022487.1	211	252	Chester-1	5327	5369	DNA/EnSpm/CACTA	d	0.8140	23333	212
	630	697	Copia-84_NS-I	3533	3601	LTR/Copia	c	0.7761	15000	269
	736	770	I-1_BM	4663	4696	NonLTR/Nimb	c	0.9429	990000	240
	1175	1251	Gypsy-2B_CoGl-I	1533	1624	LTR/Gypsy	c	0.7778	18571	204
	1362	1431	Gypsy-18_SiMe-LTR	1198	1264	LTR/Gypsy	d	0.7429	16667	242
	1643	1728	BEL-4-I_HM	933	1025	LTR/BEL	d	0.7386	19000	227
	1926	2036	hATm-28_HM	810	925	DNA/hAT	c	0.7105	19286	221
	2456	2498	Copia-23_GM-I	1237	1279	LTR/Copia	c	0.7907	18000	232
	2783	3102	Gypsy-14_FV-I	2756	3071	LTR/Gypsy	d	0.6476	17544	622
	3538	3644	Gypsy-10_ALY-I	3044	3157	LTR/Gypsy	d	0.7568	13571	385
	3886	4006	Gypsy-70_NS-I	3587	3706	LTR/Gypsy	d	0.6504	15000	242
	4009	4070	Copia-27_AT-LTR	218	283	LTR/Copia	c	0.7778	12000	276
	4187	4254	Copia-220_ALy-LTR	87	151	LTR/Copia	c	0.7273	17000	234
	4363	4462	Caulimovirus-3_ATr	3520	3615	IntegratedVirus/Caulimovirus	d	0.6970	14118	213
	4685	6568	hAT-1_DCa	5	1903	DNA/hAT	d	0.9130	18000	13443
	6569	8467	hAT-1_DCa	6578	8454	DNA/hAT	d	0.9495	14643	14863
	8504	8555	Ginger2-2_CGi	2027	2075	DNA/Ginger2	c	0.8400	23333	276
	8639	8688	L1-37_DR	3395	3442	NonLTR/L1	d	0.8000	20000	200
	8810	8963	Gypsy-14_Cas-I	6509	6620	LTR/Gypsy	c	0.8000	17778	270
	9202	9275	Kolobok-2_TV	2344	2420	DNA/Kolobok	c	0.7500	28333	214
	9309	9357	IAPLTR4_I	1113	1162	ERV/ERV2	c	0.8163	14000	246
	9878	9926	RTEX-44_CGi	1135	1183	NonLTR/RTEX	d	0.7143	11667	203
	10218	10273	BEL-8_SiCu-I	1671	1727	LTR/BEL	d	0.7544	13333	239
	10351	10393	CroTat-1_I	3554	3598	LTR/Gypsy	d	0.8182	14000	246
	11538	11605	Helitron-7_ArHy	4426	4488	DNA/Helitron	d	0.7692	21667	212
	11702	11781	BEL-5_GA-I	1131	1206	LTR/BEL	d	0.7895	14286	264
	11907	11995	hAT-2_MMa	2231	2321	DNA/hAT	c	0.7500	12308	229
	12066	12118	Helitron-N43B_ALy	2551	2603	DNA/Helitron	d	0.7358	12727	222
	12417	12446	MuDR-21_VV	10190	10218	DNA/MuDR	c	0.9333	10000	201
	12706	12760	HARB-7_FV	2120	2172	DNA/Harbinger	c	0.7778	18333	203
	13221	13881	MuDR-1_Cas	7537	8181	DNA/MuDR	c	0.7524	27027	684
	13964	14059	Caulimovirus-1_TC	3337	3442	IntegratedVirus/Caulimovirus	d	0.7732	12727	239
	14088	14178	Dada-tN_DaKy	3127	3205	DNA/Dada	d	0.7470	17000	249
	14404	14571	P-30_LSal	3174	3332	DNA/P	c	0.7255	22000	201
	14656	14693	Gypsy-17_SiOr-I	4384	4421	LTR/Gypsy	d	0.8421	15000	229
	14992	15095	Gypsy-1_RIr-I	1016	1119	LTR/Gypsy	c	0.7778	17778	255
	15325	15437	Tx1-61_CGi	6106	6205	NonLTR/Tx1	d	0.7290	16154	207
	15497	15547	hAT-N140_DR	321	373	DNA/hAT	d	0.8077	13333	215
	15636	15683	MuDR-3_TV	2502	2550	DNA/MuDR	d	0.7755	12500	209
	16436	16481	hAT-80_SM	865	908	DNA/hAT	d	0.8222	17500	202
	16511	20981	hAT-1_DCa	5	4389	DNA/hAT	d	0.8826	16880	25812
	20982	24929	hAT-1_DCa	4577	8454	DNA/hAT	d	0.9248	16897	28018
	25012	25077	RTEX-42_CorFlu	4567	4638	NonLTR/RTEX	d	0.7714	17143	224
	26536	26565	Athena-JVY_As	30351	30380	NonLTR/Penelope/Athena	c	0.9333	20000	229
	26630	26670	MuDR-41_OS	4377	4417	DNA/MuDR	c	0.8293	35000	223
	26814	26859	L1-70_LSal	1190	1236	NonLTR/L1	c	0.8085	26667	214
	26961	27015	MuDR-20_Cas	6708	6776	DNA/MuDR	c	0.8421	17500	238
	27103	27191	Polinton-11_CorFlu	4559	4648	DNA/Polinton	d	0.7253	11875	295
	27237	27309	TupChi-1.229	1773	1842	NonLTR/L1	c	0.7671	24000	211
	27573	27604	Tx1-2B_CGi	1271	1302	NonLTR/Tx1	d	0.9062	30000	222
	28249	28304	Gypsy-14_DRh-LTR	57	115	LTR/Gypsy	c	0.7895	27500	252
	28316	28370	Mariner-N23_HSal	383	438	DNA/Mariner	c	0.7679	13750	242
	28964	28997	hAT-45N2_ZM	494	525	DNA/hAT	d	0.9091	20000	225
	29959	29996	Mariner-1_ADi	68	106	DNA/Mariner	c	0.8718	40000	213
	30355	30392	Gypsy-6_ALY-I	1435	1472	LTR/Gypsy	c	0.7895	11429	224
	31142	31187	ATCOPIA46B-I	1204	1246	LTR/Copia	d	0.8409	15000	254
	31399	31509	hAT-5_NS	68	177	DNA/hAT	c	0.7207	15714	227
	32215	32292	Helitron-6_ALy	8748	8824	DNA/Helitron	c	0.7662	25000	271
	32816	32889	Gypsy-27-I_NVi	967	1030	LTR/Gypsy	d	0.7612	13000	261
	33807	33845	Gypsy-15_DBp-I	276	319	LTR/Gypsy	c	0.8750	20000	227
	34091	34136	Gypsy-16_PAb-I	4453	4499	LTR/Gypsy	d	0.8085	14000	215
	34177	34231	Gypsy-10_HMM-I	1758	1815	LTR/Gypsy	c	0.8103	17500	256
	34500	34589	Tx1-28_CGi	1825	1917	NonLTR/Tx1	d	0.7363	15000	224
	34623	34686	Jockey-1_TPre	2120	2176	NonLTR/Jockey	d	0.7966	20000	215
	35224	35330	piggyBac-5_CGi	4374	4481	DNA/piggyBac	c	0.7273	20000	226
	36346	36414	ATCOPIA67_I	1847	1915	LTR/Copia	d	0.7286	18889	249
	36816	36909	MuDR-21N1_MT	559	658	DNA/MuDR	d	0.7526	16364	223
	37417	37477	rn_364-201_IR	3586	3647	LTR/Gypsy	d	0.7778	16667	244
	38585	38683	L1-2_Cis	1736	1833	NonLTR/L1	c	0.6800	18000	243
	38802	38883	hATm-1_CCo	3238	3309	DNA/hAT	c	0.7763	17143	206
	39210	39245	Gypsy-488_AA-I	473	508	LTR/Gypsy	c	0.8333	15000	231
	39431	39505	Helitron-47_CGi	436	517	DNA/Helitron	c	0.7532	26667	226
	40337	40385	Helitron-10_MT	1143	1189	DNA/Helitron	d	0.7708	14286	221
	40535	40575	Outcast-18_AAe	2579	2621	NonLTR/Outcast	d	0.8095	14000	206
	40609	40680	IS3EU-N1_DR	1346	1430	DNA/IS3EU	d	0.7662	16250	219
	41081	41130	Copia-23_LU-I	1146	1196	LTR/Copia	c	0.7843	25000	236
Name	From	To	Name	From	To	Class	Dir	Sim	Pos/Mm:Ts	Score
Dca019816_JSDN02019538.1	880	994	Polinton-1_SM	14265	14378	DNA/Polinton	c	0.7565	15000	223
	1253	1328	CR1-48_HM	4177	4241	NonLTR/CR1	d	0.7941	14286	226
	1500	1710	hAT-4_RC	544	778	DNA/hAT	c	0.7559	27857	303
	2017	2096	Helitron-N58C_ALy	2892	2973	DNA/Helitron	c	0.7750	16250	218
	2151	2415	MuDR-5_GR	6988	7281	DNA/MuDR	c	0.7252	21200	219
	2420	2448	EnSpm-15_RSa	9081	9109	DNA/EnSpm/CACTA	d	10000	990000	232
	2505	2915	Copia-71_VV-I	3777	4177	LTR/Copia	c	0.6773	16912	965
	2935	2976	DOPPIA4_ZM	8293	8341	DNA/EnSpm/CACTA	c	0.8605	25000	226
	3013	3106	MuDR-N41_MT	80	170	DNA/MuDR	d	0.7312	16923	266
	3207	3259	PIF_Harbinger-2_EmiHux	4497	4547	DNA/Harbinger	c	0.7885	20000	213
	3425	3493	Daphne-31_LMi	3839	3904	NonLTR/Daphne	d	0.8000	20000	232
	3688	4082	Copia-71_VV-I	3338	3728	LTR/Copia	c	0.6752	19298	797
	4159	4388	Copia-107_Mad-I	2589	2819	LTR/Copia	c	0.7069	20968	734
	4533	4612	CR1-8_SP	487	563	NonLTR/CR1	c	0.7089	19091	214
	5096	6258	Copia-71_VV-I	1214	2343	LTR/Copia	c	0.6948	18675	2343
	6514	6604	Copia-4_LSa-I	2872	2953	LTR/Copia	c	0.7241	17273	216
	6685	6769	Gypsy7-I_Dmoj	1137	1207	LTR/Gypsy	c	0.7600	15556	209
	6786	7091	Copia-71_VV-I	326	628	LTR/Copia	c	0.6304	18333	431
	7163	7343	Copia-82_PT-I	135	313	LTR/Copia	c	0.6740	17586	387
	7451	7481	L1-41_NN	2611	2641	NonLTR/L1	d	0.8710	13333	221
	7502	7629	hAT-1_IlMP	643	786	DNA/hAT	c	0.7239	18667	208
	7738	7824	EnSpm-10_ArHy	5596	5683	DNA/EnSpm/CACTA	c	0.7442	15000	236
	7850	7909	EnSpm-1_AIp	22	80	DNA/EnSpm/CACTA	c	0.7667	27500	223
	8156	8218	Gypsy-204_ZM-LTR	949	1014	LTR/Gypsy	d	0.7937	16667	254
	8219	8303	EnSpm-3_HV	6024	6103	DNA/EnSpm/CACTA	d	0.7229	13846	294
	8336	8450	RTE-1_DCa	2237	2352	NonLTR/RTE	d	0.8879	30000	769
	8776	8824	Mariner-13_HM	667	714	DNA/Mariner	d	0.8333	15000	201
	9106	9168	Harbinger1_PTr	3522	3582	DNA/Harbinger	c	0.7778	14286	217
	9626	9872	EnSpm-1_AIp	5316	5548	DNA/EnSpm/CACTA	d	0.6923	22800	367
	10030	10089	EnSpm-3_GM	4925	4983	DNA/EnSpm/CACTA	d	0.8136	16000	227
	10804	10859	HARB-N2_SHS	48	106	DNA/Harbinger	c	0.7759	16667	207
	11123	11210	TTAA20B_AP	206	280	DNA	d	0.8228	30000	235
	11252	11343	EnSpm-2_ALy	7238	7313	DNA/EnSpm/CACTA	c	0.7654	11667	283
	11541	11624	EnSpm-17_HM	3362	3448	DNA/EnSpm/CACTA	d	0.7778	14444	207
	11646	11691	Copia-17_MAc-I	888	934	LTR/Copia	c	0.7872	18000	215
	11712	11767	MuDR-34N2_MT	861	911	DNA/MuDR	d	0.7692	11000	215
	11788	11837	EnSpm-N13_DR	5776	5824	DNA/EnSpm/CACTA	d	0.8431	12500	229
	12794	12906	hAT-2_EuTe	3030	3145	DNA/hAT	c	0.7477	15385	291
	13015	13086	MuDR-12_Cas	6067	6139	DNA/MuDR	d	0.7917	15000	306
	13545	13589	Gypsy-14_PHord-I	63	107	LTR/Gypsy	c	0.8222	40000	211
	13749	13913	hAT-N3_DCa	521	687	DNA/hAT	c	0.7904	16842	774
	13973	14089	Copia-80_OS-I	795	907	LTR/Copia	c	0.6991	15882	251
	14206	14383	hAT-N3_DCa	1	187	DNA/hAT	c	0.8715	14615	1026
	14467	14516	LTR-51_Gav	453	508	ERV	c	0.8269	12000	245
	14579	14694	hAT-N5_DCa	1	132	DNA/hAT	d	0.6992	12500	374
	14883	14949	TonSau-6.4564	985	1054	ERV/ERV2	c	0.7971	25000	219
	15005	15109	HARB-1_ALy	3396	3509	DNA/Harbinger	d	0.7810	20000	235
	15306	15342	hAT-N15_DCa	440	476	DNA/hAT	c	0.8108	14000	234
	15344	15467	hAT-N15_DCa	12	136	DNA/hAT	c	0.7280	17368	546
	16142	16204	MuDR-N46_ALy	1746	1809	DNA	c	0.7188	14545	212
	16311	16389	Gypsy-6_DGri-I	7236	7318	LTR/Gypsy	c	0.7250	17273	216
	17513	17594	EnSpm-N1_HV	650	726	DNA/EnSpm/CACTA	d	0.7500	16000	292
Name	From	To	Name	From	To	Class	Dir	Sim	Pos/Mm:Ts	Score
Dca021538_JSDN02110832.1	211	285	MuDR2x_AP	386	463	DNA/MuDR	d	0.7838	15714	216
	429	678	MuDR-5_GR	540	775	DNA/MuDR	d	0.7586	30000	314
	850	928	MuDR-N19_RSa	842	936	DNA/MuDR	c	0.7901	21667	211
	996	1039	Tx1-51_CGi	4838	4887	NonLTR/Tx1	c	0.8444	20000	206
	1162	1284	hAT-N16_DCa	38	172	DNA/hAT	d	0.7398	13182	446
	1561	1713	hAT-N3_DCa	525	688	DNA/hAT	d	0.7771	14737	598
Name	From	To	Name	From	To	Class	Dir	Sim	Pos/Mm:Ts	Score
Dca021911_JSDN02000402.1	465	499	DNA-6-2_NV	1113	1148	DNA	c	0.8611	13333	215
	1525	1562	L1_AC_4	5157	5192	NonLTR/L1	c	0.8649	13333	213
	1860	1916	Copia-18_GM-LTR	34	90	LTR/Copia	d	0.7544	23333	204
	3328	3378	L1-8_STu	3468	3515	NonLTR/L1	d	0.8163	14000	244
	3390	3436	PtConagree_I	4742	4792	LTR	c	0.8163	17500	236
	4052	4163	CebCap-1.34	1708	1831	NonLTR/L1	d	0.7179	17143	272
	4220	5483	Gypsy-3_CP-I	1774	3055	LTR/Gypsy	d	0.6471	17076	1741
	5580	5625	Gypsy-38_CGi-I	2575	2621	LTR/Gypsy	c	0.7660	12500	200
	7144	7203	Jockey-9_DTa	310	363	NonLTR/Jockey	c	0.7857	16667	228
	7923	7994	Athena-JVY_As	9253	9325	NonLTR/Penelope/Athena	d	0.7260	20000	205
	8155	8237	Helitron-6_AT	15407	15496	DNA/Helitron	c	0.7093	20000	205
	8399	8430	Gypsy-25_ALY-LTR	1265	1296	LTR/Gypsy	c	0.9062	30000	236
	8814	8870	Helitron-2_EPa	3119	3175	DNA/Helitron	d	0.7759	12222	217
	8917	9003	Gypsy-2_VMa-I	4946	5033	LTR/Gypsy	d	0.7738	11667	262
	9502	9564	Gypsy-35_DeEb-I	2337	2403	LTR/Gypsy	d	0.7424	13000	229
	10125	10268	HARB-N7_DCa	515	660	DNA/Harbinger	c	0.7877	16471	689
	10590	10633	BEL-817_AA-I	476	525	LTR/BEL	d	0.8261	12000	228
	10708	10807	R1-2_DVi	5486	5599	NonLTR/R1	c	0.7379	16923	294
	10849	11453	Gypsy-3_CP-I	3526	4168	LTR/Gypsy	d	0.6362	18070	686
	11863	11901	hAT-48_HM	3832	3873	DNA/hAT	c	0.8250	12000	202
	12141	12251	RTE-1B_DCa	1097	1207	NonLTR/RTE	c	0.8829	13000	783
	12627	12778	HARB-N22_ALy	229	369	DNA/Harbinger	d	0.7230	23846	211
	12917	13024	Gypsy-24_RSa-I	3615	3720	LTR/Gypsy	c	0.6916	17778	345
	13663	13717	DNA-TA-12_CQ	601	656	DNA	c	0.8000	22500	209
	13787	13828	MuDR-2_DR	8495	8535	DNA/MuDR	c	0.8095	14000	208
	13924	13989	REP-1_PBa	2734	2791	Interspersed_Repeat	c	0.7833	15714	209
	14026	14086	BEL-4_SpEx-I	1616	1676	LTR/BEL	d	0.7742	15714	222
	14993	15100	RTE-1_SIt	867	973	NonLTR/RTE	d	0.7238	16429	265
	15929	16012	Gypsy-25_PMar-I	1670	1740	LTR/Gypsy	d	0.7467	12500	248
	16238	16308	Copia-32_MAc-LTR	1043	1109	LTR/Copia	d	0.8261	16667	358
	16313	16379	Gypsy-27_PMon-I	6446	6511	LTR/Gypsy	d	0.7727	22000	208
	16557	16648	Helitron-N9_OS	632	723	DNA/Helitron	d	0.7065	16429	231
	16991	17051	EnSpm-10_RIr	3758	3814	DNA/EnSpm/CACTA	c	0.7759	24000	242
	17208	17235	Gypsy-484_AA-I	4513	4540	LTR/Gypsy	c	0.9643	990000	232
	17437	17501	LIN10_SM	779	838	NonLTR	d	0.8065	50000	202
	17892	18011	MuDR-N1_DCa	6	124	DNA/MuDR	d	0.7049	19333	282
	18012	18080	MuDR-N1_DCa	170	238	DNA/MuDR	d	0.7571	21429	245
	18112	18162	Gypsy-150-LTRb_DR	362	410	LTR/Gypsy	d	0.8000	30000	241
	18295	18340	Gypsy-51_AnFu-I	219	267	LTR/Gypsy	c	0.8298	20000	227
	18394	18427	L1-51_LeLe	3349	3380	NonLTR/L1	d	0.9091	10000	232
	18868	18910	Tad1-1_NC	3712	3751	NonLTR/Tad1	d	0.8293	12000	235
	18965	18998	EnSpm-31N1B_OS	1329	1362	DNA/EnSpm/CACTA	d	0.8529	12500	220
	19605	19691	Gypsy-3_PAb-LTR	1974	2069	LTR/Gypsy	d	0.7079	12222	263
	19733	19871	EnSpm-1_TC	360	496	DNA/EnSpm/CACTA	c	0.7647	18182	235
	20193	20286	LTR-17C_OS-LTR	1198	1278	LTR	d	0.7857	16250	229
	20941	21016	MuDR-17_Cas	4772	4850	DNA/MuDR	c	0.7500	15000	206
	21212	21274	Dada-tN_AsMe	2895	2957	DNA/Dada	c	0.7656	16250	262
	21287	21392	RTE-1B_DCa	1104	1209	NonLTR/RTE	c	0.9151	12857	814
	21525	21667	Caulimovirus-1_STu	673	811	IntegratedVirus/Caulimovirus	d	0.7391	16000	220
	22394	22464	CR1-18_DR	560	623	NonLTR/CR1	d	0.7612	18571	208
	24786	24824	Copia-48_JC-I	2221	2258	LTR/Copia	d	0.8462	12500	219
	25013	25050	Gypsy-36_BTa-I	3916	3952	LTR/Gypsy	d	0.8421	16667	201
	25106	25185	Gypsy-31_XHe-I	5026	5093	LTR/Gypsy	d	0.7746	21667	246
	25859	25929	Copia-58_NS-LTR	74	141	LTR/Copia	d	0.7794	20000	226
	26004	26043	R1-9_BTa	787	826	NonLTR/R1	c	0.8250	17500	219
	26095	26149	L1-47_LSal	5440	5496	NonLTR/L1	d	0.7719	13750	229
	26280	26321	Gypsy-38B_NS-I	1060	1101	LTR/Gypsy	d	0.8095	16000	229
	27114	27172	MuDR-4_GAr	3631	3686	DNA/MuDR	d	0.7759	15714	212
	27214	27272	L1_AC_4	4110	4171	NonLTR/L1	c	0.7541	15000	206
Name	From	To	Name	From	To	Class	Dir	Sim	Pos/Mm:Ts	Score
Dca022378_JSDN02222804.1	104	162	L1-13_ATr	5493	5555	NonLTR/L1	c	0.7833	60000	245
	404	440	Gypsy-1-I_MI	4625	4661	LTR/Gypsy	d	0.8378	20000	212
	564	635	Gypsy-6_IlMP-I	639	710	LTR/Gypsy	d	0.7222	11429	212
Name	From	To	Name	From	To	Class	Dir	Sim	Pos/Mm:Ts	Score
Dca022556_JSDN02061559.1	284	337	Copia-10_GAr-LTR	110	168	LTR/Copia	d	0.8036	30000	205
	414	569	PIGGYB2_SM	269	422	DNA/piggyBac	d	0.7290	14444	212
	582	616	Tad1-64_BG	900	934	NonLTR/Tad1	c	0.8571	16667	228
	1376	1446	Helitron-N36_OS	355	424	DNA/Helitron	d	0.8261	60000	270
Name	From	To	Name	From	To	Class	Dir	Sim	Pos/Mm:Ts	Score
Dca022959_JSDN02180141.1	23	67	BEL-890_AA-I	3102	3148	LTR/BEL	c	0.8085	14000	233
	418	458	Gypsy-7_LCh-I	3357	3397	LTR/Gypsy	d	0.7805	12857	222
	692	726	I-2_DSuz	2336	2370	NonLTR/I	c	0.8571	25000	221
Name	From	To	Name	From	To	Class	Dir	Sim	Pos/Mm:Ts	Score
Dca023390_JSDN02020117.1	289	334	Gypsy-31_MLP-I	2922	2964	LTR/Gypsy	c	0.8043	10000	211
	1106	1166	ATCOPIA30_I	1033	1091	LTR/Copia	c	0.7833	14286	202
Name	From	To	Name	From	To	Class	Dir	Sim	Pos/Mm:Ts	Score
Dca023531_JSDN02147294.1	820	1064	Merlin-5_HMa	1627	1869	DNA/Merlin	c	0.7560	21667	428
	2513	2589	AteGeo-6.590	5672	5747	NonLTR/L1	c	0.7237	15455	236
	2718	2812	P-6_CGi	4148	4231	DNA/P	c	0.7701	20000	204
	3282	3320	L1-88B_XT	1692	1730	NonLTR/L1	d	0.8205	17500	223
	3978	4011	Mariner-2_SM	364	397	DNA/Mariner	c	0.8824	13333	211
	4205	4250	Gypsy-1_BG-I	1722	1769	LTR/Gypsy	c	0.7917	11429	238
	5089	5167	Helitron-N1_HM	5126	5194	DNA/Helitron	c	0.7838	18333	222
	5211	5295	MuDR-21_VV	1387	1467	DNA/MuDR	d	0.7439	20000	282
	5489	5544	Copia-56_VV-I	3722	3778	LTR/Copia	d	0.7544	14444	245
	5726	6067	Copia-20_RC-I	3910	4248	LTR/Copia	d	0.6345	18525	390
	6072	6225	RTE-1B_DCa	1048	1203	NonLTR/RTE	c	0.8968	16667	1080
	6284	6349	Copia32-PTR_I	4279	4344	LTR/Copia	d	0.7273	11250	318
	6928	7004	MuDR-2N1_DR	4496	4570	DNA/MuDR	c	0.8378	40000	240
	7440	7524	Mariner-12_LCh	374	461	DNA/Mariner	d	0.7011	16923	209
	8936	9018	hAT-6_DTa	162	244	DNA/hAT	d	0.6867	14375	212
	9184	9238	Gypsy-10_PirFin-I	2022	2073	LTR/Gypsy	c	0.7925	16667	200
	10103	10151	Gypsy-13_CFl-I	6690	6738	LTR/Gypsy	d	0.7959	20000	249
	10329	10430	Gypsy-1_PsiCub-I	34	131	LTR/Gypsy	c	0.7327	15833	264
	10666	10708	Gypsy-114_GM-I	138	187	LTR/Gypsy	c	0.8444	12500	233
	10853	10942	RTE-1_SIn	393	480	NonLTR/RTE	d	0.6556	15263	208
	11157	11216	Helitron-N3B_OS	2647	2706	DNA/Helitron	d	0.7667	13333	203
	11802	11845	Copia-77_BG-I	3667	3710	LTR/Copia	d	0.8222	12000	254
	12197	12238	LINE1-19_OS	2045	2083	NonLTR/L1	d	0.8750	40000	240
	13455	13543	Caulimovirus-4_JC	7896	7977	IntegratedVirus/Caulimovirus	c	0.7586	21429	236
	13884	13978	Dada-tN_CaAu	1182	1275	DNA/Dada	d	0.7717	16250	231
	14299	14461	Sola3-2_CGi	8814	8963	DNA/Sola/Sola3	d	0.7097	23333	205
	14531	14615	ERE1_ED	1601	1690	Interspersed_Repeat	c	0.7841	20000	214
	15095	15130	Athena-JY_As	11109	11144	NonLTR/Penelope/Athena	c	0.8611	12500	234
	15339	15385	DIRS-6_XL	1443	1498	LTR/DIRS	c	0.8367	12000	245
	15598	15658	I_Ele28	2087	2149	NonLTR/I	d	0.7903	16667	246
Name	From	To	Name	From	To	Class	Dir	Sim	Pos/Mm:Ts	Score
Dca023822_JSDN02051084.1	285	349	BEL-18_SiCu-LTR	116	176	LTR/BEL	d	0.7903	14286	234
	812	856	Copia-2_PhyCit-I	1652	1699	LTR/Copia	d	0.8478	25000	222
	935	986	Gypsy-58_GM-LTR	38	94	LTR/Gypsy	c	0.8333	15000	277
	1984	2061	Gypsy-25_GR-LTR	437	518	LTR/Gypsy	c	0.7654	17500	205
	2311	2352	Gypsy-38_PAb-I	2099	2136	LTR/Gypsy	d	0.8205	15000	206
	2432	2467	Gypsy-9_PBa-I	9587	9622	LTR/Gypsy	c	0.8056	11667	202
Name	From	To	Name	From	To	Class	Dir	Sim	Pos/Mm:Ts	Score
Dca025836_JSDN02001085.1
	626	654	BEL-1_BTa-I	4058	4086	LTR/BEL	c	0.8966	10000	218
Name	From	To	Name	From	To	Class	Dir	Sim	Pos/Mm:Ts	Score
Dca026346_JSDN02055629.1	1	64	Gypsy-68_MLP-I	601	669	LTR/Gypsy	d	0.7761	22000	232
	317	356	XILON1_ZM_LTR	614	650	LTR/Gypsy	c	0.8462	10000	216

## Sheet: Phalaenopsis aphrodite
Name	From	To	Name	From	To	Class	Dir	Sim	Pos/Mm:Ts	Score
PAXXG001990_NEWO01000001.1	117	174	Copia-19_FV-I	3542	3598	LTR/Copia	c	0.7069	13333	221
	225	281	CR1-48_HM	3700	3756	NonLTR/CR1	c	0.7931	15000	246
	691	773	Helitron-N89_OS	686	764	DNA/Helitron	c	0.7654	15556	223
Name	From	To	Name	From	To	Class	Dir	Sim	Pos/Mm:Ts	Score
PAXXG002390_NEWO01000001.1	60	129	OSTE17	14	82	DNA/MuDR	c	0.7606	35000	228
	294	347	P-1_HM	2715	2769	DNA/P	d	0.7273	11667	212
	580	633	Copia-56_GM-I	12	62	LTR/Copia	c	0.7885	20000	240
	712	751	L1-3_LSal	159	198	NonLTR/L1	c	0.8537	13333	213
	1198	1291	P-1_SIn	1856	1946	DNA/P	d	0.7841	13333	206
	1361	1435	RTEY-1_CTe	3740	3815	NonLTR	d	0.7564	17500	244
	1556	1669	Helitron-N33B_OS	2013	2123	DNA/Helitron	c	0.7248	16667	219
	1673	1817	DNA9-33_OS	426	554	DNA	c	0.6741	12857	213
	1951	2022	DIRS-59_SpPu	2209	2282	LTR/DIRS	d	0.7333	20000	213
Name	From	To	Name	From	To	Class	Dir	Sim	Pos/Mm:Ts	Score
PAXXG002890_NEWO01000001.1	89	137	ATMU3	3082	3128	DNA/MuDR	c	0.7755	12857	226
	603	672	DNA8-18B_AP	195	262	DNA	d	0.7681	15000	207
	731	798	Helitron-N170_OS	297	366	DNA/Helitron	d	0.7286	12500	215
Name	From	To	Name	From	To	Class	Dir	Sim	Pos/Mm:Ts	Score
PAXXG006020_NEWO01000002.1	416	450	Gypsy-10_PirFin-I	137	171	LTR/Gypsy	c	0.8857	20000	205
	592	681	CryptonH-8_HM	1232	1321	DNA/Crypton	d	0.8111	33333	242
	725	810	LTR-14A2_Crp	47	133	LTR/Gypsy	d	0.6932	17143	242
	1315	1391	VIHAT3	670	741	DNA/hAT	d	0.8219	26667	223
	1546	1604	hAT-4_CPB	1814	1871	DNA/hAT	c	0.7797	12500	216
	1710	1771	Copia5-SB_I	7696	7752	LTR/Copia	c	0.7966	18000	244
	2206	2378	hAT-3_TV	2756	2908	DNA/hAT	d	0.7267	20625	224
	2483	2555	Helitron-N21_CGi	2055	2118	DNA/Helitron	d	0.8088	11667	254
	2817	2898	Helitron-N7_ALy	492	577	DNA/Helitron	d	0.7683	15556	216
	3309	3340	Gypsy-173_NS-LTR	292	323	LTR/Gypsy	c	0.8750	13333	207
	3642	3702	Copia-39_GM-I	2693	2751	LTR/Copia	d	0.7903	22500	210
	3929	4006	PtPineywoods_I	4035	4104	LTR	c	0.7361	15455	263
	4158	4279	Copia-31-I_VV	2343	2465	LTR/Copia	c	0.7258	18125	405
	4481	6556	PtPineywoods_I	62	2195	LTR	c	0.6346	17527	1799
	6632	6811	Gypsy-75_CaAu-I	6615	6772	LTR/Gypsy	c	0.7073	18571	307
	7312	7361	hAT-2_AmNi	6948	6994	DNA/hAT	d	0.8333	23333	230
	8032	8130	hAT-N51_BV	2773	2859	DNA/hAT	c	0.7386	14615	218
	8444	8558	HYDARGOS1_EM	1748	1857	DNA/Mariner	c	0.7339	17692	232
	8896	8946	Helitron-N37_ALy	2441	2492	DNA/Helitron	c	0.8269	11667	234
	9036	9100	hAT-3_AP	3028	3093	DNA/hAT	c	0.7424	18750	204
	9155	9214	CryptonV-1_CGi	145	211	DNA/Crypton/CryptonV	d	0.8197	50000	248
	9281	9372	CR1-9_HM	2975	3071	NonLTR/Crack	c	0.7579	30000	209
Name	From	To	Name	From	To	Class	Dir	Sim	Pos/Mm:Ts	Score
PAXXG010170_NEWO01000003.1	321	360	ERV1-10_CM-I	554	593	ERV/ERV1	c	0.8250	23333	227
	403	509	Copia-52_GAr-LTR	959	1072	LTR/Copia	c	0.7364	16154	202
	1352	1446	Kolobok-16_CGi	1249	1336	DNA/Kolobok	c	0.6957	14118	223
	1449	1526	BEL-12_DWil-I	3670	3738	LTR/BEL	c	0.7324	12308	243
	1571	1950	RTE-1_DCa	2776	3152	NonLTR/RTE	c	0.7731	20000	1750
	2171	2211	MuDR-N230_OS	1434	1472	DNA/MuDR	d	0.8750	13333	233
	3314	3390	HARB-22_ZM	1016	1090	DNA/Harbinger	d	0.7532	13000	254
	3459	3537	hAT-1_IlMP	4709	4780	DNA/hAT	c	0.7703	30000	214
	3675	3821	hAT-N22_DaCa	512	663	DNA/hAT	d	0.7181	22000	209
	3916	3984	ERE2_EH	1562	1643	Interspersed_Repeat	d	0.7945	18333	204
	4196	4359	DNA-4C_OS	265	404	DNA	d	0.7400	20769	322
	4505	4544	SmelV	1384	1427	IntegratedVirus/Caulimovirus	c	0.8537	16667	216
	4982	5111	Dp_NLTR-A	6727	6859	NonLTR	c	0.7023	16667	218
	5291	5369	HELMET4	5436	5512	DNA/Helitron	d	0.7692	18571	217
	5439	5509	DNA-11_HM	19517	19588	DNA	c	0.7361	18889	203
	5560	5605	EnSpm-26_OS	7802	7846	DNA/EnSpm/CACTA	d	0.8511	13333	250
	5864	5931	ISL2EU-33_CGi	3885	3950	DNA/ISL2EU	d	0.7794	20000	229
	6306	6429	Polinton-4_HMa	7351	7445	DNA/Polinton	d	0.7980	25000	220
	6481	7505	RTE-1_DCa	1660	2783	NonLTR/RTE	c	0.7768	16797	4368
	7509	7797	RTE-1_DCa	408	695	NonLTR/RTE	d	0.7951	14865	1391
	8132	8248	Copia-72_MT-I	716	833	LTR/Copia	c	0.7179	17692	222
	8329	8377	Athena-W_Av	13924	13981	NonLTR/Penelope/Athena	c	0.8235	14000	240
	9200	9288	RTE-1_DCa	693	781	NonLTR/RTE	d	0.7865	13571	488
	9627	9681	AcademH-13_CGi	5718	5766	DNA/Academ	d	0.8269	20000	228
	9886	9961	L2_AC_1	1338	1415	NonLTR/L2	c	0.7273	15833	270
	9962	10016	Mariner-14_LCh	623	676	DNA/Mariner	c	0.8000	20000	225
	10191	10328	Kolobok-6_TV	501	625	DNA/Kolobok	c	0.7405	33750	251
	10393	10435	Kolobok-4_TV	2491	2533	DNA/Kolobok	d	0.8409	16667	208
	10792	10864	Gypsy-6_OS-LTR	2486	2559	LTR/Gypsy	c	0.7467	16667	239
	11089	11234	EnSpm-N25_DR	2447	2578	DNA/EnSpm/CACTA	c	0.8613	18571	658
	11821	11877	Harbinger-12_CGi	5759	5810	DNA/Harbinger	c	0.8113	18000	220
	11917	11983	CryptonV-N3_DR	14901	14963	DNA/Crypton/CryptonV	d	0.8030	30000	223
	12095	12128	P-1_DR	6810	6844	DNA/P	d	0.8571	10000	202
	12145	12246	Copia-66_VV-I	974	1070	LTR/Copia	d	0.7426	13846	278
	13044	13086	L1-44_MT	2784	2833	NonLTR/L1	c	0.8261	12500	203
	13283	13376	MuDR-3_DaCa	6937	7030	DNA/MuDR	d	0.7368	18182	202
	13428	13514	hAT-1_DCa	8374	8450	DNA/hAT	d	0.7215	13333	289
	13720	13786	Caulimovirus-2_ATr	2172	2237	IntegratedVirus/Caulimovirus	d	0.7879	25000	212
	14658	14719	Gypsy-69_PIT-I	4045	4104	LTR/Gypsy	d	0.7742	14286	221
	15267	15331	Gypsy-21_SM-LTR	103	170	LTR/Gypsy	d	0.7463	14000	226
	15499	15557	HARB-N1_Cas	173	226	DNA/Harbinger	d	0.7857	16667	202
	15564	15697	MuDR-34N4_MT	570	702	DNA/MuDR	c	0.7121	17222	234
	15826	15869	RTE-1B_DCa	1160	1205	NonLTR/RTE	c	0.9111	990000	313
	15876	15927	HipGal-5.1	1738	1790	NonLTR/L1	c	0.8491	16667	276
	15964	16009	Mariner-2N1_STu	196	239	DNA/Mariner	c	0.8667	25000	254
	16132	16193	Gypsy-13_ArCe-I	3653	3712	LTR/Gypsy	c	0.7833	22000	238
	16332	16413	EnSpm-2_RSa	7300	7390	DNA/EnSpm/CACTA	c	0.7976	18333	207
	17986	18031	SCL5_Ale	588	633	LTR/Copia	c	0.7826	14286	250
	18580	18630	EnSpm-39_SBi	8692	8744	DNA/EnSpm/CACTA	c	0.8113	12000	243
	18681	18719	Copia-53_VV-I	654	690	LTR/Copia	c	0.8684	20000	217
	19365	19431	P-17N1_LSal	1200	1264	DNA/P	c	0.7612	21667	204
	19871	19930	LTR-12B_Crp	1906	1969	LTR	c	0.7581	18571	236
	20723	20790	ATENSPM2	5288	5360	DNA/EnSpm/CACTA	d	0.7647	14444	211
	20885	20948	Gypsy-3_DRh-I	857	920	LTR/Gypsy	d	0.7273	11667	214
	21955	22032	MuDR-5_GR	441	513	DNA/MuDR	d	0.8143	20000	200
	22795	22834	Gypsy-2_MN-LTR	157	198	LTR/Gypsy	c	0.8810	15000	265
	22835	22908	Gypsy-2_MN-LTR	117	193	LTR/Gypsy	c	0.7945	16000	213
	23001	23811	Gypsy-2_MN-I	718	1537	LTR/Gypsy	c	0.6598	15176	2315
	23990	24075	AnoCau-1.22	1219	1306	NonLTR/L1	c	0.7529	21250	266
	24260	24314	L1-1_Acar	2743	2797	NonLTR/L1	c	0.7679	18333	206
	25170	25208	Gypsy-2_MN-LTR	157	197	LTR/Gypsy	c	0.8780	15000	259
	25209	25282	Gypsy-2_MN-LTR	117	193	LTR/Gypsy	c	0.8108	20000	220
	25977	26036	Gypsy-2_PXu-I	820	881	LTR/Gypsy	c	0.7541	23333	238
	26084	26151	hAT-81_HM	2170	2231	DNA/hAT	c	0.8387	20000	270
	26531	26585	RTE-1_MAc	360	419	NonLTR/RTE	c	0.8103	11429	263
	26634	26717	Sola3-1_CGi	7352	7432	DNA/Sola/Sola3	c	0.7561	15000	235
	26851	26908	EnSpm-N8_DTa	1322	1374	DNA/EnSpm/CACTA	d	0.8000	12857	225
	27512	27616	Polinton-2_DSuz	5609	5704	DNA/Polinton	c	0.7129	17143	223
	27634	27707	I-7_DSuz	2686	2759	NonLTR/I	d	0.7568	21429	210
	27771	27822	SpeDau-6.948	642	687	ERV/ERV2	c	0.8085	11429	215
	28254	28303	Copia-8_PSt-I	4714	4760	LTR/Copia	d	0.7959	13333	225
	28329	28402	Polinton-4_LVa	1468	1542	DNA/Polinton	c	0.7297	13333	213
	28437	28483	Copia-55_VV-I	762	810	LTR/Copia	c	0.8125	14000	236
	28642	28749	hAT-1_BV	597	694	DNA/hAT	c	0.7255	19167	223
	28840	28938	CasCan-1.46	179	282	NonLTR/L1	d	0.7475	15000	219
	29630	29723	Gypsy-25_TrVa-I	5666	5747	LTR/Gypsy	c	0.7674	16667	222
	29747	29818	L1-56_XT	2697	2778	NonLTR/Tx1	c	0.7568	17778	217
	29827	29865	HELITRON4	4581	4622	DNA/Helitron	d	0.9024	20000	242
	29940	29990	MuDR-15_OS	3879	3928	DNA/MuDR	d	0.7843	14286	246
	30038	30076	Copia-85_ST-I	4525	4564	LTR/Copia	c	0.8500	16667	219
	30142	30203	Mariner-5_SM	85	146	DNA/Mariner	d	0.8095	14000	211
	30497	30596	Gypsy-108_CGi-I	904	1008	LTR/Gypsy	c	0.7900	21667	267
	31107	31253	Tx1-24_CGi	2726	2866	NonLTR/Tx1	d	0.7361	18000	290
	31507	31576	Gypsy-12_CoFl-I	624	699	LTR/Gypsy	c	0.7671	16250	265
	31579	31618	MMERGLNB_I	4559	4599	ERV/ERV1	d	0.8293	15000	232
	32512	32567	piggyBacX-9_CCri	1481	1535	DNA/piggyBac	c	0.7500	14444	244
Name	From	To	Name	From	To	Class	Dir	Sim	Pos/Mm:Ts	Score
PAXXG016340_NEWO01000004.1	286	373	L1-92_Cis	4888	4973	NonLTR/L1	c	0.7294	18182	230
	840	883	Polinton-1_SM	9759	9802	DNA/Polinton	d	10000	990000	352
	1333	1420	Copia-36_ALY-I	1237	1317	LTR/Copia	c	0.7356	16000	205
	1833	1879	Gypsy-73_PAb-I	315	361	LTR/Gypsy	c	0.8125	23333	209
Name	From	To	Name	From	To	Class	Dir	Sim	Pos/Mm:Ts	Score
PAXXG023240_NEWO01000007.1	3	96	MLT1X2_LA	599	683	ERV/ERV3	d	0.7079	13333	217
	243	314	hATm-58_HM	1541	1616	DNA/hAT	c	0.7778	17143	211
	601	674	Athena-S_Av	6216	6286	NonLTR/Penelope/Athena	d	0.7778	32500	204
	689	722	PERI	1039	1072	DNA/Helitron	d	0.8824	20000	220
	1005	1041	EnSpm-18_OS	5258	5295	DNA/EnSpm/CACTA	c	0.8421	16667	215
	1633	1714	Mariner-1_DPu	4705	4783	DNA/Mariner	c	0.7683	20000	248
	1728	1811	Gypsy-22_PirFin-I	223	291	LTR/Gypsy	d	0.8108	15000	218
	2278	2344	ROMANI1_LTR	486	552	LTR/Gypsy	d	0.6912	14615	202
	2407	2500	L1-69_XT	2139	2220	NonLTR/L1	d	0.7529	12727	239
Name	From	To	Name	From	To	Class	Dir	Sim	Pos/Mm:Ts	Score
PAXXG029610_NEWO01000010.1	620	670	MuDR-64_OS	2978	3027	DNA/MuDR	d	0.7843	12857	244
	845	929	Helitron-9_ArHy	6855	6939	DNA/Helitron	d	0.7470	18889	247
Name	From	To	Name	From	To	Class	Dir	Sim	Pos/Mm:Ts	Score
PAXXG029620_NEWO01000010.1	208	266	REP_SO	106	165	Simple/Sat/SAT	d	0.7333	14000	218
	469	537	BEL-603_AA-I	430	498	LTR/BEL	d	0.7826	14286	246
	734	781	Helitron-N14_SBi	179	226	DNA/Helitron	d	0.7917	13333	228
	853	939	Penelope-19_LMi	1802	1883	NonLTR/Penelope/Poseidon	c	0.7143	15385	254
Name	From	To	Name	From	To	Class	Dir	Sim	Pos/Mm:Ts	Score
PAXXG030790_NEWO01000011.1	291	358	MuDR-12_Cas	218	284	DNA/MuDR	c	0.7536	20000	219
	533	576	Copia-7_OS-I	6312	6360	LTR/Copia	d	0.8478	13333	218
Name	From	To	Name	From	To	Class	Dir	Sim	Pos/Mm:Ts	Score
PAXXG030810_NEWO01000011.1	204	240	Gypsy-149_RSa-LTR	849	885	LTR/Gypsy	d	0.8378	12000	240
	465	523	Gypsy-16_CGi-I	1722	1777	LTR/Gypsy	d	0.8036	16000	233
	573	669	EnSpm-7_ArHy	4119	4206	DNA/EnSpm/CACTA	d	0.7978	12500	220
	1257	1437	Ginger1-10_HM	3363	3539	DNA/Ginger1	c	0.8380	22500	642
	1662	1766	MuDR-10_FV	137	240	DNA/MuDR	c	0.6857	17059	245
Name	From	To	Name	From	To	Class	Dir	Sim	Pos/Mm:Ts	Score
PAXXG037830_NEWO01000014.1	107	150	Gypsy-14_PGr-I	864	906	LTR/Gypsy	c	0.8409	15000	279
	2337	2375	Gypsy-91_AA-I	5814	5856	LTR/Gypsy	d	0.8780	15000	222
	2953	3738	RTE-1_DCa	9	851	NonLTR/RTE	d	0.7719	15688	3447
	3786	4068	MuDR-5_GR	434	743	DNA/MuDR	d	0.7875	26154	482
	4469	4806	DNA7-1_LVa	430	747	DNA	d	0.7357	14318	958
	4866	4921	DIRS-13C_XT	175	234	LTR/DIRS	c	0.7759	25000	204
	5505	5598	CteGun-1.127	2061	2150	NonLTR/L1	d	0.7363	19000	243
	5985	6033	EnSpm-26_RSa	5299	5345	DNA/EnSpm/CACTA	c	0.7959	13333	224
	6142	6222	Gypsy-10_MSe-LTR	68	161	LTR/Gypsy	c	0.7558	17778	205
	6567	6610	Tx1-39_DR	3358	3405	NonLTR/Tx1	d	0.8667	990000	232
	6730	6859	Gypsy-18_LG-I	687	803	LTR/Gypsy	c	0.7500	17500	254
	6930	7006	Gypsy-7_DVir-I	3226	3302	LTR/Gypsy	d	0.7436	15000	215
	7166	7297	BURRO1-B_LTR	1250	1376	LTR/Gypsy	d	0.7209	27000	210
	7890	7918	Copia2_HV_I	7295	7323	LTR/Copia	d	0.9310	20000	229
	7972	8152	hAT-2_TV	2930	3119	DNA/hAT	d	0.7363	18235	232
	8426	8479	Gypsy-15_SiOr-LTR	131	181	LTR/Gypsy	d	0.7885	14286	211
	9543	9608	L2B-2_AAe	3792	3852	NonLTR/L2B	d	0.7937	14286	234
	9798	9901	Gypsy-16_DBp-I	1303	1404	LTR/Gypsy	c	0.7596	24286	295
	10341	10418	Copia-10_DTa-I	3056	3126	LTR/Copia	d	0.7632	21667	203
	10927	11058	MuDR-N116D_OS	976	1094	DNA/MuDR	c	0.6860	16500	224
Name	From	To	Name	From	To	Class	Dir	Sim	Pos/Mm:Ts	Score
PAXXG040090_NEWO01000015.1	794	828	Gypsy-30_MoPha-I	4141	4172	LTR/Gypsy	d	0.9091	10000	220
	1275	1310	MuDR-8_MT	1770	1804	DNA/MuDR	d	0.8611	20000	215
	2016	2070	Dada-tA_OL	7416	7475	DNA/Dada	c	0.7759	12500	242
	2073	2116	Gypsy-280_AA-I	972	1017	LTR/Gypsy	c	0.8043	14000	234
Name	From	To	Name	From	To	Class	Dir	Sim	Pos/Mm:Ts	Score
PAXXG040230_NEWO01000015.1	18	67	Gypsy-20_DWil-I	4985	5029	LTR/Gypsy	d	0.8511	25000	222
	305	391	L1-113_DR	5189	5281	NonLTR/L1	d	0.7444	20000	240
	570	660	Gypsy-33_OL-I	100	189	LTR/Gypsy	d	0.6593	15263	216
	710	767	Athena-W_Av	19389	19439	NonLTR/Penelope/Athena	c	0.8113	16000	219
	921	989	Harbinger-2B_CGi	2561	2625	DNA/Harbinger	d	0.7879	18333	205
	1532	1561	ISL2EU-30N1_CGi	1533	1562	DNA/ISL2EU	d	0.9000	10000	222
	2858	2922	Nimb-3_CTe	1173	1236	NonLTR/Nimb	c	0.7231	17000	258
	2990	3030	Gypsy-101_NS-I	8264	8302	LTR/Gypsy	c	0.8250	12000	219
	3053	3163	Gypsy-33_OL-LTR	338	451	LTR/Gypsy	d	0.6991	19375	298
	3442	3532	Gypsy-21_DMo-LTR	867	963	LTR/Gypsy	c	0.7368	16667	260
	3575	3628	Gypsy-13B_AIp-I	9121	9174	LTR/Gypsy	c	0.8148	17500	239
	3785	4174	Gypsy-3_CP-I	312	702	LTR/Gypsy	c	0.6480	16087	314
	4407	4498	L1-1_Cho	6813	6912	NonLTR/L1	d	0.7368	17273	236
	4882	4917	ERV-14_CPB-LTR	897	932	ERV	d	0.8333	12000	231
	4935	5010	L1-6_Cis	5977	6049	NonLTR/L1	c	0.7333	15455	200
	5129	5239	Mariner-29_HM	1451	1561	DNA/Mariner	c	0.7768	16364	314
	5333	5388	I-2_DBi	1399	1459	NonLTR/I	d	0.7895	18333	230
	5432	5477	Copia-217_ALy-I	64	108	LTR/Copia	d	0.7609	10000	210
	5585	5653	Daphne-47_LMi	1949	2015	NonLTR/Daphne	d	0.7879	16667	230
	6134	6185	hATx-5_SM	2454	2503	DNA/hAT	d	0.8039	22500	202
Name	From	To	Name	From	To	Class	Dir	Sim	Pos/Mm:Ts	Score
PAXXG047470_NEWO01000018.1
	1290	1344	MERMITE-18G_OS	888	937	DNA/MuDR	c	0.7885	15000	206
Name	From	To	Name	From	To	Class	Dir	Sim	Pos/Mm:Ts	Score
PAXXG061850_NEWO01000026.1	3	63	Gypsy-64_OS-LTR	157	216	LTR/Gypsy	c	0.7541	15556	255
	67	146	DIRS-2_MoPha	2302	2393	LTR/DIRS	d	0.7108	14000	245
	309	352	EnSpm-1_HM	706	751	DNA/EnSpm/CACTA	c	0.8222	14000	218
	1080	1146	Gypsy-115-LTR_DR	227	295	LTR/Gypsy	c	0.7727	17143	241
Name	From	To	Name	From	To	Class	Dir	Sim	Pos/Mm:Ts	Score
PAXXG071950_NEWO01000033.1	149	222	L1-17a_Lch	1382	1454	NonLTR/L1	d	0.7632	26000	247
	699	772	nPIF-3_Hmel	985	1057	DNA	c	0.7568	13333	226
	1016	1095	Kolobok-1_NV	2513	2581	DNA/Kolobok	d	0.7534	15556	201
	1172	1270	MuDR-115_OS	1520	1628	DNA/MuDR	d	0.7800	20000	233
	1546	1601	Athena-W_Av	7139	7191	NonLTR/Penelope/Athena	c	0.7593	15000	207
	1778	1844	L1B_SS	4638	4710	NonLTR/L1	d	0.7246	17000	223
	2340	2396	hAT-12_DR	122	184	DNA/hAT	d	0.7833	14286	238
	2434	2541	Merlin-1_Aplcal	470	583	DNA/Merlin	d	0.7321	16154	270
	2593	2701	Helitron-2_SP	6665	6786	DNA/Helitron	d	0.7544	21111	213
	3237	3323	MtPH-A6-1-Ia	1667	1757	DNA/Harbinger	c	0.7753	21429	268
	3881	4228	Copia-9_MN-I	3729	4090	LTR/Copia	c	0.6619	18644	733
	4434	5061	Copia-21_Cia-I	3169	3838	LTR/Copia	c	0.6792	19551	769
	5654	5741	ERV1-1-I_DR	1290	1386	ERV/ERV1	d	0.7473	20000	232
	5747	5797	Copia-28_NN-I	4928	4978	LTR/Copia	c	0.7843	11000	309
	5845	5951	Copia-22_GAr-I	4220	4326	LTR/Copia	c	0.7570	14444	510
	6064	6539	Copia-6_Mad-I	3011	3525	LTR/Copia	c	0.6765	19028	879
	6545	6606	Gypsy-25_GM-I	2139	2206	LTR/Gypsy	d	0.7612	10000	225
	7039	7910	Copia1-VV_I	1613	2487	LTR/Copia	c	0.6651	20246	959
	7946	8026	Copia-7_CP-I	1518	1599	LTR/Copia	c	0.8395	16000	402
	8299	8674	Copia1-VV_I	1613	2014	LTR/Copia	c	0.6982	19608	664
	8720	8850	Copia-16_MN-I	1408	1538	LTR/Copia	c	0.6870	15200	385
	8970	9014	Copia-52_MN-I	1149	1193	LTR/Copia	c	0.8000	11250	275
	9037	9069	SCL213_Galadriel	4225	4257	LTR/Gypsy	c	0.8485	12500	212
	9794	9916	piggyBacA-1_DPur	371	497	DNA/piggyBac	d	0.7360	19231	224
	10678	10708	BEL-7_SSa-I	1215	1245	LTR/BEL	d	0.8710	40000	211
	10793	10896	Gypsy-24C_PHord-I	5788	5892	LTR/Gypsy	d	0.6887	15556	240
	10948	10992	Copia-15_LH-I	3523	3568	LTR/Copia	c	0.7826	10000	232
	11057	11228	Gypsy-9_AIp-I	3829	4003	LTR/Gypsy	c	0.6379	16486	416
	11403	11906	Gypsy-9_AIp-I	1128	1645	LTR/Gypsy	c	0.6564	17750	595
	11999	12306	Gypsy-2_MN-I	1690	2003	LTR/Gypsy	d	0.6262	17077	685
	12334	12402	Gypsy-240_ZM-I	2676	2743	LTR/Gypsy	d	0.7971	21667	330
	12573	12622	Gypsy-78_GM-I	4430	4481	LTR/Gypsy	d	0.8235	20000	280
	12664	12812	Gypsy-2_MN-LTR	47	197	LTR/Gypsy	d	0.7635	17500	351
	12870	12908	AeurV	1375	1413	IntegratedVirus/Caulimovirus	c	0.8462	30000	210
	13424	13638	Copia-25_ECa-I	3339	3553	LTR/Copia	d	0.6986	13684	533
	13840	13968	Copia-40_MT-I	2835	2964	LTR/Copia	d	0.7023	15238	375
	13995	14088	MuDR-14_GM	176	273	DNA/MuDR	d	0.7692	18889	207
	14206	14276	Copia-83_VV-LTR	454	526	LTR/Copia	c	0.7857	15000	302
	14783	14958	hAT-N18_DCa	1	184	DNA/hAT	c	0.7056	15000	361
	15498	15538	Helitron-4_ZM	17492	17530	DNA/Helitron	c	0.8500	12500	240
	15912	16204	Copia-149_MT-I	3930	4227	LTR/Copia	d	0.6667	18511	591
	16259	16303	MuDR-3_AT	1432	1478	DNA/MuDR	c	0.8043	13333	223
	16412	16495	EnSpm-N4_AT	1202	1272	DNA/EnSpm/CACTA	c	0.8082	12500	237
	17061	17144	Gypsy-15_TrVa-I	510	584	LTR/Gypsy	d	0.7722	16250	242
	17253	17326	Copia-8_ATr-I	2175	2237	LTR/Copia	d	0.8030	25000	262
	17490	17599	Gypsy-4_BlJa-I	2110	2223	LTR/Gypsy	c	0.7477	20000	231
	17690	17768	Sola2-1_HRo	55	143	DNA/Sola/Sola2	d	0.7901	13750	223
	17873	17996	Copia-15_Cia-I	1895	2033	LTR/Copia	d	0.7460	20000	259
	18816	18856	TolMat-1.72_int	716	754	ERV/ERV3	d	0.8293	25000	201
Name	From	To	Name	From	To	Class	Dir	Sim	Pos/Mm:Ts	Score
PAXXG072060_NEWO01000033.1	406	478	Gypsy-68B_ZM-LTR	1215	1287	LTR/Gypsy	c	0.7714	21667	227
	1486	1521	R4-1_CJap	1568	1602	NonLTR/R4	c	0.8333	12500	204
	1566	1613	BEL-5_DAzt-I	1660	1712	LTR/BEL	c	0.8200	23333	226
Name	From	To	Name	From	To	Class	Dir	Sim	Pos/Mm:Ts	Score
PAXXG082750_NEWO01000040.1	323	403	DNA3-12_Mad	291	365	DNA	c	0.7973	15714	292
	764	867	ERV2-12_PMaj-I	2242	2336	ERV	d	0.7629	20000	205
	1001	1073	MIMO	144	219	DNA	d	0.7887	17143	221
	1179	1256	hAT-10_VV	912	981	DNA/hAT	c	0.7945	40000	207
	1586	1636	hAT-N7_RPr	949	997	DNA/hAT	d	0.8039	16000	207
	1857	1949	MuDR-9_SeTo	3771	3851	DNA/MuDR	c	0.7765	14444	220
	2111	2143	ISL2EU-22_CGi	5217	5249	DNA/ISL2EU	d	0.8788	13333	212
	2453	2523	MuDR-3_STu	2784	2853	DNA/MuDR	d	0.7857	15714	221
	2564	2675	Helitron-N56_RSa	1393	1523	DNA/Helitron	d	0.7500	15385	215
	3259	3322	hAT-9N1_ATr	643	710	DNA/hAT	d	0.7576	20000	209
	3589	3748	STOWAWAY40_OS	43	186	DNA/Mariner	d	0.7133	18889	225
	3772	3828	HARB-N7_DCa	249	309	DNA/Harbinger	d	0.8596	16667	234
	4502	4561	Harbinger-2_AmRa	3146	3213	DNA/Harbinger	d	0.7937	14286	262
	5271	5322	Gypsy-42_AA-I	4924	4973	LTR/Gypsy	d	0.7692	12500	231
Name	From	To	Name	From	To	Class	Dir	Sim	Pos/Mm:Ts	Score
PAXXG089550_NEWO01000046.1	355	481	Gypsy-30_AIp-I	4978	5103	LTR/Gypsy	d	0.6667	14583	218
	601	739	ERE1_EH	5085	5213	Interspersed_Repeat	c	0.7559	25556	208
	752	801	Zator-10_RIr	1879	1925	DNA/Zator	d	0.8542	20000	236
	1139	1219	hAT-N1_ArHy	1498	1574	DNA/hAT	c	0.7662	17500	237
	1227	1306	Gypsy-101_MLP-LTR	43	129	LTR/Gypsy	d	0.7229	14286	224
	1373	1413	Copia-34_RC-I	1755	1798	LTR/Copia	d	0.9048	990000	260
Name	From	To	Name	From	To	Class	Dir	Sim	Pos/Mm:Ts	Score
PAXXG095090_NEWO01000051.1	574	682	Gypsy-40_PMon-I	6727	6816	LTR/Gypsy	d	0.7684	16000	279
	719	760	Copia-184_ALy-I	1970	2009	LTR/Copia	d	0.8293	15000	220
	1156	1214	Ginger2-3_CGi	6442	6493	DNA/Ginger2	d	0.7963	11429	246
	1411	1530	Merlin-1_DF	1256	1360	DNA/Merlin	d	0.7748	17778	248
	1948	2032	ERV30_MD	44	130	ERV/ERV1	c	0.7647	18750	232
	2053	2108	hAT-6_STu	1716	1769	DNA/hAT	c	0.8036	40000	235
Name	From	To	Name	From	To	Class	Dir	Sim	Pos/Mm:Ts	Score
PAXXG102470_NEWO01000058.1	429	517	Polinton-1_DBi	53	134	DNA/Polinton	c	0.7143	20000	244
	634	674	Crack-7_CQ	670	713	NonLTR/Crack	c	0.8409	20000	215
Name	From	To	Name	From	To	Class	Dir	Sim	Pos/Mm:Ts	Score
PAXXG102480_NEWO01000058.1	695	746	Gypsy-95_ALy-LTR	310	365	LTR/Gypsy	c	0.8364	20000	217
	784	831	Gypsy-13_SB-I	37	87	LTR/Gypsy	c	0.8200	35000	205
Name	From	To	Name	From	To	Class	Dir	Sim	Pos/Mm:Ts	Score
PAXXG103700_NEWO01000059.1	726	793	Dada-tN_CaAu	8422	8481	DNA/Dada	d	0.7903	13750	268
	821	869	Copia-59_MLP-I	3522	3571	LTR/Copia	c	0.7800	20000	225
	1313	1360	LIN25_SM	836	884	NonLTR/NeSL	d	0.8163	26667	222
Name	From	To	Name	From	To	Class	Dir	Sim	Pos/Mm:Ts	Score
PAXXG108390_NEWO01000064.1	560	605	Polinton-4_SM	8498	8542	DNA/Polinton	d	0.8261	12000	204
	617	697	Dada-tL_DaAl	1056	1145	DNA/Dada	d	0.7831	17143	226
	788	829	HARB-N2_DCa	21	62	DNA/Harbinger	d	0.8095	16000	217
Name	From	To	Name	From	To	Class	Dir	Sim	Pos/Mm:Ts	Score
PAXXG108420_NEWO01000064.1	213	263	Gypsy-35_DAn-LTR	103	156	LTR/Gypsy	d	0.7692	15714	214
	501	555	Polinton-2_HM	41821	41874	DNA/Polinton	d	0.7925	15000	219
	607	667	Transib-5_DEl	528	587	DNA/Transib	c	0.7869	24000	250
	815	869	CryptonH-1_HM	1553	1607	DNA/Crypton	c	0.8036	22500	222
	1039	1083	Gypsy-20_OrIn-I	1602	1653	LTR/Gypsy	c	0.8478	15000	220
	1359	1415	hAT-6_MT	1397	1450	DNA/hAT	c	0.7818	12857	221
Name	From	To	Name	From	To	Class	Dir	Sim	Pos/Mm:Ts	Score
PAXXG115710_NEWO01000071.1	5	112	Helitron-N1_ATr	429	531	DNA/Helitron	d	0.7500	14167	279
	175	263	ATLANTYS-I_OS	6739	6828	LTR/Gypsy	d	0.7303	17273	252
	543	674	HARB-1_ArHy	173	293	DNA/Harbinger	c	0.7734	21250	221
	1175	1372	EnSpm-1_GR	2143	2369	DNA/EnSpm/CACTA	c	0.7255	18182	218
	1511	1563	EnSpm-1_DDi	78	135	DNA/EnSpm/CACTA	d	0.8214	12000	215
	1567	1716	Gypsy-29_PirFin-LTR	124	283	LTR/Gypsy	c	0.7867	27143	271
	2069	2128	Gypsy-16_DEu-I	1973	2027	LTR/Gypsy	d	0.8070	13333	206
	2447	2509	AcademH-5_PTrit	4214	4270	DNA/Academ	c	0.7797	22000	231
Name	From	To	Name	From	To	Class	Dir	Sim	Pos/Mm:Ts	Score
PAXXG119590_NEWO01000076.1	182	353	L1-66_DR	5117	5286	NonLTR/L1	d	0.6901	17917	212
	492	560	Copia-43_FV-I	1945	2014	LTR/Copia	c	0.7101	12857	237
	664	741	hAT-2_AmNi	6328	6411	DNA/hAT	d	0.8026	22000	225
Name	From	To	Name	From	To	Class	Dir	Sim	Pos/Mm:Ts	Score
PAXXG137480_NEWO01000096.1	334	364	Gypsy123-I_DR	4796	4827	LTR/Gypsy	c	0.9062	20000	224
	971	1032	hAT-N20_OS	396	453	DNA/hAT	d	0.7667	13333	304
Name	From	To	Name	From	To	Class	Dir	Sim	Pos/Mm:Ts	Score
PAXXG139140_NEWO01000098.1	2	32	LTR12B_Mio	93	123	ERV/ERV2	d	0.8710	13333	214
	363	426	MuDR-14N2_OS	195	261	DNA/MuDR	c	0.7576	21667	246
	751	826	YREP_CC	628	703	Interspersed_Repeat	c	0.7273	18889	234
	851	884	Gypsy-13_LyDi-I	3156	3189	LTR/Gypsy	c	0.8529	50000	224
Name	From	To	Name	From	To	Class	Dir	Sim	Pos/Mm:Ts	Score
PAXXG139160_NEWO01000098.1	455	490	ALBERT_TA	3282	3316	DNA/EnSpm/CACTA	c	0.8611	20000	234
	1019	1155	Helitron-N58_RSa	807	950	DNA/Helitron	c	0.7660	28750	304
Name	From	To	Name	From	To	Class	Dir	Sim	Pos/Mm:Ts	Score
PAXXG140380_NEWO01000099.1
	303	375	Sola1-7_AP	4600	4673	DNA/Sola/Sola1	d	0.7500	20000	231
Name	From	To	Name	From	To	Class	Dir	Sim	Pos/Mm:Ts	Score
PAXXG146790_NEWO01000107.1	763	927	Mariner-29_HM	1107	1274	DNA/Mariner	d	0.8343	13750	777
	1333	1384	EnSpm-19_RSa	246	303	DNA/EnSpm/CACTA	c	0.8491	70000	233
	1500	1665	Helitron-N42_ALy	670	827	DNA/Helitron	d	0.7215	16842	204
	1859	1940	MuDR2x_AP	1536	1607	DNA/MuDR	c	0.7763	12000	232
	2068	2105	Gypsy-30_MetVul-LTR	109	146	LTR/Gypsy	c	0.8158	17500	201
	2106	2130	R4-1_ADi	2183	2207	NonLTR/R4	c	10000	990000	232
Name	From	To	Name	From	To	Class	Dir	Sim	Pos/Mm:Ts	Score
PAXXG147790_NEWO01000109.1	290	348	L1-17_BDi	4287	4345	NonLTR/L1	c	0.7833	15714	281
	1043	1083	HARB-N2_DCa	38	76	DNA/Harbinger	d	0.8500	12500	224
	1318	1423	HARB-N5_TrPr	790	909	DNA/Harbinger	c	0.7757	20000	276
	1428	1556	HARB-1_ArHy	355	475	DNA/Harbinger	c	0.7869	22857	236
	1563	1966	HARB-N7_DCa	13	411	DNA/Harbinger	c	0.7332	21351	652
	2073	2224	hAT-40_SM	2693	2825	DNA/hAT	d	0.7786	36000	216
	2379	2450	BEL-13_DEu-I	6226	6299	LTR/BEL	c	0.7808	24000	241
	2529	2591	Galileo_DB	2387	2448	DNA/P	c	0.7460	13000	215
	2662	2724	Galileo_DB	2387	2448	DNA/P	c	0.7619	13333	230
	2795	2857	Galileo_DB	2387	2448	DNA/P	c	0.7460	13000	215
	2864	2894	Gypsy-315_ZM-LTR	132	162	LTR/Gypsy	c	0.8710	10000	223
	2915	2970	PENELA_Smed	1400	1451	NonLTR/Penelope/Poseidon	d	0.8148	17500	211
	3472	3524	MuDR-11N1C_CGi	521	573	DNA/MuDR	c	0.7593	13750	203
	4847	4885	ERV2-2_CLan-I	4409	4447	ERV/ERV2	d	0.8718	990000	215
	5031	5086	Gypsy15-I_VC	2621	2676	LTR/Gypsy	d	0.7500	28000	225
	5273	5345	Helitron-N2B_CGi	850	924	DNA/Helitron	c	0.7703	21667	249
	5906	5941	Gypsy-2_Cia-LTR	199	234	LTR/Gypsy	d	0.8333	15000	219
Name	From	To	Name	From	To	Class	Dir	Sim	Pos/Mm:Ts	Score
PAXXG153380_NEWO01000118.1
	478	541	Dada-tY_CaAu	7701	7758	DNA/Dada	c	0.7778	11250	228
Name	From	To	Name	From	To	Class	Dir	Sim	Pos/Mm:Ts	Score
PAXXG158380_NEWO01000125.1	176	238	HARB-N1_TrPr	772	838	DNA/Harbinger	d	0.7846	18333	207
	554	781	DNAV-1e_LVa	40392	40623	IntegratedVirus/DNAV	d	0.7904	17000	659
	910	960	RTEX-8_SK	1027	1083	NonLTR/RTEX	c	0.8269	26667	220
	1286	1426	hAT-N61_DaCa	178	303	DNA/hAT	d	0.7385	12778	201
	1464	1549	TupChi-1.239	570	654	ERV/ERV2	d	0.7349	12667	292
	2119	2235	MER51I	5357	5474	ERV/ERV1	d	0.6923	17647	223
	2377	2434	COPIA2I_DM	1412	1470	LTR/Copia	c	0.7833	33333	227
	3030	3093	Copia-65_ZM-I	1529	1587	LTR/Copia	c	0.7705	15000	260
	3152	3239	Academ-8_LMi	2347	2433	DNA/Academ	c	0.7303	17500	246
	3460	3560	SigHis-5.615_int	3369	3472	ERV/ERV2	c	0.7451	14615	249
	3637	3668	BEL-28_LiLo-LTR	406	438	LTR/BEL	c	0.8788	10000	210
Name	From	To	Name	From	To	Class	Dir	Sim	Pos/Mm:Ts	Score
PAXXG160750_NEWO01000127.1
	35	179	Copia-13B_ALY-I	693	828	LTR/Copia	c	0.7071	17059	258
Name	From	To	Name	From	To	Class	Dir	Sim	Pos/Mm:Ts	Score
PAXXG164820_NEWO01000134.1	385	483	Polinton-1_FoCa	10993	11096	DNA/Polinton	d	0.7500	15000	269
	1021	1087	Gypsy-5_SI-I	4404	4472	LTR/Gypsy	d	0.7794	30000	254
	1173	1230	Gypsy-28_DEl-LTR	930	989	LTR/Gypsy	c	0.8070	16000	226
	1434	1508	Gypsy-22B_GAr-LTR	2170	2245	LTR/Gypsy	d	0.7500	17778	237
	1591	1627	Loa-2B_DEl	4423	4460	NonLTR/Loa	d	0.8684	40000	217
Name	From	To	Name	From	To	Class	Dir	Sim	Pos/Mm:Ts	Score
PAXXG166360_NEWO01000137.1	233	333	L1-2_Ttr	1534	1636	NonLTR/L1	d	0.6931	15294	213
	784	820	Copia-85_MT-I	357	394	LTR/Copia	d	0.8684	40000	219
	911	978	MuDR-34N5_MT	267	336	DNA/MuDR	c	0.7761	14444	237
	1119	1634	SHACOP_I_MT	174	721	LTR/Copia	d	0.6531	18824	782
	1889	1938	Gypsy-32_LSal-I	3127	3173	LTR/Gypsy	c	0.8298	15000	213
	2010	2873	Copia-31-I_VV	1021	1927	LTR/Copia	d	0.6578	16065	1374
	2908	3644	SCL89_Tork	2256	2995	LTR/Copia	d	0.6479	16716	1163
	3674	3734	PtPineywoods_I	4038	4099	LTR	d	0.8033	16000	266
	3839	3899	Polinton-1_CTe	1726	1785	DNA/Polinton	c	0.7833	14286	207
	3960	4017	Gypsy18-VV_LTR	1037	1092	LTR/Gypsy	d	0.7931	13333	202
	4353	4448	Helitron-15_ArHy	19735	19843	DNA/Helitron	d	0.7624	15455	263
	4581	4696	MuDR-3_DaCa	6566	6676	DNA/MuDR	d	0.7739	20000	225
	4936	5012	MuDR-N1_DCa	193	270	DNA/MuDR	d	0.7595	16000	322
	5111	5220	CR1-2_DAn	484	588	NonLTR/CR1	d	0.7670	18889	210
	5424	5515	Helitron-11_ArHy	8816	8901	DNA/Helitron	c	0.7931	22000	221
	5568	5703	Helitron-N1_PTr	2255	2410	DNA/Helitron	d	0.7591	14375	266
	5873	5942	BEL-52_DRe-I	998	1060	LTR/BEL	d	0.7727	13333	266
	6413	6484	Guadalupe-N11	1381	1454	DNA/MuDR	c	0.7671	28000	230
	6556	6614	Mariner-74_CCri	531	591	DNA/Mariner	c	0.8000	12857	282
	7578	7679	Gypsy-9_AB-I	1132	1229	LTR/Gypsy	d	0.7374	16667	284
	7818	7900	EnSpm-1_AIp	4870	4962	DNA/EnSpm/CACTA	d	0.7471	17000	289
	7939	8006	OSMAR1	4066	4129	DNA/Mariner	d	0.7647	18333	218
	8007	8198	Gypsy-51_GR-LTR	1119	1326	LTR/Gypsy	d	0.7526	14000	241
	8279	8349	MuDR-N1_DCa	11	81	DNA/MuDR	d	0.7183	16364	238
Name	From	To	Name	From	To	Class	Dir	Sim	Pos/Mm:Ts	Score
PAXXG169650_NEWO01000143.1	161	194	Gypsy-55_MN-I	1916	1949	LTR/Gypsy	d	0.8529	16667	208
	739	830	hAT-37_HM	394	484	DNA/hAT	d	0.7444	15455	204
	966	1052	DNA2-2_CQ	3134	3227	DNA	d	0.7471	13846	246
	1268	1484	Gypsy-12_SLy-LTR	1156	1374	LTR/Gypsy	c	0.7116	23000	236
	1847	1904	Gypsy59-I_DR	1308	1374	LTR/Gypsy	d	0.7541	10909	238
Name	From	To	Name	From	To	Class	Dir	Sim	Pos/Mm:Ts	Score
PAXXG171030_NEWO01000145.1	519	585	hAT-N127_DR	2078	2143	DNA/hAT	c	0.7761	16250	235
	909	966	Penelope-88_LMi	306	361	NonLTR/Penelope/Poseidon	c	0.7759	16667	209
	1522	1571	hATw-1_HMa	764	814	DNA/hAT	d	0.7647	13750	214
	1608	1684	BEL-24_SiOr-I	4320	4402	LTR/BEL	d	0.7000	15000	215
Name	From	To	Name	From	To	Class	Dir	Sim	Pos/Mm:Ts	Score
PAXXG180560_NEWO01000163.1	240	286	MuDR-N19B_ALy	543	589	DNA/MuDR	d	0.8333	20000	210
	477	535	EnSpm-N20_OS	259	322	DNA/EnSpm/CACTA	d	0.8033	18000	237
	612	645	Mariner-9_HM	145	177	DNA/Mariner	d	0.8824	15000	208
	786	872	Gypsy-102_CGi-I	9246	9340	LTR/Gypsy	d	0.7582	18889	234
	2182	2373	MuDR-14_GM	12523	12715	DNA/MuDR	d	0.7330	20000	241
	2527	2572	Gypsy-63_XHe-LTR	494	539	LTR/Gypsy	d	0.7826	20000	217
	3109	3143	R1-1_LMi	2481	2518	NonLTR/R1	d	0.8889	15000	240
Name	From	To	Name	From	To	Class	Dir	Sim	Pos/Mm:Ts	Score
PAXXG181060_NEWO01000164.1	5	97	EnSpm-20_ALy	646	733	DNA/EnSpm/CACTA	d	0.7253	16667	235
	462	518	Gypsy-6_DHyd-I	4970	5028	LTR/Gypsy	c	0.7627	12222	207
	1316	1374	AcademH-1_AsIm	206	264	DNA/Academ	c	0.7759	18333	237
	1433	1490	Polinton-2_DEl	433	494	DNA/Polinton	c	0.8333	15000	224
	1501	1641	Dada-U1A_DaAe	9911	10039	DNA/Dada	c	0.7424	23000	222
	1763	2525	Copia-21_MN-I	3651	4409	LTR/Copia	c	0.7268	14179	3031
	2685	2894	HELITRONY1D	1341	1579	DNA/Helitron	d	0.7143	21905	232
	3183	3275	Helitron-1_CGi	7177	7276	DNA/Helitron	c	0.7188	20000	222
	3677	3722	Copia-52_Mad-I	2955	2998	LTR/Copia	c	0.8000	13333	239
	3930	4026	L2-9_DRe	2544	2636	NonLTR/L2	d	0.7158	14667	278
	4576	4626	BEL-812_AA-I	571	624	LTR/BEL	d	0.7692	15714	213
	4775	4848	Kolobok1-N1_NVi	149	224	DNA/Kolobok	c	0.7237	17273	208
	4912	5045	HARB-N5_BOl	200	361	DNA/Harbinger	c	0.7887	22500	287
	6885	7036	Copia-21_MN-I	2836	2987	LTR/Copia	c	0.7697	17500	737
	7101	7217	TDD-5	305	393	DNA/Ginger2	d	0.7979	20000	237
	7271	7323	Mariner-49_CorFlu	344	392	DNA/Mariner	d	0.8400	16667	216
	8106	8182	COP20_I_MT	794	873	LTR/Copia	d	0.7436	17778	235
	8264	8385	TE-18_LVa	861	983	DNA	c	0.9187	10000	813
	9259	9320	LIN25_SM	5154	5213	NonLTR/NeSL	d	0.7742	17143	245
	10416	10553	L1-51_ACar	6695	6826	NonLTR/L1	c	0.7559	15385	218
	10786	10979	RTE-1_DCa	8	201	NonLTR/RTE	d	0.8359	16471	1186
	11006	11905	RTE-1B_DCa	130	1029	NonLTR/RTE	d	0.7991	15982	4855
	12364	13126	RTE-1_DCa	2090	2866	NonLTR/RTE	c	0.7880	15657	3814
	13235	13294	BEL-833_AA-LTR	140	198	LTR/BEL	d	0.8136	17500	233
	13519	13744	ATGP5I	3821	4050	LTR/Gypsy	c	0.6769	18889	575
	14161	15161	Copia-115_OS-I	4078	5098	LTR/Copia	c	0.6887	17358	2415
	15196	15263	ATCOPIA8BI	3162	3226	LTR/Copia	c	0.7576	21429	267
	15343	15402	BEL-7_LSal-I	231	292	LTR/BEL	c	0.7581	16250	230
	15630	15791	DNA-11N_SBi	347	501	DNA	c	0.7389	17647	288
	15860	15967	Copia-73_SB-I	3500	3607	LTR/Copia	c	0.7339	18000	398
	15982	16394	SC-5_I	1753	2164	LTR/Copia	c	0.6299	18108	507
	17797	17883	Gypsy-2-I_HM	1695	1781	LTR/Gypsy	c	0.6705	14211	223
	17884	17952	Gypsy-6_MeBi-I	2581	2649	LTR/Gypsy	d	0.7681	14444	234
	18224	18300	hAT-N20_DR	251	315	DNA/hAT	d	0.7941	15714	229
	18405	18442	Gypsy-16_JC-I	3166	3205	LTR/Gypsy	d	0.8462	12500	209
	18447	18518	EnSpm-14_DR	7048	7116	DNA/EnSpm/CACTA	c	0.8028	22500	220
	19136	19178	Polinton-2_DK	873	915	DNA/Polinton	d	0.8140	16000	244
	19490	19575	hAT-4_PBa	3265	3339	DNA/hAT	c	0.7848	17143	246
	19791	19891	Copia-92_MT-I	4190	4290	LTR/Copia	c	0.7030	16667	353
	20156	20228	Mag_Av_I	1437	1507	LTR	d	0.7500	14000	234
	20659	20713	PNL2_SM	787	840	NonLTR/Penelope	d	0.7636	20000	216
	20896	20983	Copia-72_Mad-I	3126	3213	LTR/Copia	c	0.7159	16667	358
	21095	21137	BURRO4_I	2980	3022	LTR/Gypsy	d	0.7907	15000	218
	21647	21750	Copia-23_ALY-I	2364	2470	LTR/Copia	c	0.7103	18571	240
	21860	21976	Copia-121_MT-I	1657	1767	LTR/Copia	c	0.7411	19167	313
	22004	22064	Copia-36_RC-I	1577	1637	LTR/Copia	c	0.7778	12500	268
	22361	22425	Copia43-PTR_I	1120	1187	LTR/Copia	c	0.7576	14444	200
	22442	22499	NeoSch-2.28	5096	5151	NonLTR/L1	d	0.7368	14444	233
	23349	23391	VvinDV_compBsc2	1781	1822	IntegratedVirus/Caulimovirus	c	0.8140	11667	217
	23555	25318	RTE-1_DCa	10	1813	NonLTR/RTE	d	0.7515	16207	7237
	25364	26926	RTE-1_DCa	1583	3152	NonLTR/RTE	d	0.7793	16750	7508
	27008	27042	Tad1-2_CH	263	297	NonLTR/Tad1	d	0.8571	16667	240
	27447	27608	CR1-3_HM	4446	4586	NonLTR/CR1	c	0.7703	31429	271
	27816	27919	MuDr-4_HM	3542	3670	DNA/MuDR	d	0.7757	15455	232
Name	From	To	Name	From	To	Class	Dir	Sim	Pos/Mm:Ts	Score
PAXXG183090_NEWO01000167.1	203	265	Gypsy-135_OS-I	160	224	LTR/Gypsy	d	0.7077	14167	202
	709	781	Copia-34_ECa-LTR	283	359	LTR/Copia	d	0.7333	12500	230
	1108	1215	Gypsy-42_DEu-I	6684	6795	LTR/Gypsy	c	0.7570	15000	219
	1281	1344	ATCOPIA51_I	2727	2787	LTR/Copia	c	0.7419	15556	232
	2060	2110	MuDR-10_CGi	2864	2917	DNA/MuDR	c	0.7925	15000	232
	2545	2680	Gypsy-1-I_AF	1018	1134	LTR/Gypsy	c	0.7419	26667	248
	3007	3142	Gypsy-42_GAr-LTR	1378	1509	LTR/Gypsy	d	0.7846	20000	253
	3280	3392	Gypsy-12_DHyd-I	3860	3965	LTR/Gypsy	d	0.7222	13750	223
	3521	3587	DNA-N26B_DR	29	97	DNA	d	0.7910	16667	208
	4468	4622	ENSPM-6_ZM	6755	6893	DNA/EnSpm/CACTA	d	0.7241	15000	461
	5541	5612	Gypsy-8_ArHy-LTR	636	709	LTR/Gypsy	d	0.7639	23333	227
	5867	6242	Gypsy-13_GAr-I	2131	2521	LTR/Gypsy	c	0.6745	16923	768
	6382	6437	Gypsy-2_DMo-I	6637	6687	LTR/Gypsy	d	0.7692	11000	211
	6993	8840	Copia-31-I_VV	2093	3968	LTR/Copia	c	0.7317	16920	6912
	8845	10344	Copia-31-I_VV	430	1938	LTR/Copia	c	0.7260	16352	5466
	11340	11383	EnSpm-9_DR	4190	4233	DNA/EnSpm/CACTA	d	0.7727	11111	236
	11864	11906	hAT-5N1_DRh	194	240	DNA/hAT	d	0.8667	40000	239
	12097	12135	Copia-8_JC-I	4364	4400	LTR/Copia	d	0.8684	13333	251
	12437	12525	Tx1-65_CGi	4575	4662	NonLTR/Tx1	d	0.7079	17692	228
	12805	12921	Gypsy-48_GAr-LTR	1174	1272	LTR/Gypsy	d	0.7941	21667	218
	12955	12998	CriGri-1.327_int	1647	1686	ERV/ERV1	d	0.8780	40000	233
	13225	13332	hAT-11N_VV	3086	3194	DNA/hAT	d	0.7156	18000	242
	13488	13559	Polinton-1_CI	13682	13743	DNA/Polinton	c	0.7761	12500	230
	13600	13635	Gypsy-26_DAn-I	133	171	LTR/Gypsy	d	0.8649	10000	228
	13878	13919	NanGal-3.9	2739	2782	NonLTR/L1	c	0.8636	13333	240
Name	From	To	Name	From	To	Class	Dir	Sim	Pos/Mm:Ts	Score
PAXXG183260_NEWO01000168.1	257	343	Helitron2-4_NGe	13145	13228	DNA/Helitron	d	0.6941	19231	244
	1187	1321	MuDR-64_OS	5068	5213	DNA/MuDR	d	0.6835	17391	366
	1643	1711	RTEX-2_PMon	4742	4808	NonLTR/RTEX	d	0.7391	17778	253
	1762	1856	EnSpm-11_HM	5343	5450	DNA/EnSpm/CACTA	d	0.7812	20000	267
Name	From	To	Name	From	To	Class	Dir	Sim	Pos/Mm:Ts	Score
PAXXG185430_NEWO01000172.1	717	809	Jockey-8_DMo	201	288	NonLTR/Jockey	d	0.7391	14167	208
	1774	1837	TLC1_LTR	254	313	LTR/Copia	d	0.7742	15000	260
Name	From	To	Name	From	To	Class	Dir	Sim	Pos/Mm:Ts	Score
PAXXG207940_NEWO01000219.1
	368	406	Rehavkus-1_DY	1108	1146	DNA/MuDR	c	0.7949	13333	202
Name	From	To	Name	From	To	Class	Dir	Sim	Pos/Mm:Ts	Score
PAXXG215210_NEWO01000240.1	365	417	ATREP3	1080	1133	DNA/Helitron	c	0.8491	25000	225
	1511	1606	Gypsy-1B_XylGra-I	4066	4151	LTR/Gypsy	d	0.7841	21667	212
	1607	1659	Academ-5_SP	4685	4734	DNA/Academ	c	0.7255	11818	208
	2372	2420	DNA6-3_MLP	5311	5353	DNA	d	0.8478	10000	218
Name	From	To	Name	From	To	Class	Dir	Sim	Pos/Mm:Ts	Score
PAXXG220280_NEWO01000254.1	315	442	MuDR-N1_VV	428	557	DNA/MuDR	c	0.7462	18333	235
	850	997	P-1N1_DSer	357	496	DNA/P	c	0.7676	21818	305
	1204	1339	MuDR-16_Cas	9316	9449	DNA/MuDR	c	0.7388	17857	240
	1973	2058	Chapaev-N1_HM	855	947	DNA/EnSpm/CACTA	d	0.7241	17500	220
	2069	2120	Neptune-2_ACar	2060	2115	NonLTR/Penelope/Neptune	d	0.7593	13750	214
	2616	2836	EnSpm-2_RSa	5275	5493	DNA/EnSpm/CACTA	c	0.7083	18519	226
	3111	3223	P-N2_DEl	679	798	DNA/P	d	0.7627	15455	237
	3284	3365	Polinton-1_DGr	9063	9144	DNA/Polinton	c	0.7590	17000	259
	3443	3524	Gypsy-1_AsNo-I	4759	4840	LTR/Gypsy	c	0.7711	20000	244
	4540	4675	Mariner-7_LVa	612	774	DNA/Mariner	d	0.8071	14375	542
	4708	4813	Caulimovirus-6_JC	1420	1528	IntegratedVirus/Caulimovirus	c	0.7619	14167	250
	5039	5099	Gypsy-479_AA-I	261	318	LTR/Gypsy	c	0.7667	12222	240
	5455	5534	P-2_TV	2022	2104	DNA/P	c	0.7439	16000	213
	5969	6022	Helitron-N15B_ALy	1383	1438	DNA/Helitron	d	0.7636	17143	219
	6101	6155	EnSpm-12_RIr	7020	7077	DNA/EnSpm/CACTA	c	0.8182	17500	235
Name	From	To	Name	From	To	Class	Dir	Sim	Pos/Mm:Ts	Score
PAXXG224230_NEWO01000263.1	643	699	DNA9-3_STu	2377	2430	DNA	d	0.8000	20000	224
	737	815	KolobokH-3_RIr	1810	1878	DNA/Kolobok	d	0.7808	13750	201
	822	916	hAT-4_MN	3386	3479	DNA/hAT	d	0.7423	18000	200
	1164	1215	DNA-X-5_DR	1076	1127	DNA	d	10000	990000	416
	1610	1653	AcoCah-6.18	1576	1622	NonLTR/L1	d	0.8261	30000	226
Name	From	To	Name	From	To	Class	Dir	Sim	Pos/Mm:Ts	Score
PAXXG224280_NEWO01000263.1	565	606	Transib-6_DWil	2676	2718	DNA/Transib	c	0.8605	25000	221
	665	785	hAT-N5_RSa	239	359	DNA/hAT	d	0.7769	22857	232
	812	869	Helitron-N46_RSa	251	301	DNA/Helitron	d	0.8302	23333	207
	1118	1205	Mariner-N1_DSuz	138	226	DNA/Mariner	d	0.7614	18889	264
	1214	1279	Ogre-PT3_LTR	234	312	LTR/Gypsy	c	0.7917	15000	237
	2387	2478	HELITRONY2	3929	4020	DNA/Helitron	c	0.7582	20000	217
	2905	2975	DNA-11N_SBi	959	1028	DNA	d	0.8000	40000	237
	3741	3893	HARB-6_SBi	1080	1232	DNA/Harbinger	c	0.6558	15455	421
	4110	4266	MuDR-1_DF	2562	2708	DNA/MuDR	c	0.7219	20000	207
	4605	4695	Gypsy-62_PSt-LTR	443	528	LTR/Gypsy	c	0.7191	15385	262
	5779	5829	TriMan-1.203	5052	5105	DNA/hAT	d	0.7885	11250	230
	7340	7388	Gypsy-15_SMo-I	6533	6580	LTR/Gypsy	c	0.8000	14000	220
	8219	8331	Gypsy-19_LVa-I	6863	6965	LTR/Gypsy	d	0.7545	14167	313
	8716	8764	DEC1	23	71	DNA	d	0.8200	35000	216
	9607	9816	HELMET2	5155	5361	DNA/Helitron	c	0.7500	19375	242
	9921	10094	Ogre-SD1_LTR	1183	1370	LTR/Gypsy	d	0.7414	15789	279
Name	From	To	Name	From	To	Class	Dir	Sim	Pos/Mm:Ts	Score
PAXXG230100_NEWO01000279.1	603	644	EgranV_sc2	2886	2928	IntegratedVirus/Caulimovirus	c	0.8372	20000	217
	719	758	Gypsy-10_SpFr-LTR	43	82	LTR/Gypsy	c	0.7750	12857	202
Name	From	To	Name	From	To	Class	Dir	Sim	Pos/Mm:Ts	Score
PAXXG242300_NEWO01000318.1	1133	1251	Gypsy-1-I_MI	816	947	LTR/Gypsy	c	0.7500	19167	229
	1743	1818	ERV1-7_DR-I	1755	1818	ERV/ERV1	d	0.8358	11667	247
	2403	2462	Caulimovirus-14_ATr	124	181	IntegratedVirus/Caulimovirus	c	0.8000	16000	255
	2555	2630	Athena-W_As	7998	8078	NonLTR/Penelope/Athena	c	0.7895	17143	249
	3258	3360	EnSpm-1_HM	1187	1282	DNA/EnSpm/CACTA	c	0.9091	60000	537
Name	From	To	Name	From	To	Class	Dir	Sim	Pos/Mm:Ts	Score
PAXXG250220_NEWO01000341.1	284	360	HAT-11_Mad	692	770	DNA/hAT	d	0.7654	18571	234
	372	424	Helitron-9_DWil	2871	2922	DNA/Helitron	c	0.7736	12500	213
	523	583	CryptonH-10_HM	4920	4978	DNA/Crypton	c	0.8136	16000	225
	1420	1458	Penelope-30_LMi	2056	2094	NonLTR/Penelope/Poseidon	c	0.7949	16000	215
Name	From	To	Name	From	To	Class	Dir	Sim	Pos/Mm:Ts	Score
PAXXG252010_NEWO01000347.1	894	958	Gypsy-4B_CGi-I	10087	10145	LTR/Gypsy	c	0.8197	10000	276
	983	1050	Copia-23_TC-I	5041	5114	LTR/Copia	d	0.7465	15000	214
	1335	1485	MuDR-5_GR	7023	7161	DNA/MuDR	d	0.7746	35000	251
	1728	1772	L1-100_CSav	3664	3713	NonLTR/L1	d	0.8478	12500	212
Name	From	To	Name	From	To	Class	Dir	Sim	Pos/Mm:Ts	Score
PAXXG252040_NEWO01000347.1	826	893	LTR122_MD	308	367	ERV	c	0.7541	15556	244
	1013	1054	Gypsy-1_LOc-I	697	739	LTR/Gypsy	c	0.8140	11667	234
Name	From	To	Name	From	To	Class	Dir	Sim	Pos/Mm:Ts	Score
PAXXG267460_NEWO01000406.1	306	369	hAT-N26_RSa	295	353	DNA/hAT	c	0.7742	12222	206
	793	839	hAT-13_VVi	2191	2238	DNA/hAT	c	0.8125	13333	223
	1280	1314	Copia-84_Mad-I	174	209	LTR/Copia	c	0.8611	13333	234
Name	From	To	Name	From	To	Class	Dir	Sim	Pos/Mm:Ts	Score
PAXXG267620_NEWO01000407.1	174	223	MuDr-4_HM	9058	9106	DNA/MuDR	c	0.8200	14000	219
	602	661	Sola2-2_CorFlu	5706	5763	DNA/Sola/Sola2	c	0.7627	20000	202
	1201	1282	Gypsy-8_DMoj-I	566	641	LTR/Gypsy	d	0.7468	17778	274
	2404	2531	EnSpm-10_ZM	7619	7744	DNA/EnSpm/CACTA	c	0.7419	16429	295
	2844	2928	hAT-N5_HM	903	990	DNA/hAT	d	0.7647	18750	225
	2930	3038	Helitron-1_AmRa	2643	2744	DNA/Helitron	d	0.7477	18889	243
	3270	3366	MuDR-N7_DaCa	302	393	DNA/MuDR	d	0.7368	17273	205
	3761	3822	Gypsy-8_SeUm-I	5339	5408	LTR/Gypsy	c	0.7727	18333	233
	4299	4442	Gypsy-27E_MT-LTR	1485	1626	LTR/Gypsy	d	0.7055	20625	213
	4763	4930	MuDR-4_OES	3579	3765	DNA/MuDR	d	0.7294	18889	209
	5636	5674	RLG_scDEL_5_1-I	2886	2924	LTR/Gypsy	d	0.8462	15000	251
	5747	5806	Academ-2_HM	5234	5289	DNA/Academ	d	0.8103	14000	200
	6102	6499	Gypsy-8_JC-I	1887	2285	LTR/Gypsy	d	0.7000	19138	1140
	6578	6668	Gypsy-6_CP-I	2516	2606	LTR/Gypsy	d	0.7174	17143	337
	6701	8235	Gypsy-54_GR-I	3306	4874	LTR/Gypsy	d	0.6595	17551	1680
	8480	8554	Gypsy-1_ECa-I	7559	7641	LTR/Gypsy	d	0.7662	15556	280
	8619	8727	Penelope-5_HM	2200	2303	NonLTR/Penelope/Hydra	c	0.7596	19000	246
	9083	9129	MuDR-N339_OS	387	432	DNA/MuDR	d	0.7872	18000	223
	9174	9220	LTR88B_MD	433	474	ERV/ERV1	c	0.8444	13333	233
	9293	9361	CR1-22_DR	1459	1522	NonLTR/CR1	c	0.7879	27500	221
	10006	10035	Helitron-N76_ALy	3420	3449	DNA/Helitron	d	0.9000	10000	210
	10149	10204	Transib-8_DAn	319	376	DNA/Transib	d	0.8036	18000	212
	10334	10404	CR1-8_Hmel	3754	3821	NonLTR/CR1	c	0.7681	21429	266
	10657	10800	MuDR-1N1_JC	1274	1429	DNA/MuDR	c	0.7397	20000	212
	11871	11958	SurSur-5.1328_int	1648	1731	ERV/ERV1	d	0.7326	13846	260
	12401	12454	BEL-1_DKi-I	4232	4289	LTR/BEL	c	0.8000	25000	249
	12561	12669	hAT-1_ReTu	79	184	DNA/hAT	c	0.7647	28571	233
	12861	12910	L1-1_ET	244	291	NonLTR/L1	d	0.8163	16000	264
	14145	14187	Gypsy-54_LeLe-I	1832	1871	LTR/Gypsy	d	0.8571	20000	224
	14619	14698	Vingi-25_LMi	2744	2815	NonLTR/Vingi	d	0.7467	13636	263
	14766	14806	L1-89_DR	1377	1419	NonLTR/L1	d	0.8605	20000	216
	15751	15932	Copia-7_CP-LTR	24	219	LTR/Copia	c	0.7568	15556	403
	15994	17211	Copia-7_CP-I	3363	4608	LTR/Copia	c	0.8746	13611	8519
	17276	18899	Copia18-VV_I	2164	3756	LTR/Copia	c	0.8287	13043	9959
	18900	21586	Copia-7_CP-I	139	2850	LTR/Copia	c	0.8323	16082	16013
	22002	22102	Copia-7_CP-LTR	155	242	LTR/Copia	c	0.7582	16364	268
	22104	22201	Copia-38_PX-LTR	36	138	LTR/Copia	d	0.7660	12308	271
	22344	22430	Gypsy-41_AIp-I	1703	1791	LTR/Gypsy	c	0.7000	13750	240
	22994	23049	Gypsy100-I_DR	4650	4706	LTR/Gypsy	c	0.7719	18333	243
	23106	23188	Gypsy-51_LMi-LTR	217	300	LTR/Gypsy	d	0.7561	26667	200
	23796	23853	Copia-47_PX-I	2971	3030	LTR/Copia	d	0.7667	15714	242
	23994	24062	Copia-45_MN-I	2997	3058	LTR/Copia	c	0.7656	14444	274
	25458	25489	hAT-11_PMon	2809	2840	DNA/hAT	d	0.9062	30000	205
	25572	25614	Gypsy-181_DR-I	1234	1275	LTR/Gypsy	d	0.8140	14000	240
Name	From	To	Name	From	To	Class	Dir	Sim	Pos/Mm:Ts	Score
PAXXG273990_NEWO01000435.1
	893	936	Gypsy-44_DWil-LTR	219	264	LTR/Gypsy	c	0.8000	16000	203
Name	From	To	Name	From	To	Class	Dir	Sim	Pos/Mm:Ts	Score
PAXXG281390_NEWO01000469.1	560	617	MULE1_EI	64	118	DNA/MuDR	c	0.7857	11250	209
	687	762	Gypsy-11_OwFu-LTR	1467	1548	LTR/Gypsy	c	0.7595	12000	234
Name	From	To	Name	From	To	Class	Dir	Sim	Pos/Mm:Ts	Score
PAXXG281490_NEWO01000469.1	3	38	BEL-781_AA-I	667	702	LTR/BEL	c	0.8333	20000	206
	2242	2319	hAT-N29_LSal	17	99	DNA/hAT	d	0.7308	11333	221
	2634	2688	L1-65_ACar	1367	1418	NonLTR/L1	c	0.8462	50000	228
	2746	2819	Tx1-14_CGi	4756	4830	NonLTR/Tx1	d	0.7500	18750	216
	2861	2898	MuDR-32_OS	1522	1557	DNA/MuDR	d	0.8649	13333	225
	3962	4052	Sola3-3_CVi	7006	7092	DNA/Sola/Sola3	d	0.7386	16364	227
	4450	4547	Gypsy-3_RaAl-I	3685	3779	LTR/Gypsy	d	0.7826	16250	220
	5232	5270	L1-8_LeLe	6270	6305	NonLTR/L1	d	0.8919	15000	247
	5654	5751	P-2_AP	1851	1947	DNA/P	c	0.7677	17500	220
	6142	6188	PiggyBac-1_PI	3692	3743	DNA/piggyBac	d	0.7917	12857	242
	7127	7168	Gypsy10-I_SP	4912	4953	LTR/Gypsy	c	0.7857	15000	224
	7195	7335	RanTar-1.95	1473	1613	NonLTR/L1	c	0.6875	13600	276
	7401	7520	Copia-33_GR-I	494	614	LTR/Copia	d	0.6612	14286	301
	7607	7789	Copia-29_GAr-I	1874	2059	LTR/Copia	d	0.6522	16571	372
	7837	7933	Copia-108_MT-I	2248	2345	LTR/Copia	d	0.6633	13043	248
	8301	8601	Copia-97_Mad-I	2567	2884	LTR/Copia	d	0.6851	19333	742
	8623	8682	Copia-1_BDi-I	2945	3005	LTR/Copia	d	0.7705	32500	250
	9242	9306	Gypsy-72-LTR_ZM	7	78	LTR/Gypsy	d	0.8308	15000	251
	9519	9635	EnSpm-32_OS	7615	7736	DNA/EnSpm/CACTA	d	0.7288	12353	222
	9812	9842	ERV37_MD_I	7296	7326	ERV/ERV1	c	0.9032	15000	210
	9892	9997	hAT-1b_Csi	4261	4371	DNA/hAT	c	0.6909	20000	239
	10009	10061	Gypsy-11_CySi-LTR	367	425	LTR/Gypsy	c	0.8036	16000	222
	10696	10783	Gypsy-16_JC-LTR	384	479	LTR/Gypsy	c	0.7586	16000	230
	11464	11555	Crack-6_DR	338	428	NonLTR/Crack	c	0.7419	17273	237
	11586	11632	TURMOIL2	6800	6847	DNA/Harbinger	c	0.8571	990000	208
	11703	11777	Gypsy-45_GR-LTR	337	407	LTR/Gypsy	d	0.7671	17500	253
	11902	11971	EnSpm-28_ZM	7773	7843	DNA/EnSpm/CACTA	c	0.7887	30000	268
	12138	12231	CR1-9_HRo	3970	4050	NonLTR/CR1	c	0.7500	18000	237
	12488	12586	Copia-65_Mad-I	822	913	LTR/Copia	d	0.7340	18182	250
	12698	12747	Dada-U6_DaDr	8031	8079	DNA/Dada	d	0.8000	22500	231
	13883	13923	DIRSQ-2_OD	13147	13190	LTR/DIRS	d	0.8605	40000	219
	14331	14380	Mariner-63_CorFlu	321	368	DNA/Mariner	d	0.8163	26667	221
Name	From	To	Name	From	To	Class	Dir	Sim	Pos/Mm:Ts	Score
PAXXG290320_NEWO01000518.1	238	299	Gypsy-46_Mad-I	11155	11218	LTR/Gypsy	d	0.8154	35000	244
	626	710	Nimb-15_DR	2425	2516	NonLTR/Nimb	c	0.7356	14167	225
	1003	1193	Polinton-16_CorFlu	1158	1354	DNA/Polinton	c	0.7292	18182	352
	1393	1501	REP-2_RC	720	828	Interspersed_Repeat	c	0.7692	17000	218
	1632	1672	Neptune-36_XT	4316	4356	NonLTR/Penelope/Neptune	d	0.8049	20000	227
	1832	1969	DNAV-1d_LVa	7430	7562	IntegratedVirus/DNAV	d	0.7444	24167	255
	2028	2170	Ogre-VP1_LTR	2567	2725	LTR/Gypsy	c	0.7483	20000	276
Name	From	To	Name	From	To	Class	Dir	Sim	Pos/Mm:Ts	Score
PAXXG300950_NEWO01000583.1	191	228	CRE-1_HRo	349	386	NonLTR/CRE	c	0.8421	15000	230
	622	727	Helitron-2_DVir	1649	1752	DNA/Helitron	c	0.7500	20000	232
	884	941	MuDR-43_OS	233	284	DNA/MuDR	c	0.8000	16000	263
	1175	1230	TguERVL2a1_LTR-Lb_Ucy	174	227	ERV/ERV3	c	0.8000	20000	224
Name	From	To	Name	From	To	Class	Dir	Sim	Pos/Mm:Ts	Score
PAXXG310350_NEWO01000643.1
	7	56	hAT-2512_Crp	311	359	DNA/hAT	d	0.8039	14000	210
Name	From	To	Name	From	To	Class	Dir	Sim	Pos/Mm:Ts	Score
PAXXG314690_NEWO01000680.1	99	166	Sagan-7_PCor	3543	3607	DNA/Mariner	d	0.8182	20000	289
	620	668	VulLag-1.142	1025	1073	NonLTR/L1	d	0.7800	11250	247
	831	921	Gypsy-49_SpEx-I	4539	4640	LTR/Gypsy	c	0.7263	15714	231
	998	1106	Copia-11B_Mac-I	1122	1217	LTR/Copia	c	0.7600	21250	220
	1318	1403	hAT-N45_DaCa	88	167	DNA/hAT	d	0.7590	16000	275
	1676	1750	hAT-N45_DaCa	88	157	DNA/hAT	d	0.7826	20000	229
	1902	1951	Gypsy-40_AA-LTR	101	153	LTR/Gypsy	d	0.7647	12222	211
	2506	2558	EnSpm-1_DaCa	8934	8989	DNA/EnSpm/CACTA	c	0.7407	14444	265
Name	From	To	Name	From	To	Class	Dir	Sim	Pos/Mm:Ts	Score
PAXXG317800_NEWO01000706.1	218	306	EnSpm-3_HV	6502	6593	DNA/EnSpm/CACTA	c	0.7222	16667	250
	382	445	Gypsy-73K_CCri-I	6900	6968	LTR/Gypsy	d	0.7727	43333	210
	695	745	Gypsy-12_CerCap-I	4965	5015	LTR/Gypsy	c	0.7692	14286	206
	747	840	Harbinger-2_LVa	1240	1345	DNA/Harbinger	d	0.7300	17500	200
	943	1035	L1-117_ALy	1709	1806	NonLTR/L1	c	0.7419	20000	263
	1073	1142	Daphne-21_HMa	4042	4113	NonLTR/Daphne	d	0.7397	15000	216
	1226	1293	P-N9_LSal	1420	1487	DNA/P	c	0.7794	21667	240
Name	From	To	Name	From	To	Class	Dir	Sim	Pos/Mm:Ts	Score
PAXXG329470_NEWO01000815.1	228	290	Gypsy-28_PirFin-I	264	324	LTR/Gypsy	c	0.7903	24000	225
	2240	2279	EnSpm-4_MT	7282	7321	DNA/EnSpm/CACTA	c	0.8000	16000	229
	2378	2525	Copia-57_BRa-LTR	431	568	LTR/Copia	d	0.7071	17222	234
Name	From	To	Name	From	To	Class	Dir	Sim	Pos/Mm:Ts	Score
PAXXG335290_NEWO01000883.1
	748	808	Gypsy-246_OS-LTR	349	410	LTR/Gypsy	d	0.7258	17778	229

## Sheet: Phalaenopsis equestris
Name	From	To	Name	From	To	Class	Dir	Sim	Pos/Mm:Ts	Score
Peq021222_APLD01015638.1	605	665	Transib-5_DEl	528	587	DNA/Transib	c	0.7541	20000	220
	889	991	Sola2-5_HM	808	902	DNA/Sola/Sola2	c	0.7374	20000	222
	1094	1138	Gypsy-20_OrIn-I	1602	1653	LTR/Gypsy	c	0.8478	15000	220
Name	From	To	Name	From	To	Class	Dir	Sim	Pos/Mm:Ts	Score
Peq007137_APLD01020593.1	208	263	L1-35_NN	2548	2602	NonLTR/L1	c	0.7857	16667	248
	861	894	MuDR-3_AT	5738	5773	DNA/MuDR	c	0.8889	10000	206
Name	From	To	Name	From	To	Class	Dir	Sim	Pos/Mm:Ts	Score
Peq010053_APLD01023118.1	406	478	Gypsy-68B_ZM-LTR	1215	1287	LTR/Gypsy	c	0.7714	21667	227
	1136	1212	EnSpm-N1_DR	2035	2100	DNA/EnSpm/CACTA	d	0.8529	13333	302
	1573	1608	R4-1_CJap	1568	1602	NonLTR/R4	c	0.8333	12500	204
	1653	1700	BEL-5_DAzt-I	1660	1712	LTR/BEL	c	0.8200	17500	237
Name	From	To	Name	From	To	Class	Dir	Sim	Pos/Mm:Ts	Score
Peq000422_APLD01005612.1	181	417	Helitron-11_ArHy	13904	14152	DNA/Helitron	d	0.7220	20435	278
	757	817	CR1-2_NVi	5084	5137	NonLTR/CR1	c	0.8036	15000	210
	852	925	hAT-8_SBi	60	133	DNA/hAT	c	0.7237	17000	216
	982	1008	WORF_DMi	4045	4071	NonLTR/CR1	c	0.9630	10000	231
	1583	1709	hAT-1_ReTu	198	314	DNA/hAT	c	0.7500	18333	215
	1822	1914	DNA-9_CQ	900	988	DNA	c	0.7283	17500	215
Name	From	To	Name	From	To	Class	Dir	Sim	Pos/Mm:Ts	Score
Peq000509_APLD01005468.1	464	502	Gypsy-61_MT-I	2297	2339	LTR/Gypsy	d	0.8750	20000	237
	995	1047	VvinDV_compBsc1	5362	5414	IntegratedVirus/Caulimovirus	c	0.7818	13333	219
	1616	1674	Gypsy-18_Mac-I	962	1022	LTR/Gypsy	c	0.7333	18750	204
Name	From	To	Name	From	To	Class	Dir	Sim	Pos/Mm:Ts	Score
Peq000883_APLD01004834.1	452	524	Gypsy-1_ArHy-I	5988	6053	LTR/Gypsy	d	0.7353	14545	254
	1103	1152	TapInd-1.33	2737	2789	NonLTR/L1	c	0.8039	16000	212
	1175	1206	Tad1-33_BG	5269	5300	NonLTR/Tad1	d	0.8750	13333	222
	1393	1474	Helitron-9_ArHy	6855	6936	DNA/Helitron	d	0.7625	18750	257
Name	From	To	Name	From	To	Class	Dir	Sim	Pos/Mm:Ts	Score
Peq001173_APLD01004309.1	296	390	Neptune-1_DR	135	229	NonLTR/Penelope/Neptune	d	0.7083	12381	277
	1320	1375	Tx1-3_SK	4895	4946	NonLTR/Tx1	c	0.8333	20000	221
	1612	1772	EnSpm-8_HM	6954	7096	DNA/EnSpm/CACTA	c	0.7550	18462	250
	1825	1881	Gypsy-172_DR-LTR	41	103	LTR/Gypsy	d	0.7759	17143	226
	2113	2249	Harbinger-3_VV	3326	3462	DNA/Harbinger	d	0.7481	21818	212
	2290	2405	DNA3-5_STu	345	448	DNA	c	0.7333	12941	261
	4432	4486	L1_Ele12	4381	4433	NonLTR/L1	c	0.7818	20000	221
	4690	4746	GliGli-1.0	74	126	NonLTR/SINE/SINE2	c	0.7963	14286	250
	4855	4953	Kolobok-N13_CCa	424	514	DNA/Kolobok	d	0.8229	16667	443
	5472	5519	Gypsy-13_CerCap-I	202	250	LTR/Gypsy	c	0.8367	14000	270
	5943	6054	Helitron-3_ALy	14560	14668	DNA/Helitron	c	0.7054	18000	217
	6363	6410	EnSpm-N1_SIn	38	83	DNA/EnSpm/CACTA	c	0.8723	12500	253
	6579	6629	MuDR-13_Cas	5850	5902	DNA/MuDR	c	0.8269	15000	221
	6667	6737	Athena-S_Av	10141	10209	NonLTR/Penelope/Athena	d	0.7042	12857	201
	7347	7487	MuDR-11N_VV	380	497	DNA/MuDR	c	0.7500	15333	237
	7913	8007	Athena-S0_Av	1098	1189	NonLTR/Penelope/Athena	d	0.7292	14615	219
	8153	8234	EnSpm-N34_DR	330	413	DNA/EnSpm/CACTA	d	0.8313	17143	418
	8386	8496	hAT-N45_DaCa	71	166	DNA/hAT	c	0.8085	14444	380
	8790	8835	hAT-N17_VMa	583	632	DNA/hAT	d	0.8125	17500	232
	9611	9691	DNA3-12_Mad	291	365	DNA	c	0.7973	15714	292
	10286	10336	Dada-5S_LaRo	735	788	DNA/Dada	d	0.8302	15000	252
	11397	11429	ISL2EU-22_CGi	5217	5249	DNA/ISL2EU	d	0.8788	13333	212
	11740	11810	MuDR-3_STu	2784	2853	DNA/MuDR	d	0.7857	15714	221
	11846	11967	Gypsy-4_DWil-I	926	1047	LTR/Gypsy	c	0.7377	18333	203
	12471	12558	L2-2_Cis	303	383	NonLTR/CR1	c	0.7349	14615	247
	12867	12960	CRE1	3391	3475	NonLTR/CRE	d	0.7931	23333	340
	12968	13024	HARB-N7_DCa	249	309	DNA/Harbinger	d	0.8596	16667	234
	13732	13786	LINE1-10_ZM	6250	6304	NonLTR/L1	d	0.8182	23333	227
	13847	13915	EnSpm1_SB	6111	6177	DNA/EnSpm/CACTA	d	0.7647	50000	229
	14064	14120	MuDR-8_GM	1312	1367	DNA/MuDR	c	0.7759	20000	217
	14492	14543	Gypsy-42_AA-I	4924	4973	LTR/Gypsy	d	0.7692	12500	231
Name	From	To	Name	From	To	Class	Dir	Sim	Pos/Mm:Ts	Score
Peq001235_APLD01004201.1	226	266	Copia-16_GAr-I	32	72	LTR/Copia	d	0.8293	14000	255
	469	537	BEL-603_AA-I	430	498	LTR/BEL	d	0.7826	14286	250
	734	781	Helitron-N14_SBi	179	226	DNA/Helitron	d	0.7917	13333	228
	922	1022	HAL1-2A_Cpo	905	1010	NonLTR/L1	d	0.6832	13500	218
Name	From	To	Name	From	To	Class	Dir	Sim	Pos/Mm:Ts	Score
Peq001305_APLD01004085.1	6	72	Copia-33_PHord-I	4707	4768	LTR/Copia	c	0.7538	13000	266
	242	298	Gypsy-46_GAr-I	10242	10296	LTR/Gypsy	d	0.7679	20000	229
	302	373	Helitron-N140_OS	3630	3702	DNA/Helitron	d	0.7778	20000	218
	661	721	ERVL-E	5582	5635	ERV/ERV3	c	0.8070	20000	259
Name	From	To	Name	From	To	Class	Dir	Sim	Pos/Mm:Ts	Score
Peq001536_APLD01003634.1
	7	56	hAT-2512_Crp	311	359	DNA/hAT	d	0.8039	14000	210
Name	From	To	Name	From	To	Class	Dir	Sim	Pos/Mm:Ts	Score
Peq001743_APLD01003188.1	604	656	MdomV_scMd2	3925	3986	IntegratedVirus/Caulimovirus	d	0.8182	13333	235
	908	963	Sola2-N1_LMi	569	621	DNA/Sola/Sola2	d	0.7778	14286	204
Name	From	To	Name	From	To	Class	Dir	Sim	Pos/Mm:Ts	Score
Peq002092_APLD01002623.1	296	370	ATDNA2T9C	1292	1365	DNA/MuDR	d	0.7838	13750	204
	533	576	Copia-7_OS-I	6312	6360	LTR/Copia	d	0.8478	13333	218
Name	From	To	Name	From	To	Class	Dir	Sim	Pos/Mm:Ts	Score
Peq002094_APLD01002617.1	204	240	Gypsy-149_RSa-LTR	849	885	LTR/Gypsy	d	0.8649	12500	255
	564	645	IS3EU-4_DR	10467	10545	DNA/IS3EU	c	0.7500	21250	226
	1253	1375	GYCUME1_LTR	223	337	LTR/Gypsy	d	0.7478	19091	242
	1610	1714	MuDR-10_FV	137	240	DNA/MuDR	c	0.6762	15789	235
	1722	1757	hAT-4_LMi	1908	1945	DNA/hAT	d	0.8649	20000	206
	1889	1927	Mariner-23_CorFlu	1840	1876	DNA/Mariner	d	0.8684	20000	213
	1969	2037	Gypsy-93_MLP-I	2702	2774	LTR/Gypsy	d	0.7826	15714	255
Name	From	To	Name	From	To	Class	Dir	Sim	Pos/Mm:Ts	Score
Peq002653_APLD01001288.1	429	517	Polinton-1_DBi	53	134	DNA/Polinton	c	0.7294	20000	259
	888	933	DNA6-1_MLP	561	609	DNA	d	0.7917	13333	231
Name	From	To	Name	From	To	Class	Dir	Sim	Pos/Mm:Ts	Score
Peq003380_APLD01022246.1	260	393	Polinton-2_HM	8628	8746	DNA/Polinton	c	0.7119	13333	201
	797	932	Polinton-1_SM	13999	14121	DNA/Polinton	d	0.7795	21111	284
	1318	1405	Copia-36_ALY-I	1237	1317	LTR/Copia	c	0.7356	16000	205
Name	From	To	Name	From	To	Class	Dir	Sim	Pos/Mm:Ts	Score
Peq003768_APLD01012390.1	293	326	DNA8-20_DR	8512	8546	DNA	d	0.8857	15000	222
	468	549	Gypsy-8_DMoj-I	566	641	LTR/Gypsy	d	0.7468	17778	274
	1224	1304	Copia-178_ZM-I	5751	5834	LTR/Copia	d	0.7108	20000	260
	2233	2355	EnSpm-7_HM	3270	3376	DNA/EnSpm/CACTA	d	0.8304	15714	375
	2856	2883	Harbinger1_PTr	218	245	DNA/Harbinger	c	0.9286	10000	200
	3057	3127	EnSpm-37_SBi	9098	9169	DNA/EnSpm/CACTA	d	0.7681	16250	240
Name	From	To	Name	From	To	Class	Dir	Sim	Pos/Mm:Ts	Score
Peq004585_APLD01007736.1	225	290	EnSpm-N3_NS	1314	1384	DNA/EnSpm/CACTA	c	0.7246	14545	207
	853	893	Jockey-15_DEl	2864	2904	NonLTR/Jockey	c	0.8293	14000	257
	1074	1129	DNA-2-3_HM	1891	1944	DNA	d	0.7857	15000	209
	1326	1361	MuDR-8_MT	1770	1804	DNA/MuDR	d	0.8611	20000	215
	2067	2121	Dada-tA_OL	7416	7475	DNA/Dada	c	0.7759	12500	242
Name	From	To	Name	From	To	Class	Dir	Sim	Pos/Mm:Ts	Score
Peq005067_APLD01011268.1	52	140	ATLANTYS-I_OS	6739	6828	LTR/Gypsy	d	0.7303	19000	242
	434	531	MuDR-14_GM	12594	12699	DNA/MuDR	c	0.7500	19091	224
	589	633	Harbinger-1_EPa	984	1024	DNA/Harbinger	c	0.8605	20000	232
	1084	1309	Harbinger-N5_LVa	623	814	DNA/Harbinger	c	0.7350	19500	236
	1614	1763	MuDR-5_GR	463	616	DNA/MuDR	d	0.7550	36250	261
	1964	2058	MUDRN2_OS	344	436	DNA/MuDR	d	0.7766	23333	209
	2225	2268	hAT-N4_Cas	191	234	DNA/hAT	d	0.8667	20000	224
	2512	2571	Odin-18_OD	5189	5260	NonLTR	d	0.7705	14444	256
Name	From	To	Name	From	To	Class	Dir	Sim	Pos/Mm:Ts	Score
Peq005525_APLD01029188.1	349	409	Gypsy-85_DTa-I	3679	3735	LTR/Gypsy	d	0.7458	14444	240
	580	631	Gypsy-43_CQ-I	6934	6988	LTR/Gypsy	d	0.7547	17143	212
	1001	1120	Helitron-N64_RSa	1500	1613	DNA/Helitron	d	0.6838	16842	215
	1142	1265	Gypsy-1-I_MI	816	947	LTR/Gypsy	c	0.7440	22727	231
	1955	2025	LOA_Ele6C_AAe	122	199	NonLTR/Loa	d	0.8169	15000	228
	2495	2554	Caulimovirus-14_ATr	124	181	IntegratedVirus/Caulimovirus	c	0.8000	16000	255
	2721	2867	EnSpm-N13_DR	8102	8244	DNA/EnSpm/CACTA	d	0.7234	15000	234
	3031	3069	Gypsy-18_SiOr-I	2763	2801	LTR/Gypsy	c	0.8718	50000	215
	3359	3414	BRODYAGA1A	382	436	DNA/MuDR	c	0.8214	22500	236
Name	From	To	Name	From	To	Class	Dir	Sim	Pos/Mm:Ts	Score
Peq005635_APLD01028307.1_APLD01028308.1	107	150	Gypsy-14_PGr-I	864	906	LTR/Gypsy	c	0.8409	15000	279
	632	736	Helitron-N39_ALy	1151	1256	DNA/Helitron	d	0.7404	20000	208
	892	948	Gypsy-116-I_DR	489	545	LTR/Gypsy	d	0.7586	13333	253
	985	1050	BEL-860_AA-I	3207	3269	LTR/BEL	d	0.7344	13636	245
	1344	1373	DIRS-4N3_DR	3264	3296	LTR/DIRS	c	0.9355	10000	218
	1719	1861	Gypsy-2_PaPe-I	1522	1667	LTR/Gypsy	d	0.7357	17333	200
	1999	2062	Gypsy-531_AA-I	5160	5232	LTR/Gypsy	d	0.7761	12222	213
	2102	2179	Polinton-7_CGi	15871	15960	DNA/Polinton	d	0.7901	20000	275
	2697	2793	Gypsy-2_EsVe-I	626	719	LTR/Gypsy	c	0.7263	17500	205
	2819	2903	Gypsy-15_DAn-LTR	448	520	LTR/Gypsy	d	0.7632	16667	205
	2909	3693	RTE-1_DCa	15	851	NonLTR/RTE	d	0.7608	16055	3155
	3726	4000	MuDR-N19_RSa	919	1192	DNA/MuDR	d	0.7510	22105	293
	4229	4773	DNA7-1_LVa	241	747	DNA	d	0.6737	13269	1040
	5373	5422	Helitron-2_HMM	6736	6786	DNA/Helitron	d	0.8039	22500	219
	5473	5566	CteGun-1.127	2061	2150	NonLTR/L1	d	0.7391	17273	274
	5865	5950	MuDR-6_SeTo	6593	6672	DNA/MuDR	d	0.7857	18333	215
	5964	6056	Copia-27_MLP-I	3049	3133	LTR/Copia	d	0.7931	30000	231
	6436	6522	DNA-12N_SBi	2279	2364	DNA	c	0.7882	24000	220
	6704	6832	Gypsy-18_LG-I	682	799	LTR/Gypsy	c	0.7759	14545	253
	7399	7456	Gypsy-32_SM-I	4717	4773	LTR/Gypsy	c	0.7414	17500	219
	7995	8082	Helitron-like-2_Hmel	424	521	DNA/Helitron	c	0.7609	22857	235
	8093	8169	MuDR-13B_SBi	1395	1475	DNA/MuDR	c	0.7564	14000	250
	8182	8233	Gypsy-8_PirFin-I	1472	1525	LTR/Gypsy	d	0.7736	15714	224
	8581	8641	DNA8-40_AP	564	622	DNA	c	0.7833	18333	214
	8768	8807	Copia-75_GM-I	1828	1867	LTR/Copia	d	0.8000	16000	221
	9391	9507	HARB-N23_ALy	506	611	DNA/Harbinger	c	0.7156	15556	242
	10130	10216	Polinton-14_CorFlu	14444	14534	DNA/Polinton	c	0.7931	12500	282
	10532	10610	Copia-5_DWil-I	3553	3631	LTR/Copia	c	0.7625	16250	208
	10705	10770	hAT-6_OS	1439	1510	DNA/hAT	d	0.7826	22000	247
Name	From	To	Name	From	To	Class	Dir	Sim	Pos/Mm:Ts	Score
Peq006944_APLD01009070.1	90	133	MuDR-N238_OS	619	663	DNA/MuDR	d	0.8636	20000	221
	145	173	Copia-44_ECa-I	4412	4440	LTR/Copia	c	0.8966	10000	223
	511	591	EnSpm-4_GM	3698	3782	DNA/EnSpm/CACTA	d	0.7439	17000	243
	646	744	ChoHof-3.9	3375	3474	NonLTR/L1	c	0.7474	16667	275
	905	970	MuDR-N72_OS	512	577	DNA/MuDR	c	0.7969	16667	248
	1211	1389	RTE-1B_DCa	1011	1217	NonLTR/RTE	c	0.7880	14762	696
	1407	1485	Athena-L1_As	5999	6077	NonLTR/Penelope/Athena	d	0.7531	22857	228
	2117	2238	RTE-1B_DCa	1011	1133	NonLTR/RTE	c	0.8125	16667	378
	3226	3308	EnSpm-12_RIr	7506	7590	DNA/EnSpm/CACTA	c	0.7143	14286	217
	3724	3820	Polinton-1_HM	17561	17656	DNA/Polinton	c	0.7396	12857	241
	4339	4387	LIN25_SM	835	884	NonLTR/NeSL	d	0.8000	22500	217
	4700	4767	L1-71_ACar	5337	5408	NonLTR/L1	c	0.7571	25000	245
Name	From	To	Name	From	To	Class	Dir	Sim	Pos/Mm:Ts	Score
Peq008086_APLD01020961.1	233	334	L1-2_Ttr	1534	1636	NonLTR/L1	d	0.6961	15294	226
	912	979	MuDR-34N5_MT	267	336	DNA/MuDR	c	0.7794	13333	236
	1103	1696	SHACOP_I_MT	159	778	LTR/Copia	d	0.6537	18182	896
	1842	1910	Helitron-N4_CGi	544	610	DNA/Helitron	d	0.7647	23333	230
	2055	3430	Copia-31-I_VV	1069	2460	LTR/Copia	d	0.6465	17449	1741
	3492	3552	PtPineywoods_I	4038	4099	LTR	d	0.8197	23333	271
	3652	3711	Polinton-2_CorFlu	10362	10422	DNA/Polinton	d	0.8136	16000	216
	3804	3861	Gypsy18-VV_LTR	1037	1092	LTR/Gypsy	d	0.8103	14000	217
	4565	4702	Gypsy-2_PaPe-I	2954	3099	LTR/Gypsy	d	0.7410	24167	249
	4770	4846	MuDR-N1_DCa	193	270	DNA/MuDR	d	0.7468	17000	297
	4924	5037	CR1-2_DAn	472	571	NonLTR/CR1	d	0.7714	21250	227
	5395	5530	Helitron-N1_PTr	2255	2410	DNA/Helitron	d	0.7761	16154	277
	5700	5769	BEL-52_DRe-I	998	1060	LTR/BEL	d	0.7727	13333	266
	6047	6099	hATx-21_SM	469	519	DNA/hAT	d	0.7692	18333	210
	6130	6207	hAT-54_HM	55	137	DNA/hAT	c	0.7595	15000	229
	6286	6333	Sola1-2_AP	2403	2445	DNA/Sola/Sola1	d	0.8696	15000	227
	6383	6441	Mariner-74_CCri	531	591	DNA/Mariner	c	0.7833	12500	270
	7397	7504	Gypsy-9_AB-I	1124	1229	LTR/Gypsy	d	0.7358	16154	296
	7559	7660	MuDR-14_SeTo	384	470	DNA/MuDR	c	0.6848	12778	230
	7667	7723	hAT-N5_ACar	2556	2612	DNA/hAT	d	0.7368	18750	239
	7829	8025	Gypsy-51_GR-LTR	1119	1332	LTR/Gypsy	d	0.7310	12857	279
	8337	8402	piggyBac-1_Hmel	644	711	DNA/piggyBac	c	0.7353	16000	225
	10300	10378	Gypsy-233_OS-I	5439	5516	LTR/Gypsy	d	0.7250	15455	219
	10428	10499	Jockey-6_DPer	5828	5907	NonLTR/Jockey	c	0.7922	22500	252
Name	From	To	Name	From	To	Class	Dir	Sim	Pos/Mm:Ts	Score
Peq008254_APLD01027950.1	355	481	Gypsy-30_AIp-I	4978	5103	LTR/Gypsy	d	0.6667	14583	218
	692	825	Helitron-N7_ALy	656	801	DNA/Helitron	d	0.7664	16667	260
	1442	1491	hATw-1_HMa	2534	2591	DNA/hAT	c	0.8302	20000	230
Name	From	To	Name	From	To	Class	Dir	Sim	Pos/Mm:Ts	Score
Peq008647_APLD01019236.1
	1013	1076	Gypsy-1_LOc-I	668	739	LTR/Gypsy	c	0.7727	16250	253
Name	From	To	Name	From	To	Class	Dir	Sim	Pos/Mm:Ts	Score
Peq009523_APLD01000010.1_APLD01000011.1	298	351	Kolobok-14_CGi	1231	1291	DNA/Kolobok	d	0.8070	20000	211
	387	417	Chronos-1_PInfe	4550	4580	LTR/Gypsy	d	0.8710	13333	200
	783	846	EnSpm-5_VV	7697	7762	DNA/EnSpm/CACTA	c	0.8462	80000	282
	1030	1090	L1-36_LSal	1637	1704	NonLTR/L1	d	0.7778	11111	202
	1381	1438	Gypsy-9_FV-I	3818	3875	LTR/Gypsy	c	0.7966	16000	251
	1756	1822	Daphne-8_HMa	3746	3810	NonLTR/Daphne	c	0.7794	16667	201
	2191	2255	Copia-65_ZM-I	1529	1588	LTR/Copia	c	0.7742	15000	269
	2274	2402	Academ-8_LMi	2347	2477	DNA/Academ	c	0.7440	19231	252
	2457	2497	SRV_MM-int	3240	3281	ERV/ERV2	c	0.8095	11667	241
	2503	2629	EnSpm-1_DaCa	5557	5671	DNA/EnSpm/CACTA	c	0.7692	17000	206
Name	From	To	Name	From	To	Class	Dir	Sim	Pos/Mm:Ts	Score
Peq010042_APLD01023108.1	120	149	Copia-36_GM-I	3803	3832	LTR/Copia	c	0.8667	13333	207
	426	482	hAT-2_ReTu	237	294	DNA/hAT	c	0.8596	25000	235
	575	660	Gypsy-48_GR-LTR	2452	2528	LTR/Gypsy	c	0.7722	20000	226
	926	986	Gypsy-1_TriCit-I	4315	4366	LTR/Gypsy	c	0.7963	11250	205
	1218	1304	P-22_HM	2850	2938	DNA/P	c	0.7356	17273	214
	1361	1460	DNA-39_LVa	1655	1759	DNA	c	0.7327	16923	244
	1819	1885	L1B_SS	4638	4710	NonLTR/L1	d	0.7246	17000	223
	2353	2438	Polinton-2_TC	4997	5097	DNA/Polinton	d	0.7609	17778	220
	2688	2738	Gypsy-3_BrCo-I	1211	1255	LTR/Gypsy	d	0.8478	15000	210
	3277	3363	MtPH-A6-1-Ia	1667	1757	DNA/Harbinger	c	0.7640	20000	253
	3622	3684	Gypsy-86_LVa-LTR	220	278	LTR/Gypsy	c	0.8197	17500	213
	3772	3855	Athena-T_Av	7935	8024	NonLTR/Penelope/Athena	c	0.7727	17500	248
	3874	3916	Copia-2_NN-I	5153	5195	LTR/Copia	c	0.8140	11429	276
	3968	4271	COP14_I_MT	3495	3811	LTR/Copia	c	0.6842	16226	732
	4499	5184	Copia-6_Mad-I	2962	3677	LTR/Copia	c	0.6799	19892	1146
	5261	5291	Copia3-VV_I	3487	3517	LTR/Copia	c	0.8387	12500	207
	5653	6488	Copia1-VV_I	1634	2473	LTR/Copia	c	0.6646	18889	1041
	6555	6653	Copia-16_MN-I	1439	1538	LTR/Copia	c	0.7374	17143	374
	6805	6849	Copia-52_MN-I	1149	1193	LTR/Copia	c	0.7778	11111	261
	7622	7751	piggyBacA-1_DPur	358	497	DNA/piggyBac	d	0.7185	17647	224
	8872	9040	Gypsy-9_AIp-I	3835	4003	LTR/Gypsy	c	0.6272	16154	414
	9218	9721	Gypsy-9_AIp-I	1128	1645	LTR/Gypsy	c	0.6552	17375	537
	9818	10112	Gypsy-2_MN-I	1690	1987	LTR/Gypsy	d	0.6309	17377	646
	10147	10293	Gypsy-8_Cia-I	2466	2611	LTR/Gypsy	d	0.6929	14615	377
	10392	10443	Gypsy-78_GM-I	4430	4481	LTR/Gypsy	d	0.8113	11429	293
	10528	10692	EnSpm-N4_RSa	452	621	DNA/EnSpm/CACTA	c	0.7030	18500	212
	11236	11450	Copia-25_ECa-I	3339	3553	LTR/Copia	d	0.6605	14651	465
	11985	12084	Copia-83_VV-LTR	454	567	LTR/Copia	c	0.8137	14444	427
	12417	12482	MuDR-1_DaCa	265	332	DNA/MuDR	d	0.8358	20000	256
	12607	12767	hAT-N18_DCa	1	159	DNA/hAT	c	0.6899	13214	299
	13673	14001	Copia-20_RC-I	4044	4389	LTR/Copia	d	0.6708	16182	368
	14141	14227	EnSpm-N4_AT	1199	1272	DNA/EnSpm/CACTA	c	0.8026	13750	238
	14790	14873	Gypsy-15_TrVa-I	510	584	LTR/Gypsy	d	0.7595	15556	228
	14982	15055	Copia-8_ATr-I	2175	2237	LTR/Copia	d	0.8030	22500	247
	15214	15295	Zator-3N1_CGi	495	570	DNA/Zator	c	0.7407	13636	261
	15691	15769	HipArm-3.36	4068	4146	NonLTR/L1	d	0.7722	15000	215
Name	From	To	Name	From	To	Class	Dir	Sim	Pos/Mm:Ts	Score
Peq010075_APLD01163830.1_APLD01179127.1	80	154	Utopia-1_PU	507	583	NonLTR/NeSL	d	0.7273	17000	209
	161	194	Gypsy-55_MN-I	1916	1949	LTR/Gypsy	d	0.8529	16667	208
	286	319	L1_AC_9	4566	4600	NonLTR/L1	c	0.9143	10000	238
	767	821	Gypsy-39B_ALy-I	1926	1979	LTR/Gypsy	c	0.9091	40000	335
	831	861	Gypsy-123_MLP-I	2129	2159	LTR/Gypsy	d	0.9032	10000	240
	1006	1066	Tad1-48_BG	449	509	NonLTR/Tad1	c	0.7581	14444	234
	1275	1460	CRE-1_HyPe	6762	6941	NonLTR/CRE	d	0.6957	19091	326
Name	From	To	Name	From	To	Class	Dir	Sim	Pos/Mm:Ts	Score
Peq010285_APLD01034108.1_APLD01034109.1	375	438	MuDR-N1_VV	481	545	DNA/MuDR	c	0.8281	35000	216
	620	763	Copia-13_GM-I	2210	2355	LTR/Copia	c	0.7394	21667	250
	892	933	Gypsy-19_SiOr-LTR	1934	1976	LTR/Gypsy	c	0.8372	20000	209
	1336	1385	hAT-N10_OES	465	516	DNA/hAT	c	0.7843	25000	234
	1576	1626	Gypsy-16_BTa-I	4148	4195	LTR/Gypsy	c	0.8200	17500	220
	1918	1982	OSTE17	270	336	DNA/MuDR	d	0.7879	14286	204
	2251	2417	hAT-2_ReTu	3932	4080	DNA/hAT	c	0.7707	23000	277
	2537	2587	Vatovio	1067	1113	LTR/Gypsy	d	0.8750	40000	233
	2699	2754	MuDR-14_GM	408	460	DNA/MuDR	c	0.8182	14000	207
	2882	2963	Polinton-1_DGr	9063	9144	DNA/Polinton	c	0.7470	16364	244
	3059	3123	hAT-N10_DaCa	281	349	DNA/hAT	d	0.7761	15000	201
	4424	4506	Gypsy-26_PirFin-LTR	106	197	LTR/Gypsy	c	0.7816	13333	233
	4551	4628	Harbinger-3_CCri	1643	1719	DNA/Harbinger	c	0.6795	13529	243
	4725	4895	Dada-tV_CaAu	10505	10696	DNA/Dada	d	0.7602	20667	334
	5132	5190	Gypsy-1_OrIn-I	20	79	LTR/Gypsy	d	0.7833	18333	238
	5474	5562	Copia-177_ALy-I	2296	2376	LTR/Copia	c	0.7381	20000	215
	5910	5949	hAT-2_AmNi	1827	1866	DNA/hAT	c	0.7750	11250	201
	5970	6034	Gypsy-5_AIp-LTR	294	356	LTR/Gypsy	c	0.7846	16667	238
	6038	6148	MuDR-7_ATr	5444	5556	DNA/MuDR	c	0.7522	17273	311
	6406	6469	MuDR-15B_MT	78	135	DNA/MuDR	d	0.7869	16667	216
	6529	6659	STOWAWAY43_OS	51	172	DNA/Mariner	d	0.7073	18125	203
	6702	6771	Gypsy-144_OS-I	303	370	LTR/Gypsy	d	0.7286	17778	206
Name	From	To	Name	From	To	Class	Dir	Sim	Pos/Mm:Ts	Score
Peq010532_APLD01013535.1
	185	226	Gypsy-3_MeUr-I	1879	1927	LTR/Gypsy	c	0.8605	16667	213
Name	From	To	Name	From	To	Class	Dir	Sim	Pos/Mm:Ts	Score
Peq010533_APLD01013535.1	89	137	ATMU3	3082	3128	DNA/MuDR	c	0.7755	12857	226
	602	649	VHARB-N3_VV	244	296	DNA/Harbinger	d	0.8400	20000	211
	730	797	Helitron-N170_OS	297	366	DNA/Helitron	d	0.7286	12500	215
Name	From	To	Name	From	To	Class	Dir	Sim	Pos/Mm:Ts	Score
Peq010592_APLD01013621.1	161	232	Kolobok-1_NaeGru	2301	2364	DNA/Kolobok	c	0.8088	30000	223
	320	416	Helitron-3_DR	15394	15499	DNA/Helitron	c	0.7200	13750	266
	579	632	Copia-56_GM-I	12	62	LTR/Copia	c	0.7885	20000	240
	728	795	hAT-N43_LSal	128	193	DNA/hAT	c	0.7794	20000	208
	1163	1263	TAM2_AM	3854	3962	Interspersed_Repeat	c	0.7453	20000	247
	1394	1439	L1-17a_Lch	1418	1462	NonLTR/L1	d	0.8261	20000	218
	1451	1500	BURRO4-D_LTR	595	644	LTR/Gypsy	d	0.7800	11250	226
	1699	1746	Dada-U1B_DaTi	8557	8612	DNA/Dada	c	0.8235	20000	209
	1754	1884	SPMLIKE-B_OS	10713	10831	DNA/EnSpm/CACTA	c	0.7200	15556	327
Name	From	To	Name	From	To	Class	Dir	Sim	Pos/Mm:Ts	Score
Peq010729_APLD01036929.1	589	648	CR1-2_HMM	4551	4618	NonLTR/CR1	c	0.7778	15714	231
	748	808	Gypsy-246_OS-LTR	349	410	LTR/Gypsy	d	0.7258	17778	229
Name	From	To	Name	From	To	Class	Dir	Sim	Pos/Mm:Ts	Score
Peq011601_APLD01149179.1	2	32	LTR12B_Mio	93	123	ERV/ERV2	d	0.8710	13333	214
	85	150	Copia-25_AT-I	6534	6601	LTR/Copia	d	0.7500	16250	249
	704	762	NAVIRTE1	6	65	NonLTR/RTE	d	0.7167	14545	233
	767	828	YREP_CC	628	688	Interspersed_Repeat	c	0.7778	22500	212
	843	887	HARB-19_OS	528	573	DNA/Harbinger	c	0.8043	20000	254
Name	From	To	Name	From	To	Class	Dir	Sim	Pos/Mm:Ts	Score
Peq011603_APLD01149183.1_APLD01149184.1
	1632	1697	Copia-6_BD-I	3593	3661	LTR/Copia	c	0.7206	17000	209
Name	From	To	Name	From	To	Class	Dir	Sim	Pos/Mm:Ts	Score
Peq012246_APLD01028788.1	204	280	Gypsy-40_DWil-I	6468	6525	LTR/Gypsy	c	0.8525	20000	214
	478	515	Copia-2_PaNo-I	2628	2665	LTR/Copia	c	0.8421	15000	214
	626	710	Nimb-15_DR	2425	2516	NonLTR/Nimb	c	0.7356	13077	235
	1030	1163	BRODYAGA1A	472	588	DNA/MuDR	d	0.7967	21250	301
	1680	1720	Neptune-36_XT	4316	4356	NonLTR/Penelope/Neptune	d	0.8049	20000	227
	1920	2107	hAT-N25_BOl	196	409	DNA/hAT	d	0.7647	22308	227
	2691	2763	Gypsy-8_MoPha-I	2901	2980	LTR/Gypsy	d	0.7632	20000	224
Name	From	To	Name	From	To	Class	Dir	Sim	Pos/Mm:Ts	Score
Peq012614_APLD01119056.1	642	730	Helitron-34_CGi	3100	3185	DNA/Helitron	c	0.7356	15000	224
	810	874	Gypsy-9_PBa-I	8540	8593	LTR/Gypsy	d	0.8276	15000	201
	1330	1416	Helitron2-4_NGe	13145	13228	DNA/Helitron	d	0.6941	19231	244
	1963	2058	EnSpm-6N1_DR	6501	6587	DNA/EnSpm/CACTA	c	0.7303	11667	252
	2561	2745	MuDR-8_VV	2119	2290	DNA/MuDR	c	0.7442	26000	405
	3270	3322	Gypsy-9_SpFr-I	2794	2847	LTR/Gypsy	c	0.8148	40000	238
	3412	3461	Copia-2_RaAl-I	2419	2475	LTR/Copia	c	0.8269	12000	217
	3510	3604	EnSpm-11_HM	5343	5450	DNA/EnSpm/CACTA	d	0.7474	16667	228
	3680	3733	GLT4_SM	235	287	LTR/Gypsy	c	0.7593	15000	210
	3777	3823	Dp_TRE3-A	4473	4520	NonLTR	d	0.8542	10000	235
Name	From	To	Name	From	To	Class	Dir	Sim	Pos/Mm:Ts	Score
Peq012824_APLD01014570.1	269	445	DNA9-3_NS	515	697	DNA/MuDR	d	0.7427	15263	220
	780	824	ERV1-5_DeEb-I	1367	1412	ERV/ERV1	c	0.8261	10000	265
	1367	1553	Gypsy-10_ALY-I	2517	2702	LTR/Gypsy	c	0.6865	15484	431
	1892	1944	Gypsy-96_DTa-I	7208	7256	LTR/Gypsy	c	0.8077	17500	201
	2669	2727	Outcast-8_DTa	1809	1867	NonLTR/Outcast	c	0.7288	17778	219
	3671	3759	DNA9-6_DR	7463	7551	DNA	d	0.7556	19000	250
	3829	4020	Copia-74_VV-I	720	903	LTR/Copia	c	0.7568	14286	796
	4404	4439	TriMan-5.1174_int	1514	1549	ERV/ERV1	c	0.8889	20000	250
	4585	4793	MuDR-3_DaCa	7280	7478	DNA/MuDR	d	0.7389	20000	263
	5328	5378	MuDr-4_HM	9058	9107	DNA/MuDR	c	0.8039	13333	212
	5481	5531	Chapaev-4_HM	2326	2378	DNA/EnSpm/CACTA	c	0.7925	22500	221
	6180	6213	DNA8-20_DR	8512	8546	DNA	d	0.8857	15000	222
	6355	6436	Gypsy-8_DMoj-I	566	641	LTR/Gypsy	d	0.7468	17778	274
Name	From	To	Name	From	To	Class	Dir	Sim	Pos/Mm:Ts	Score
Peq012949_APLD01017997.1	104	190	Penelope-73N1_LMi	195	282	NonLTR/Penelope/Poseidon	c	0.7412	20000	209
	306	391	L1-113_DR	5190	5281	NonLTR/L1	d	0.7667	20000	243
	570	660	Gypsy-33_OL-I	100	189	LTR/Gypsy	d	0.6484	14286	209
	1537	1566	ISL2EU-30N1_CGi	1533	1562	DNA/ISL2EU	d	0.9000	10000	222
	2999	3039	Gypsy-101_NS-I	8264	8302	LTR/Gypsy	c	0.8500	13333	210
	3062	3171	Gypsy-33_OL-LTR	338	450	LTR/Gypsy	d	0.6964	19375	289
	3196	3227	Gypsy-16_AnAn-I	5137	5168	LTR/Gypsy	d	0.8750	10000	228
	3466	3542	Gypsy-21_DMo-LTR	867	947	LTR/Gypsy	c	0.7595	21250	267
	3585	3638	Gypsy-13B_AIp-I	9121	9174	LTR/Gypsy	c	0.8148	17500	239
	3830	4184	Gypsy-3_CP-I	312	670	LTR/Gypsy	c	0.6353	15714	325
	4430	4507	L1-1_Cho	6830	6912	NonLTR/L1	d	0.7722	23333	249
	4903	4970	L1-88_ACar	5118	5182	NonLTR/L1	d	0.7313	11429	245
	5201	5277	MuDR-1_NV	3599	3677	DNA/MuDR	c	0.7595	18889	235
	5399	5454	I-2_DBi	1399	1459	NonLTR/I	d	0.7719	20000	205
	5656	5683	Jockey-N3_CQ	407	434	NonLTR/Jockey	d	0.9286	20000	202
	6117	6195	EnSpm-1_ArHy	4332	4403	DNA/EnSpm/CACTA	c	0.7600	15556	219
Name	From	To	Name	From	To	Class	Dir	Sim	Pos/Mm:Ts	Score
Peq012994_APLD01010646.1	68	148	MuDR1_TD	1568	1652	DNA/MuDR	c	0.7738	21667	280
	761	817	DNA9-3_STu	2377	2430	DNA	d	0.7818	18333	209
	970	1073	L1-3_XL	650	751	NonLTR/L1	c	0.6667	14762	209
	1353	1426	Gypsy-21_PirFin-I	318	387	LTR/Gypsy	c	0.8169	11667	220
	1429	1518	Gypsy-23B_DWil-I	1102	1188	LTR/Gypsy	d	0.7191	15714	216
	1627	1670	SHOOTER-B	15070	15116	DNA/EnSpm/CACTA	d	0.7826	11429	211
Name	From	To	Name	From	To	Class	Dir	Sim	Pos/Mm:Ts	Score
Peq013256_APLD01034498.1	35	179	Copia-13B_ALY-I	693	828	LTR/Copia	c	0.7071	17059	258
	368	422	GYPSY26-I_AG	226	283	LTR/Gypsy	d	0.7679	24000	235
Name	From	To	Name	From	To	Class	Dir	Sim	Pos/Mm:Ts	Score
Peq014355_APLD01025820.1	438	542	Gypsy-6_DeGi-I	4235	4335	LTR/Gypsy	c	0.7327	16154	241
	1017	1078	MuDR-N19_RSa	1372	1432	DNA/MuDR	c	0.8727	10000	217
	1360	1420	Gypsy-19_DEu-I	793	847	LTR/Gypsy	c	0.8070	15000	218
	1558	1605	Vatovio	5018	5064	LTR/Gypsy	c	0.8298	15000	217
	1633	1676	LOA_Ele5	1278	1323	NonLTR/Loa	c	0.8000	13333	230
	1853	1892	Gypsy-4_ACe-I	8841	8879	LTR/Gypsy	d	0.8750	20000	216
	2357	2430	EnSpm-1_JC	1874	1940	DNA/EnSpm/CACTA	c	0.7857	30000	214
	3076	3135	HARB-N40_ZM	133	197	DNA/Harbinger	c	0.8033	22000	299
	3397	3453	Gypsy-47_ArCe-LTR	39	95	LTR/Gypsy	c	0.7895	11250	215
	3528	3618	Helitron-12N1_CGi	1100	1191	DNA/Helitron	d	0.7634	15000	259
	3640	3708	Gypsy-197_CaAu-I	1813	1881	LTR/Gypsy	d	0.7465	17500	232
	3943	4006	Helitron-32_CGi	8614	8668	DNA/Helitron	c	0.8333	25000	223
	4270	4334	hAT-N45_DaCa	103	167	DNA/hAT	d	0.7879	20000	307
	4388	4496	Merlin-5_HMa	1685	1804	DNA/Merlin	d	0.7632	42000	208
	4569	4658	hAT-N45_DaCa	674	754	DNA/hAT	d	0.8235	15000	399
	5112	5280	Helitron-2_EPa	3077	3233	DNA/Helitron	d	0.7329	16111	211
	5359	5397	EnSpm-4_MT	7282	7320	DNA/EnSpm/CACTA	c	0.7949	16000	221
	5496	5643	Copia-57_BRa-LTR	431	568	LTR/Copia	d	0.6923	18421	242
Name	From	To	Name	From	To	Class	Dir	Sim	Pos/Mm:Ts	Score
Peq014736_APLD01182037.1
	680	709	EnSpm-16N1_ZM	1408	1437	DNA/EnSpm/CACTA	c	0.9000	10000	243
Name	From	To	Name	From	To	Class	Dir	Sim	Pos/Mm:Ts	Score
Peq015533_APLD01047605.1	591	670	Athena-S_Av	6216	6290	NonLTR/Penelope/Athena	d	0.7792	32500	207
	679	712	PERI	1039	1072	DNA/Helitron	d	0.8824	20000	220
	732	845	Harbinger-27_CCri	2500	2603	DNA/Harbinger	d	0.7064	19286	270
	889	929	Gypsy-11_PHord-LTR	177	219	LTR/Gypsy	d	0.8571	16667	214
	995	1031	EnSpm-18_OS	5258	5295	DNA/EnSpm/CACTA	c	0.8421	16667	215
	1282	1333	L1-57_LeLe	6299	6348	NonLTR/L1	d	0.8039	13333	245
	1491	1532	ERV2-6_CPo-I	2794	2834	ERV/ERV2	c	0.8333	20000	213
	1966	2030	Tx1-30_CGi	5510	5573	NonLTR/Tx1	c	0.7727	20000	221
	2120	2190	L1-46_XT	6094	6167	NonLTR/L1	d	0.7973	22500	264
	2259	2325	ROMANI1_LTR	486	552	LTR/Gypsy	d	0.6912	14615	202
	2388	2481	L1-69_XT	2139	2220	NonLTR/L1	d	0.7529	12727	239
Name	From	To	Name	From	To	Class	Dir	Sim	Pos/Mm:Ts	Score
Peq015791_APLD01008876.1	342	372	Gypsy123-I_DR	4796	4827	LTR/Gypsy	c	0.9062	20000	224
	509	555	Nimb-N2_LVa	2297	2345	NonLTR/Nimb	d	0.7708	14286	222
Name	From	To	Name	From	To	Class	Dir	Sim	Pos/Mm:Ts	Score
Peq015792_APLD01008876.1	342	372	Gypsy123-I_DR	4796	4827	LTR/Gypsy	c	0.9062	20000	224
	509	555	Nimb-N2_LVa	2297	2345	NonLTR/Nimb	d	0.7708	14286	222
Name	From	To	Name	From	To	Class	Dir	Sim	Pos/Mm:Ts	Score
Peq016132_APLD01050942.1	280	370	Caulimovirus-6_ATr	5334	5406	IntegratedVirus/Caulimovirus	d	0.7792	12000	206
	974	1058	Harbinger-20_CGi	4573	4649	DNA/Harbinger	d	0.7949	30000	221
	1283	1317	Copia-84_Mad-I	174	209	LTR/Copia	c	0.8611	13333	235
Name	From	To	Name	From	To	Class	Dir	Sim	Pos/Mm:Ts	Score
Peq016156_APLD01037103.1
	2086	2152	L1-4_GAr	679	743	NonLTR/L1	c	0.7463	20000	240
Name	From	To	Name	From	To	Class	Dir	Sim	Pos/Mm:Ts	Score
Peq016240_APLD01022450.1
	935	997	DNA2-9_CB	267	327	DNA	d	0.7581	17500	213
Name	From	To	Name	From	To	Class	Dir	Sim	Pos/Mm:Ts	Score
Peq016296_APLD01037824.1	17	63	LasBor-6.889	1597	1643	DNA/Helitron	d	0.7872	14286	240
	308	353	MuDR-20B_ALy	1718	1764	DNA/MuDR	d	0.8085	20000	203
	560	619	Mariner-4_PPI	747	807	DNA/Mariner	d	0.8033	22500	259
	746	817	Gypsy-18_OwFu-LTR	333	406	LTR/Gypsy	c	0.8143	30000	228
	1084	1150	Gypsy-115-LTR_DR	227	295	LTR/Gypsy	c	0.7727	17143	241
	1304	1397	MuDR-11N_VV	444	528	DNA/MuDR	d	0.7528	22500	205
	1894	1972	MuDR-N39B_ALy	508	590	DNA/MuDR	d	0.7778	18571	211
	1981	2059	hAT-2_GR	4138	4212	DNA/hAT	d	0.7436	14545	250
	2143	2460	Dp_Skipper-1-I	768	1105	LTR/Gypsy	c	0.6877	15833	274
	2681	2716	MARINER25_CB	894	930	DNA/Mariner	c	0.8378	16667	215
	3011	3053	MuDR-2_SIn	2909	2953	DNA/MuDR	c	0.7955	13333	213
Name	From	To	Name	From	To	Class	Dir	Sim	Pos/Mm:Ts	Score
Peq016409_APLD01034773.1	484	517	Helitron-N35_MT	1908	1940	DNA/Helitron	c	0.8824	10000	215
	571	665	ERV1-N7-I_DR	3232	3322	ERV/ERV1	c	0.7912	20000	221
	732	817	LTR-14A2_Crp	47	133	LTR/Gypsy	d	0.6932	17143	242
	1105	1222	Gypsy-21_BD-I	440	547	LTR/Gypsy	c	0.7117	13333	289
	1243	1326	EnSpm-5_ArHy	10172	10253	DNA/EnSpm/CACTA	c	0.7561	28333	203
	1438	1488	Helitron-N29_CGi	53	103	DNA/Helitron	d	0.7843	27500	206
	2340	2389	Athena-R_Av	5819	5867	NonLTR/Penelope/Athena	d	0.8000	18000	223
	3293	3324	Gypsy-173_NS-LTR	292	323	LTR/Gypsy	c	0.9062	15000	223
	3912	3954	PtPineywoods_I	4061	4103	LTR	c	0.8140	16000	259
	4108	4284	SCL89_Tork	2846	3023	LTR/Copia	c	0.7039	19583	516
	4488	6314	PtPineywoods_I	289	2192	LTR	c	0.6421	16879	1759
	6430	6526	SCL89_Tork	550	643	LTR/Copia	c	0.6979	18571	277
	6606	6755	MuDR-5_Cas	3161	3313	DNA/MuDR	c	0.7267	20667	242
	7316	7393	Gypsy-23B_DWil-I	1664	1745	LTR/Gypsy	c	0.7531	24286	262
	7507	7552	REP-2_ATr	2955	3000	Interspersed_Repeat	c	0.8043	15000	224
	7641	7721	Gypsy-2_FuEq-I	1892	1972	LTR/Gypsy	d	0.7875	26000	238
	7888	7965	CR1-53_HM	2470	2551	NonLTR/CR1	c	0.7439	16667	203
	8033	8077	L1-2_XT	1935	1977	NonLTR/L1	c	0.8222	15000	225
	8445	8516	Copia-6B_AT-I	1958	2031	LTR/Copia	d	0.8000	15000	216
	8736	8852	hAT-1_CoGl	3875	3993	DNA/hAT	c	0.7227	18571	208
	8877	8927	Helitron-N37_ALy	2441	2492	DNA/Helitron	c	0.8462	12000	249
	9161	9275	Copia-1_XylGra-I	86	190	LTR/Copia	c	0.7248	13750	200
Name	From	To	Name	From	To	Class	Dir	Sim	Pos/Mm:Ts	Score
Peq016651_APLD01165986.1
	186	221	EnSpm-1_GAr	1512	1547	DNA/EnSpm/CACTA	d	0.8611	25000	200
Name	From	To	Name	From	To	Class	Dir	Sim	Pos/Mm:Ts	Score
Peq016718_APLD01168995.1	534	632	Harbinger-35_OS	925	1025	DNA/Harbinger	c	0.7629	14000	238
	637	712	Helitron-N18B_MT	3647	3725	DNA/Helitron	d	0.8026	15000	232
	768	960	hAT-N2_HM	258	445	DNA/hAT	d	0.7619	21429	349
	1571	1645	Gypsy-22B_GAr-LTR	2170	2245	LTR/Gypsy	d	0.7368	18889	214
	1728	1764	Loa-2B_DEl	4423	4460	NonLTR/Loa	d	0.8684	40000	217
Name	From	To	Name	From	To	Class	Dir	Sim	Pos/Mm:Ts	Score
Peq016811_APLD01017935.1	726	767	Copia-184_ALy-I	1970	2009	LTR/Copia	d	0.8537	16667	235
	1075	1111	Gypsy-79_AA-I	2428	2465	LTR/Gypsy	d	0.8684	20000	225
	1947	2031	ERV30_MD	44	130	ERV/ERV1	c	0.7765	17500	257
Name	From	To	Name	From	To	Class	Dir	Sim	Pos/Mm:Ts	Score
Peq017409_APLD01184456.1	179	271	Gypsy-12_PHord-I	6878	6951	LTR/Gypsy	c	0.8025	12857	258
	358	403	Copia-4_DMoj-I	3060	3105	LTR/Copia	c	0.8043	22500	223
	524	583	Ginger2-3_OT	4415	4480	DNA/Ginger2	d	0.8254	35000	211
	686	749	Crack-1_CP	4645	4711	NonLTR/Crack	c	0.7761	15714	256
	824	876	MuDR-N213_OS	614	667	DNA/MuDR	d	0.7593	15000	209
	913	1014	hAT-N9_OES	344	444	DNA/hAT	d	0.7255	14667	211
	1529	1566	GYPSY53-I_AG	1312	1348	LTR/Gypsy	c	0.8684	20000	226
	1998	2053	Gypsy-5_PMon-LTR	877	930	LTR/Gypsy	c	0.8000	16000	205
	2187	2379	MuDR-14_GM	12523	12715	DNA/MuDR	d	0.7461	20625	281
	2530	2575	Gypsy-63_XHe-LTR	494	539	LTR/Gypsy	d	0.7826	20000	215
	2943	3043	Harbinger-N3_AT	364	458	DNA/Harbinger	c	0.7526	23750	202
Name	From	To	Name	From	To	Class	Dir	Sim	Pos/Mm:Ts	Score
Peq019100_APLD01018446.1
	368	406	Rehavkus-1_DY	1108	1146	DNA/MuDR	c	0.7949	13333	202
Name	From	To	Name	From	To	Class	Dir	Sim	Pos/Mm:Ts	Score
Peq019681_APLD01016995.1	206	247	L1-98_DR	1153	1194	NonLTR/L1	c	0.8095	20000	222
	388	444	REP-1_OD	124	172	Interspersed_Repeat	d	0.8627	16667	245
	472	510	HELITRONY2	8735	8778	DNA/Helitron	c	0.8750	13333	213
	649	714	COP2_I_MT	815	873	LTR/Copia	d	0.7500	12727	227
Name	From	To	Name	From	To	Class	Dir	Sim	Pos/Mm:Ts	Score
Peq021219_APLD01015647.1	86	187	Mariner-3_CCri	619	714	DNA/Mariner	d	0.6735	17647	256
	842	892	Harbinger-2_DR	2554	2609	DNA/Harbinger	c	0.7925	15000	218
	2053	2120	Gypsy-700_AA-I	424	499	LTR/Gypsy	c	0.7746	15000	228
	2238	2276	Copia-27_PIT-I	304	346	LTR/Copia	d	0.8537	10000	235
Name	From	To	Name	From	To	Class	Dir	Sim	Pos/Mm:Ts	Score
Peq021953_APLD01169441.1	17	84	Tad1-11_BoBo	4676	4741	NonLTR/Tad1	d	0.7692	17143	206
	94	184	Gypsy-8_CCO-I	2851	2935	LTR/Gypsy	d	0.7241	19091	258
Name	From	To	Name	From	To	Class	Dir	Sim	Pos/Mm:Ts	Score
Peq022200_APLD01105188.1_APLD01105187.1	26	114	Gypsy-9_PR-I	5554	5640	LTR/Gypsy	d	0.6932	15333	205
	202	298	Gypsy-3_SiOr-LTR	53	148	LTR/Gypsy	c	0.7245	19091	207
	863	908	Gypsy-31_PIT-I	8755	8800	LTR/Gypsy	c	0.7391	13333	203
Name	From	To	Name	From	To	Class	Dir	Sim	Pos/Mm:Ts	Score
Peq022502_APLD01131445.1	223	336	Tad1-29_BG	516	624	NonLTR/Tad1	c	0.7315	17692	243
	1136	1211	hAT-N3_DEu	666	740	DNA/hAT	d	0.7368	17000	200
	1420	1504	Tad1-33_BG	572	654	NonLTR/Tad1	c	0.7857	18750	269
	1724	1886	Gypsy-9_PBa-I	8636	8783	LTR/Gypsy	c	0.7244	15263	200
	2200	2268	MuDR-8_OS	7230	7296	DNA/MuDR	d	0.7761	13750	220
	2280	2325	NonLTR-4_LVa	713	757	NonLTR	d	0.8696	15000	224
	2327	2421	Gypsy-6_OwFu-I	6306	6412	LTR/Gypsy	c	0.7526	20000	207
	2450	2527	Transib-3_CoFl	5102	5175	DNA/Transib	c	0.7368	20000	200
	2619	2663	Mariner-52_HSal	468	511	DNA/Mariner	d	0.8000	16000	254
	3130	3204	Copia-2_MoFr-I	4530	4603	LTR/Copia	d	0.6892	12353	231
	3553	3646	EnSpm-9_HM	2987	3081	DNA/EnSpm/CACTA	d	0.8526	13000	501
	3957	4049	Transib-10_HM	946	1038	DNA/Transib	c	0.8495	14000	498
	4357	4779	Copia-71_VV-I	1363	1777	LTR/Copia	d	0.6627	18730	645
	4830	4873	Transib-7_HM	643	683	DNA/Transib	d	0.8372	12500	207
	4979	5032	Polinton-4_LMi	10120	10169	DNA/Polinton	d	0.8077	16000	217
	5236	5377	hAT-1C_MT	200	336	DNA/hAT	c	0.7463	24545	248
	5592	5677	Helitron-10_DPl	5913	5992	DNA/Helitron	c	0.7711	17500	218
	5757	5879	Helitron-2_EPa	3068	3197	DNA/Helitron	d	0.7619	30000	216
	5905	5956	EnSpm-N2_CGi	4581	4633	DNA/EnSpm/CACTA	d	0.8462	20000	236
	6295	6448	Helitron-N61_RSa	289	456	DNA/Helitron	d	0.7564	20000	273
	6564	6648	Daphne-38_HMa	3802	3890	NonLTR/Daphne	d	0.7857	17143	206
	6736	6801	MuDR-53_OS	2617	2680	DNA/MuDR	c	0.7612	17143	213
	6944	7001	Rex1-2_FoCa	1053	1110	NonLTR/Rex1	c	0.7458	14444	212
	7160	7608	Copia-71_VV-I	2699	3175	LTR/Copia	d	0.6309	14608	811
	7777	8168	GmCOPIA11_I	1	380	LTR/Copia	d	0.6442	18615	584
	8171	8265	PALTTTAAA1	207	299	DNA	d	0.7872	32000	300
	8353	8429	Helitron-2_RC	1771	1848	DNA/Helitron	c	0.7564	15000	231
	8540	8693	HELITRON1	15407	15550	DNA/Helitron	d	0.7466	21818	214
	8997	9073	HAT-11_Mad	692	770	DNA/hAT	d	0.7654	18571	232
	9085	9137	Helitron-9_DWil	2871	2922	DNA/Helitron	c	0.7736	12500	213
	9483	9568	Gypsy-57_DWil-I	779	856	LTR/Gypsy	d	0.7821	15556	244
	9569	9642	BLOOD_I	4928	4998	LTR/Gypsy	d	0.7639	18571	217
Name	From	To	Name	From	To	Class	Dir	Sim	Pos/Mm:Ts	Score
Peq023171_APLD01029494.1	155	223	Gypsy-28B-I_DR	2698	2767	LTR/Gypsy	c	0.7286	18889	245
	564	605	Transib-6_DWil	2676	2718	DNA/Transib	c	0.8372	20000	206
	698	810	EnSpm-1_TC	442	540	DNA/EnSpm/CACTA	d	0.7524	18182	222
	1047	1122	Ogre-PT3_LTR	234	323	LTR/Gypsy	c	0.8049	25000	286
	1499	1549	EnSpm-N26_OS	944	998	DNA/EnSpm/CACTA	c	0.7885	20000	210
	2059	2129	DNA2-7_DR	7999	8063	DNA	d	0.7910	14286	218
	2301	2403	Gypsy-39_CySi-I	7813	7923	LTR/Gypsy	d	0.7009	13684	263
Name	From	To	Name	From	To	Class	Dir	Sim	Pos/Mm:Ts	Score
Peq023392_APLD01117462.1_APLD01117461.1	151	220	Gypsy-3_GeSe-I	1888	1956	LTR/Gypsy	c	0.7714	24000	232
	526	560	EnSpm-3_ADi	3724	3758	DNA/EnSpm/CACTA	d	0.8857	20000	234
	577	661	hATm-3_HM	3438	3521	DNA/hAT	c	0.7470	12500	202
	1344	1384	CR1-34_HM	4130	4170	NonLTR/L2A	d	0.8333	12500	218
	1522	1577	Copia-25_AT-I	5658	5714	LTR/Copia	c	0.8070	14000	247
	1891	1956	hAT-3N2_CGi	793	851	DNA/hAT	c	0.7833	24000	205
	2039	2085	Harbinger-2_GAr	2716	2763	DNA/Harbinger	d	0.8125	40000	214
Name	From	To	Name	From	To	Class	Dir	Sim	Pos/Mm:Ts	Score
Peq024102_APLD01147763.1
	12	49	BEL-781_AA-I	665	702	LTR/BEL	c	0.8421	20000	224
Name	From	To	Name	From	To	Class	Dir	Sim	Pos/Mm:Ts	Score
Peq024103_APLD01172043.1	400	446	Gypsy-73K_CCri-I	6918	6968	LTR/Gypsy	d	0.8125	26667	207
	696	795	Gypsy-12_CerCap-I	4911	5015	LTR/Gypsy	c	0.7300	20000	228
	1249	1316	P-N9_LSal	1420	1487	DNA/P	c	0.7826	22000	216
Name	From	To	Name	From	To	Class	Dir	Sim	Pos/Mm:Ts	Score
Peq025459_APLD01169161.1	226	353	hAT-4_PTr	301	441	DNA/hAT	d	0.7698	26250	223
	462	510	VulLag-1.142	1025	1073	NonLTR/L1	d	0.7800	11250	247

## Sheet: Vanilla planifolia
Name	From	To	Name	From	To	Class	Dir	Sim	Pos/Mm:Ts	Score
VPTC009229_JADCNL010000001.1_62191321-62192372	155	219	Gypsy-1_PIT-I	2843	2909	LTR/Gypsy	c	0.7313	15000	235
	716	809	MuDR-65_OS	3932	4026	DNA/MuDR	d	0.6771	14444	216
Name	From	To	Name	From	To	Class	Dir	Sim	Pos/Mm:Ts	Score
VPTC003754_JADCNL010000002.1_20154928-20155848
	150	209	Loki-1_PM-I	1152	1205	Interspersed_Repeat	c	0.7857	25000	208
Name	From	To	Name	From	To	Class	Dir	Sim	Pos/Mm:Ts	Score
VPTC025003_JADCNL010000005.1_51044378-51044967
	58	100	Tx1-3_ASi	477	521	NonLTR/Tx1	d	0.8000	14000	209
Name	From	To	Name	From	To	Class	Dir	Sim	Pos/Mm:Ts	Score
VPTC019972_JADCNL010000007.1_19718673-19721660	27	68	CR1-9_NV	1348	1392	NonLTR/CR1	d	0.7955	11667	217
	815	872	Odin-2	7859	7910	NonLTR	d	0.7925	16667	206
	1119	1197	Gypsy-5_BySp-LTR	62	137	LTR/Gypsy	d	0.7273	13846	237
Name	From	To	Name	From	To	Class	Dir	Sim	Pos/Mm:Ts	Score
VPTC026718_JADCNL010000011.1_2904441-2905323
	577	626	LINE1-57_SBi	1592	1644	NonLTR/L1	d	0.7692	14286	207
Name	From	To	Name	From	To	Class	Dir	Sim	Pos/Mm:Ts	Score
VPTC018696_JADCNM010000001.1_25781354-25782440
	571	630	VANDAL4	3577	3638	DNA/MuDR	c	0.7742	22000	225
Name	From	To	Name	From	To	Class	Dir	Sim	Pos/Mm:Ts	Score
VPTC023689_JADCNM010000001.1_37353972-37355110	588	633	Copia-102_BRa-I	12	57	LTR/Copia	c	0.7826	16667	244
	820	871	CebAlb-4.185	1116	1165	NonLTR/L1	d	0.7451	15000	234
Name	From	To	Name	From	To	Class	Dir	Sim	Pos/Mm:Ts	Score
VPTC013094_JADCNM010000002.1_c40547617-40546401	23	77	Tad1-6_AO	73	120	NonLTR/Tad1	d	0.8235	15000	217
	783	820	Copia-10_AT-I	781	818	LTR/Copia	c	0.7895	11429	225
Name	From	To	Name	From	To	Class	Dir	Sim	Pos/Mm:Ts	Score
VPTC004186_JADCNM010000006.1_42581719-42582850	400	472	L1-112_ALy	5065	5133	NonLTR/L1	c	0.7324	16000	252
	747	782	HARB-35_ZM	320	355	DNA/Harbinger	d	0.8056	14000	217
Name	From	To	Name	From	To	Class	Dir	Sim	Pos/Mm:Ts	Score
VPTC017824_JADCNM010000007.1_c13216312-13207943	67	109	MuDR-4_RC	4815	4857	DNA/MuDR	d	0.7674	14286	211
	605	661	Jockey-8_DMo	4578	4630	NonLTR/Jockey	c	0.8333	11429	253
	1795	1876	Gypsy-5_FoCa-I	4864	4940	LTR/Gypsy	d	0.7949	12857	250
	2044	2185	DINOLT1	2488	2640	NonLTR/L1	c	0.7007	15714	218
	2445	2487	MuDR-1_EPa	1497	1539	DNA/MuDR	d	0.8140	16000	220
	2675	2740	Transib-15_HM	3375	3439	DNA/Transib	c	0.7576	16250	214
	2805	2843	Helitron-9_AB	1334	1372	DNA/Helitron	c	0.8462	30000	200
	2906	2960	Gypsy-24C_PHord-I	5869	5921	LTR/Gypsy	c	0.8000	20000	217
	2996	3090	IS3EU-N1_CCa	1348	1460	DNA/IS3EU	d	0.7426	17273	211
	3394	3447	Proto2-1_SPur	584	647	NonLTR/Proto2	c	0.8070	13333	243
	3632	3701	RNLTR14-int	1927	1991	ERV/ERV2	d	0.8088	18000	268
	3743	3786	ERV3-3_UCy-I	4014	4062	ERV/ERV3	c	0.8478	13333	225
	4453	4510	L1-68_ACar	2165	2222	NonLTR/L1	c	0.7797	14286	227
	4615	4671	Gypsy103-LTR_Dr	740	804	LTR/Gypsy	d	0.8167	17500	254
	4763	4814	EnSpm-2_SIn	3189	3238	DNA/EnSpm/CACTA	d	0.8039	18000	242
	4907	5004	Dp_Skipper-2-LTR	33	149	LTR/Gypsy	c	0.7745	13636	211
	5385	5435	HARB-N8_BOl	379	426	DNA/Harbinger	d	0.8200	12000	204
	6251	6341	Helitron-N69_OS	1184	1269	DNA/Helitron	c	0.7765	16250	210
	6496	6587	Copia-1B_AsSt-I	4553	4637	LTR/Copia	d	0.7558	17000	221
	6928	7055	EnSpm-1_TC	810	931	DNA/EnSpm/CACTA	c	0.7521	23000	202
	7306	7369	L1_AC_11	6317	6386	NonLTR/L1	c	0.7761	18333	200
	7583	7626	Gypsy-90_ALy-I	1369	1413	LTR/Gypsy	c	0.8222	15000	226
Name	From	To	Name	From	To	Class	Dir	Sim	Pos/Mm:Ts	Score
VPTC021683_JADCNM010000429.1_c22552-19915	592	639	DIRS-30_DeEb	5434	5483	LTR/DIRS	c	0.8200	17500	246
	925	1308	DNA6-1_CQ	789	1159	DNA	c	0.7181	20278	264
	1539	1606	hAT-2_SD	3771	3833	DNA/hAT	c	0.7727	17143	209
	2203	2244	Gypsy-86_CaAu-I	1057	1097	LTR/Gypsy	d	0.8095	14000	231
Name	From	To	Name	From	To	Class	Dir	Sim	Pos/Mm:Ts	Score
VPTC009411_SDXO01002051.1_5596-15789	18	53	RLG_scAle_5_1-I	4500	4535	LTR/Copia	c	0.8333	15000	209
	138	174	Copia-16_SI-I	2212	2248	LTR/Copia	d	0.8378	20000	224
	273	392	SAT-23_DR	3114	3220	Simple/Sat/SAT	d	0.6991	18667	293
	1219	1275	Harbinger-N91_OS	236	292	DNA/Harbinger	d	0.8448	30000	249
	2285	2340	IS3EU-N5_CGi	852	912	DNA/IS3EU	d	0.7414	15000	207
	2380	2588	ERE1_ED	1790	1976	Interspersed_Repeat	d	0.7330	18421	223
	2678	2729	Copia-13_PTc-I	5382	5430	LTR/Copia	c	0.8235	20000	227
	2790	2861	EnSpm-1_DaCa	8781	8856	DNA/EnSpm/CACTA	c	0.7162	12857	216
	3040	3132	Copia-1_DPer-I	1376	1483	LTR/Copia	d	0.7700	13000	226
	3359	3477	Helitron-N124B_OS	2266	2388	DNA/Helitron	c	0.7438	14000	507
	3495	3552	Athena-P_As	6218	6277	NonLTR/Penelope/Athena	d	0.8305	23333	238
	3895	3934	EnSpm-23_ZM	7953	7993	DNA/EnSpm/CACTA	c	0.8537	13333	202
	3965	4039	McGene-1_MAc	1755	1837	Multicopy_gene	d	0.7625	23333	252
	4942	4979	ERV3-1N1-I_XT	881	915	ERV/ERV3	d	0.8889	15000	211
	5207	5424	Chlamys-5a_cRei	1042	1253	NonLTR/Penelope/Naiad/Chlamys	c	0.7204	12326	774
	5847	5905	Gypsy-48_DSuz-LTR	557	613	LTR/Gypsy	c	0.8070	15000	219
	6083	6144	hAT-N36_DTa	118	191	DNA/hAT	c	0.8030	22500	212
	6356	6564	Helitron-2_AmRa	1173	1380	DNA/Helitron	c	0.6810	13125	729
	6981	7039	Gypsy-48_DSuz-LTR	557	613	LTR/Gypsy	c	0.7895	14286	203
	7217	7278	hAT-N36_DTa	118	191	DNA/hAT	c	0.8030	22500	212
	8620	8672	Gypsy-218_ZM-I	2118	2174	LTR/Gypsy	d	0.8364	30000	262
	9032	9060	DIRS1	1218	1246	LTR/DIRS	d	0.9310	20000	228
	9589	9648	hAT-34_LMi	2264	2328	DNA/hAT	c	0.7705	12222	205
	9659	9704	DNA9-3_FV	366	412	DNA	d	0.7872	12857	215
	9867	9986	SAT-23_DR	3114	3220	Simple/Sat/SAT	d	0.6991	18667	293
Name	From	To	Name	From	To	Class	Dir	Sim	Pos/Mm:Ts	Score
VPTC019349_SDXO01002762.1_c134644-133665	348	411	GGLTR12B	600	657	ERV/ERV3	c	0.7541	15000	209
	500	566	BEL-8_CySi-I	343	407	LTR/BEL	c	0.7879	20000	214
Name	From	To	Name	From	To	Class	Dir	Sim	Pos/Mm:Ts	Score
VPTC006973_SDXO01003770.1_c32689-31610
	673	707	Copia-2_PGra-I	629	665	LTR/Copia	c	0.8611	10000	232
Name	From	To	Name	From	To	Class	Dir	Sim	Pos/Mm:Ts	Score
VPTC000811_SDXO01004591.1_c28792-27963
	128	175	Gypsy14-PTR_I	3342	3393	LTR/Gypsy	d	0.7551	11000	227
Name	From	To	Name	From	To	Class	Dir	Sim	Pos/Mm:Ts	Score
VPTC021280_SDXO01004851.1_c12841-12027
	315	351	Gypsy-33_CQ-I	4530	4566	LTR/Gypsy	d	0.8378	15000	211
Name	From	To	Name	From	To	Class	Dir	Sim	Pos/Mm:Ts	Score
VPTC006812_SDXO01005138.1_c15975-15460
	39	81	Dada-tN_XHe	5414	5459	DNA/Dada	d	0.7955	13333	218
Name	From	To	Name	From	To	Class	Dir	Sim	Pos/Mm:Ts	Score
VPTC003983_SDXO01005578.1_c192595-191692
	729	773	hAT-2_GR	4808	4852	DNA/hAT	c	0.8000	18000	231
Name	From	To	Name	From	To	Class	Dir	Sim	Pos/Mm:Ts	Score
VPTC021636_SDXO01007266.1_c69209-66056	257	337	Gypsy-75_PTr-I	1925	2008	LTR/Gypsy	c	0.6867	16000	237
	1430	1515	Gypsy-30_AIp-I	5006	5082	LTR/Gypsy	c	0.7375	16364	252
Name	From	To	Name	From	To	Class	Dir	Sim	Pos/Mm:Ts	Score
VPTC009482_SDXO01008429.1_c205969-201938	956	1008	L2-17_HRo	123	175	NonLTR/L2	d	0.7736	12500	203
	1085	1195	EnSpm-1_ArHy	13022	13138	DNA/EnSpm/CACTA	c	0.7568	16667	239
	1439	1514	EnSpm-1_DaCa	9116	9191	DNA/EnSpm/CACTA	d	0.8158	40000	240
	1639	1711	I_Ele4E_AAe	4294	4357	NonLTR/I	c	0.7647	12000	228
	1863	1971	Gypsy-76_CGi-I	4777	4878	LTR/Gypsy	d	0.7170	17143	271
	2363	2407	L1-16_Lch	6901	6949	NonLTR/L1	d	0.8478	20000	230
	2984	3027	Gypsy-211_DR-I	6108	6151	LTR/Gypsy	c	0.8444	16667	237
Name	From	To	Name	From	To	Class	Dir	Sim	Pos/Mm:Ts	Score
VPTC024783_SDXO01008883.1_x001F__c122541-121545
	429	521	RTE-23_LMi	1775	1876	NonLTR/RTE	d	0.7363	13571	242
Name	From	To	Name	From	To	Class	Dir	Sim	Pos/Mm:Ts	Score
VPTC024793_SDXO01011033.1_c18317-17269	227	280	Gypsy-18-I_NVi	8057	8110	LTR/Gypsy	c	0.7593	32500	200
	545	678	L1-8_Mad	2515	2643	NonLTR/L1	d	0.7023	15000	273
Name	From	To	Name	From	To	Class	Dir	Sim	Pos/Mm:Ts	Score
VPTC017823_SDXO01011051.1_c64363-54943	853	924	Copia-27_GR-LTR	239	300	LTR/Copia	d	0.7969	15714	238
	1275	1392	Gypsy-30_CGi-LTR	979	1103	LTR/Gypsy	d	0.7179	16471	251
	1986	2027	AcademH-2_ExPa	1550	1597	DNA/Academ	d	0.8864	30000	243
	2137	2200	Gypsy-90_MLP-I	831	902	LTR/Gypsy	d	0.7727	17143	207
	2568	2721	HARB-2B_Mad	2377	2500	DNA/Harbinger	d	0.7829	15455	214
	2900	3026	Copia-26_ST-I	2965	3080	LTR/Copia	c	0.7417	15714	269
	3469	3523	LOA_Ele2B_AAe	4741	4790	NonLTR/Loa	d	0.8235	14000	253
	3741	3801	AilFul-1.45	1959	2028	NonLTR/L1	d	0.7656	15000	228
	4115	4317	Gypsy-4_RIr-I	17	203	LTR/Gypsy	d	0.7249	17273	293
	4327	4386	hAT-N19A_AFC	947	1015	DNA/hAT	d	0.8033	16667	246
	4604	4639	EnSpm-5_ALy	6940	6975	DNA/EnSpm/CACTA	d	0.8611	16667	217
	5270	5319	HELITRONY2	7877	7925	DNA/Helitron	c	0.8000	18000	214
	5321	5371	COPIA-LTR_MT	1212	1258	LTR/Copia	c	0.8125	16000	239
	5383	5480	MtPH-E-Ia	4654	4756	DNA/Harbinger	c	0.7778	20000	285
	5779	5873	MuDR-9_Cas	1464	1555	DNA/MuDR	d	0.7312	17500	265
	7079	7131	Helitron-2_SIt	3772	3824	DNA/Helitron	d	0.7358	14000	245
	7137	7191	L1MB3_EC	843	904	NonLTR/L1	d	0.8421	35000	239
	8006	8072	L1-8_SpPu	3738	3806	NonLTR/L1	c	0.7059	15833	227
	8570	8648	Gypsy-17_TeGr-LTR	879	958	LTR/Gypsy	d	0.7375	18000	217
	9283	9344	Copia-8_PD-I	2200	2264	LTR/Copia	d	0.7302	14545	215
Name	From	To	Name	From	To	Class	Dir	Sim	Pos/Mm:Ts	Score
VPTC013216_SDXO01020069.1_10960-12072	250	304	Tx1-7_AMi	5162	5225	NonLTR/Tx1	d	0.7931	12857	259
	318	362	R1-4_DSuz	1858	1910	NonLTR/R1	d	0.8478	16667	202
Name	From	To	Name	From	To	Class	Dir	Sim	Pos/Mm:Ts	Score
VPTC010979_SDXO01027030.1_2688-4881	229	268	TOPIE1_LE_LTR	594	633	LTR	d	0.8250	23333	212
	707	757	Copia-6_PGr-I	3904	3957	LTR/Copia	d	0.7692	13750	240
	785	866	Gypsy-1_VMa-I	3361	3454	LTR/Gypsy	d	0.7356	14167	239
	1274	1333	Gypsy-2B_BiGl-I	2291	2350	LTR/Gypsy	d	0.7377	15556	225
Name	From	To	Name	From	To	Class	Dir	Sim	Pos/Mm:Ts	Score
VPTC010910_SDXO01027703.1_c146377-145461	170	244	BEL-243_AA-I	652	734	LTR/BEL	c	0.7564	13000	238
	314	374	Gypsy-69_ClH-I	294	353	LTR/Gypsy	c	0.7705	15714	240
Name	From	To	Name	From	To	Class	Dir	Sim	Pos/Mm:Ts	Score
VPTC017431_SDXO01030466.1_c2198-1476
	577	633	Gypsy-23_ClH-I	3196	3247	LTR/Gypsy	c	0.7925	20000	218
Name	From	To	Name	From	To	Class	Dir	Sim	Pos/Mm:Ts	Score
VPTC016157_SDXO01043351.1_c11877-10700_RC	240	292	Gypsy-15_EmpOnu-I	211	266	LTR/Gypsy	c	0.8393	20000	223
	300	382	Tx1-41_CGi	4543	4636	NonLTR/Tx1	c	0.7701	18750	240
	1073	1128	Gypsy-37_TrVa-I	4510	4565	LTR/Gypsy	c	0.7679	13750	227
Name	From	To	Name	From	To	Class	Dir	Sim	Pos/Mm:Ts	Score
VPTC021230_SDXO01058803.1_c10711-9031	64	118	BEL-654_AA-I	400	452	LTR/BEL	d	0.8148	14000	237
	955	1003	BEL-8_TrNi-I	2106	2154	LTR/BEL	d	0.8333	20000	234
Name	From	To	Name	From	To	Class	Dir	Sim	Pos/Mm:Ts	Score
VPTC007078_SDXO01066419.1_12717-15568	119	205	EnSpm-N2_HM	1561	1650	DNA/EnSpm/CACTA	d	0.7471	15455	237
	529	565	RTE-3_SIn	3938	3976	NonLTR/RTE	c	0.8684	20000	227
	1204	1256	L1-17_SSa	1887	1940	NonLTR/L1	d	0.8182	23333	225
	1511	1667	MuDR-14_GM	155	322	DNA/MuDR	d	0.7436	23077	210
	1861	1900	Zator-4_RIr	60	101	DNA/Zator	c	0.8571	10000	237
	1918	1976	LTR91B_MD	607	661	ERV/ERV1	d	0.7857	15714	252
	2122	2184	Gypsy-24_MN-LTR	692	755	LTR/Gypsy	c	0.7742	15714	205
	2337	2381	RMER16-int	2146	2189	ERV/ERV2	d	0.7778	12857	203
Name	From	To	Name	From	To	Class	Dir	Sim	Pos/Mm:Ts	Score
VPTC003850_SDXO01073605.1_c10410-9232	172	229	Gypsy-17_TrNi-I	1970	2026	LTR/Gypsy	d	0.7414	17500	227
	862	911	MuDR-32_ALy	9187	9235	DNA/MuDR	c	0.7400	12000	230
	1093	1137	Copia-54_VV-I	2786	2832	LTR/Copia	c	0.8261	14000	257
