# Supplementary material for: Orchid NAC Transcription Factors: A Focused Analysis of CUPULIFORMIS Genes
Source: Genes (Basel). 2022 Dec 5;13(12):2293. doi: 10.3390/genes13122293 (PMC9777940; doi:10.3390/genes13122293)
Supplement: Supplementary file 1 [file genes-13-02293-s001.zip › genes-2067628-supplementary - There is no Figure S1 here, please add/Supplementary data_S4.xlsx]

## Sheet: 2way ANOVA of Perianth
PaCUP1
Within each column, compare rows (simple effects within columns)
Number of families	2
Number of comparisons per family	3
Alpha	0.05
Sidak's multiple comparisons test	Mean Diff,	95,00% CI of diff,	Significant?	Summary	Adjusted P Value
B2 Developmental Stage
Te_out vs. Te_in	-0.9863	-1,977 to 0,004859	No	ns	0.0513
Te_out vs. Lip	-2.257	-3,248 to -1,266	Yes	***	0.0001
Te_in vs. Lip	-1.27	-2,262 to -0,2792	Yes	*	0.0119
OF Developmental Stage
Te_out vs. Te_in	-0.2176	-1,209 to 0,7736	No	ns	0.9115
Te_out vs. Lip	0.1523	-0,8388 to 1,143	No	ns	0.9666
Te_in vs. Lip	0.3699	-0,6212 to 1,361	No	ns	0.6877
Test details	Mean 1	Mean 2	Mean Diff,	SE of diff,	N1	N2	t	DF
B2 Developmental Stage
Te_out vs. Te_in	0.4585	1.445	-0.9863	0.3578	3	3	2.757	12
Te_out vs. Lip	0.4585	2.715	-2.257	0.3578	3	3	6.307	12
Te_in vs. Lip	1.445	2.715	-1.27	0.3578	3	3	3.551	12
OF Developmental Stage
Te_out vs. Te_in	0.6201	0.8377	-0.2176	0.3578	3	3	0.6082	12
Te_out vs. Lip	0.6201	0.4678	0.1523	0.3578	3	3	0.4258	12
Te_in vs. Lip	0.8377	0.4678	0.3699	0.3578	3	3	1.034	12
PaCUP2
Within each column, compare rows (simple effects within columns)
Number of families	2
Number of comparisons per family	3
Alpha	0.05
Sidak's multiple comparisons test	Mean Diff,	95,00% CI of diff,	Significant?	Summary	Adjusted P Value
B2 Developmental Stage
Te_out vs. Te_in	0.3576	-0,09082 to 0,8060	No	ns	0.1354
Te_out vs. Lip	-0.9974	-1,446 to -0,5490	Yes	***	0.0001
Te_in vs. Lip	-1.355	-1,803 to -0,9066	Yes	****	<0,0001
OF Developmental Stage
Te_out vs. Te_in	-0.4792	-0,9276 to -0,03073	Yes	*	0.0353
Te_out vs. Lip	0.0885	-0,3599 to 0,5369	No	ns	0.9334
Te_in vs. Lip	0.5676	0,1192 to 1,016	Yes	*	0.0129
Test details	Mean 1	Mean 2	Mean Diff,	SE of diff,	N1	N2	t	DF
B2 Developmental Stage
Te_out vs. Te_in	1.002	0.6447	0.3576	0.1619	3	3	2.209	12
Te_out vs. Lip	1.002	2	-0.9974	0.1619	3	3	6.162	12
Te_in vs. Lip	0.6447	2	-1.355	0.1619	3	3	8.371	12
OF Developmental Stage
Te_out vs. Te_in	0.174	0.6532	-0.4792	0.1619	3	3	2.96	12
Te_out vs. Lip	0.174	0.08553	0.0885	0.1619	3	3	0.5467	12
Te_in vs. Lip	0.6532	0.08553	0.5676	0.1619	3	3	3.507	12
PaCUP3
Within each column, compare rows (simple effects within columns)
Number of families	2
Number of comparisons per family	3
Alpha	0.05
Sidak's multiple comparisons test	Mean Diff,	95,00% CI of diff,	Significant?	Summary	Adjusted P Value
B2 Developmental Stage
Te_out vs. Te_in	-0.2475	-0,4342 to -0,06073	Yes	**	0.0096
Te_out vs. Lip	-0.2694	-0,4561 to -0,08266	Yes	**	0.0053
Te_in vs. Lip	-0.02193	-0,2087 to 0,1648	No	ns	0.9845
OF Developmental Stage
Te_out vs. Te_in	0.115	-0,07171 to 0,3017	No	ns	0.3037
Te_out vs. Lip	-0.2695	-0,4562 to -0,08279	Yes	**	0.0053
Te_in vs. Lip	-0.3845	-0,5713 to -0,1978	Yes	***	0.0003
Test details	Mean 1	Mean 2	Mean Diff,	SE of diff,	N1	N2	t	DF
B2 Developmental Stage
Te_out vs. Te_in	0.5141	0.7616	-0.2475	0.0674	3	3	3.671	12
Te_out vs. Lip	0.5141	0.7835	-0.2694	0.0674	3	3	3.997	12
Te_in vs. Lip	0.7616	0.7835	-0.02193	0.0674	3	3	0.3253	12
OF Developmental Stage
Te_out vs. Te_in	0.345	0.23	0.115	0.0674	3	3	1.706	12
Te_out vs. Lip	0.345	0.6146	-0.2695	0.0674	3	3	3.999	12
Te_in vs. Lip	0.23	0.6146	-0.3845	0.0674	3	3	5.705	12

## Sheet: 2way ANOVA of Reproductive str.
B2 Developmental Stage
Within each row, compare columns (simple effects within rows)
Number of families	2
Number of comparisons per family	3
Alpha	0.05
Tukey's multiple comparisons test	Mean Diff,	95,00% CI of diff,	Significant?	Summary	Adjusted P Value
Column
PaCUP1 vs. PaCUP2	-2.079	-2,683 to -1,475	Yes	****	<0,0001
PaCUP1 vs. PaCUP3	-3.025	-3,630 to -2,421	Yes	****	<0,0001
PaCUP2 vs. PaCUP3	-0.9466	-1,551 to -0,3424	Yes	**	0.0034
Ovary
PaCUP1 vs. PaCUP2	1.267	0,6632 to 1,872	Yes	***	0.0003
PaCUP1 vs. PaCUP3	2.077	1,473 to 2,681	Yes	****	<0,0001
PaCUP2 vs. PaCUP3	0.8097	0,2054 to 1,414	Yes	**	0.0099
Test details	Mean 1	Mean 2	Mean Diff,	SE of diff,	N1	N2	q	DF
Column
PaCUP1 vs. PaCUP2	1.53	3.609	-2.079	0.2265	3	3	12.98	12
PaCUP1 vs. PaCUP3	1.53	4.555	-3.025	0.2265	3	3	18.89	12
PaCUP2 vs. PaCUP3	3.609	4.555	-0.9466	0.2265	3	3	5.911	12
Ovary
PaCUP1 vs. PaCUP2	5.174	3.906	1.267	0.2265	3	3	7.914	12
PaCUP1 vs. PaCUP3	5.174	3.097	2.077	0.2265	3	3	12.97	12
PaCUP2 vs. PaCUP3	3.906	3.097	0.8097	0.2265	3	3	5.056	12
OF Developmental Stage
Within each row, compare columns (simple effects within rows)
Number of families	2
Number of comparisons per family	3
Alpha	0.05
Tukey's multiple comparisons test	Mean Diff,	95,00% CI of diff,	Significant?	Summary	Adjusted P Value
Column
PaCUP1 vs. PaCUP2	-7.291	-8,498 to -6,083	Yes	****	<0,0001
PaCUP1 vs. PaCUP3	0.5227	-0,6850 to 1,730	No	ns	0.5008
PaCUP2 vs. PaCUP3	7.813	6,606 to 9,021	Yes	****	<0,0001
Ovary
PaCUP1 vs. PaCUP2	-8.013	-9,221 to -6,806	Yes	****	<0,0001
PaCUP1 vs. PaCUP3	-0.4894	-1,697 to 0,7183	No	ns	0.543
PaCUP2 vs. PaCUP3	7.524	6,316 to 8,732	Yes	****	<0,0001
Test details	Mean 1	Mean 2	Mean Diff,	SE of diff,	N1	N2	q	DF
Column
PaCUP1 vs. PaCUP2	0.7783	8.069	-7.291	0.4527	3	3	22.78	12
PaCUP1 vs. PaCUP3	0.7783	0.2556	0.5227	0.4527	3	3	1.633	12
PaCUP2 vs. PaCUP3	8.069	0.2556	7.813	0.4527	3	3	24.41	12
Ovary
PaCUP1 vs. PaCUP2	0.5856	8.599	-8.013	0.4527	3	3	25.04	12
PaCUP1 vs. PaCUP3	0.5856	1.075	-0.4894	0.4527	3	3	1.529	12
PaCUP2 vs. PaCUP3	8.599	1.075	7.524	0.4527	3	3	23.51	12

## Sheet: Ordinary one-way ANOVA of Leaf
Number of families	1
Number of comparisons per family	3
Alpha	0.05
Tukey's multiple comparisons test	Mean Diff,	95,00% CI of diff,	Significant?	Summary	Adjusted P Value
PaCUP1 vs. PaCUP2	-0.0867	-0,4422 to 0,2688	No	ns	0.7457	A-B
PaCUP1 vs. PaCUP3	-8.002	-8,358 to -7,647	Yes	****	<0,0001	A-C
PaCUP2 vs. PaCUP3	-7.916	-8,271 to -7,560	Yes	****	<0,0001	B-C
Test details	Mean 1	Mean 2	Mean Diff,	SE of diff,	n1	n2	q	DF
PaCUP1 vs. PaCUP2	0.1879	0.2746	-0.0867	0.1159	3	3	1.058	6
PaCUP1 vs. PaCUP3	0.1879	8.19	-8.002	0.1159	3	3	97.68	6
PaCUP2 vs. PaCUP3	0.2746	8.19	-7.916	0.1159	3	3	96.62	6

## Sheet: 2way ANOVA of Perianth miR164
B2 Developmental Stage
Within each row, compare columns (simple effects within rows)
Number of families	3
Number of comparisons per family	3
Alpha	0.05
Tukey's multiple comparisons test	Mean Diff,	95,00% CI of diff,	Significant?	Summary	Adjusted P Value
Te_out
miR164 vs. PaCUP1	-0.3565	-1,124 to 0,4105	No	ns	0.4762
miR164 vs. PaCUP2	-0.9004	-1,667 to -0,1333	Yes	*	0.0202
PaCUP1 vs. PaCUP2	-0.5439	-1,311 to 0,2232	No	ns	0.1947
Te_in
miR164 vs. PaCUP1	-1.345	-2,112 to -0,5776	Yes	***	0.0008
miR164 vs. PaCUP2	-0.5446	-1,312 to 0,2225	No	ns	0.194
PaCUP1 vs. PaCUP2	0.8	0,03302 to 1,567	Yes	*	0.0401
Lip
miR164 vs. PaCUP1	-2.643	-3,410 to -1,876	Yes	****	<0,0001
miR164 vs. PaCUP2	-1.927	-2,695 to -1,160	Yes	****	<0,0001
PaCUP1 vs. PaCUP2	0.7154	-0,05163 to 1,482	No	ns	0.0699
Test details	Mean 1	Mean 2	Mean Diff,	SE of diff,	N1	N2	q	DF
Te_out
miR164 vs. PaCUP1	0.102	0.4585	-0.3565	0.3005	3	3	1.678	18
miR164 vs. PaCUP2	0.102	1.002	-0.9004	0.3005	3	3	4.237	18
PaCUP1 vs. PaCUP2	0.4585	1.002	-0.5439	0.3005	3	3	2.559	18
Te_in
miR164 vs. PaCUP1	0.1001	1.445	-1.345	0.3005	3	3	6.327	18
miR164 vs. PaCUP2	0.1001	0.6447	-0.5446	0.3005	3	3	2.563	18
PaCUP1 vs. PaCUP2	1.445	0.6447	0.8	0.3005	3	3	3.765	18
Lip
miR164 vs. PaCUP1	0.07225	2.715	-2.643	0.3005	3	3	12.44	18
miR164 vs. PaCUP2	0.07225	2	-1.927	0.3005	3	3	9.07	18
PaCUP1 vs. PaCUP2	2.715	2	0.7154	0.3005	3	3	3.366	18
OF Developmental Stage
Within each row, compare columns (simple effects within rows)
Number of families	3
Number of comparisons per family	3
Alpha	0.05
Tukey's multiple comparisons test	Mean Diff,	95,00% CI of diff,	Significant?	Summary	Adjusted P Value
Te_out
miR164 vs. PaCUP1	0.3487	0,05755 to 0,6398	Yes	*	0.0177
miR164 vs. PaCUP2	0.7947	0,5036 to 1,086	Yes	****	<0,0001
PaCUP1 vs. PaCUP2	0.4461	0,1550 to 0,7372	Yes	**	0.0028
Te_in
miR164 vs. PaCUP1	0.398	0,1069 to 0,6891	Yes	**	0.007
miR164 vs. PaCUP2	0.5826	0,2915 to 0,8737	Yes	***	0.0002
PaCUP1 vs. PaCUP2	0.1845	-0,1066 to 0,4756	No	ns	0.264
Lip
miR164 vs. PaCUP1	0.3872	0,09606 to 0,6783	Yes	**	0.0086
miR164 vs. PaCUP2	0.7694	0,4783 to 1,061	Yes	****	<0,0001
PaCUP1 vs. PaCUP2	0.3822	0,09114 to 0,6733	Yes	**	0.0095
Test details	Mean 1	Mean 2	Mean Diff,	SE of diff,	N1	N2	q	DF
Te_out
miR164 vs. PaCUP1	0.9688	0.6201	0.3487	0.1141	3	3	4.323	18
miR164 vs. PaCUP2	0.9688	0.174	0.7947	0.1141	3	3	9.854	18
PaCUP1 vs. PaCUP2	0.6201	0.174	0.4461	0.1141	3	3	5.531	18
Te_in
miR164 vs. PaCUP1	1.236	0.8377	0.398	0.1141	3	3	4.935	18
miR164 vs. PaCUP2	1.236	0.6532	0.5826	0.1141	3	3	7.223	18
PaCUP1 vs. PaCUP2	0.8377	0.6532	0.1845	0.1141	3	3	2.288	18
Lip
miR164 vs. PaCUP1	0.8549	0.4678	0.3872	0.1141	3	3	4.8	18
miR164 vs. PaCUP2	0.8549	0.08553	0.7694	0.1141	3	3	9.54	18
PaCUP1 vs. PaCUP2	0.4678	0.08553	0.3822	0.1141	3	3	4.739	18

## Sheet: 2way ANOVA of Rep. str. miR164
B2 Developmental Stage
Within each row, compare columns (simple effects within rows)
Number of families	2
Number of comparisons per family	2
Alpha	0.05
Dunnett's multiple comparisons test	Mean Diff,	95,00% CI of diff,	Significant?	Summary	Adjusted P Value
Column
miR164 vs. PaCUP1	-1.487	-1,799 to -1,175	Yes	****	<0,0001
miR164 vs. PaCUP2	-3.566	-3,877 to -3,254	Yes	****	<0,0001
Ovary
miR164 vs. PaCUP1	-5.136	-5,448 to -4,825	Yes	****	<0,0001
miR164 vs. PaCUP2	-3.869	-4,181 to -3,557	Yes	****	<0,0001
Test details	Mean 1	Mean 2	Mean Diff,	SE of diff,	N1	N2	q	DF
Column
miR164 vs. PaCUP1	0.04286	1.53	-1.487	0.1246	3	3	11.94	12
miR164 vs. PaCUP2	0.04286	3.609	-3.566	0.1246	3	3	28.63	12
Ovary
miR164 vs. PaCUP1	0.03733	5.174	-5.136	0.1246	3	3	41.23	12
miR164 vs. PaCUP2	0.03733	3.906	-3.869	0.1246	3	3	31.06	12
OF Developmental Stage
Within each row, compare columns (simple effects within rows)
Number of families	2
Number of comparisons per family	2
Alpha	0.05
Dunnett's multiple comparisons test	Mean Diff,	95,00% CI of diff,	Significant?	Summary	Adjusted P Value
Column
miR164 vs. PaCUP1	0.2772	-0,8418 to 1,396	No	ns	0.7649
miR164 vs. PaCUP2	-7.013	-8,133 to -5,894	Yes	****	<0,0001
Ovary
miR164 vs. PaCUP1	0.3076	-0,8114 to 1,427	No	ns	0.7215
miR164 vs. PaCUP2	-7.706	-8,825 to -6,587	Yes	****	<0,0001
Test details	Mean 1	Mean 2	Mean Diff,	SE of diff,	N1	N2	q	DF
Column
miR164 vs. PaCUP1	1.055	0.7783	0.2772	0.4472	3	3	0.6199	12
miR164 vs. PaCUP2	1.055	8.069	-7.013	0.4472	3	3	15.68	12
Ovary
miR164 vs. PaCUP1	0.8932	0.5856	0.3076	0.4472	3	3	0.6878	12
miR164 vs. PaCUP2	0.8932	8.599	-7.706	0.4472	3	3	17.23	12
